# Supplementary material for: High-Throughput Detection of Cyanobacterial Form I Rubisco Assembly
Source: ACS Synth Biol. 2025 Dec 22;15(1):161–70. doi: 10.1021/acssynbio.5c00591 (PMC12814518; doi:10.1021/acssynbio.5c00591)
Supplement: Supplementary file 2 [file sb5c00591_si_002.xlsx]

## Sheet: Legend
SI Table 1 and 2
Proportion of total reads for that sequence in the listed passage.
P0 =	Starting library
P1 =	Output of passage 1
P2 =	Output of passage 2
P3 =	Output of passage 3
Slope is calculated as the linear regression of relative reads vs passage (each passage assigned integer value of 0, 1, 2, and 3 for P0, P1, P2, and P3, respectively)
Fitness calculated as log(P3/P0). If P3 = 0, indicating a "wash out" where the phage failed to propagate to a degree where they are detected through and survive the selection, then a fitness score of 0 was assigned.
SI Table 1 excludes stop codons (TAG) encoded by our NNK site-saturation mutagenesis since the presence of stop codons would decrease the signal to noise during analysis since we assumed stop codons would not assemble.
SI Table 2 includes these stop codons.

## Sheet: SI Table 1
no GroELS							with GroELS
seq	P0	P1	P2	P3	slope	fitness	P0	P1	P2	P3	slope	fitness
EKN	0.000223291	0.000760407	0.0254951	0.0454801	0.0160505	2.30895	0.000223291	0.0321321	0.0667979	0.0887025	0.0300103	2.59907
IDQ	1.5512e-05	1.82007e-05	0.000115931	0.000343909	0.000108292	1.34578	1.5512e-05	0.000686735	0.00198213	0.0033047	0.0011163	2.32847
DRA	0.000127452	0.000191319	0.00176207	0.00513551	0.00165949	1.60524	0.000127452	0.00763975	0.0114121	0.0119063	0.00391088	1.97043
DRQ	1.65098e-05	2.20101e-05	0.000171276	0.000253031	8.58831e-05	1.18543	1.65098e-05	0.000829339	0.00122015	0.00128806	0.000420545	1.89219
DLA	4.05488e-05	7.51307e-05	0.000598135	0.00083365	0.000290231	1.31301	4.05488e-05	0.00183864	0.00289058	0.00301059	0.000996205	1.87067
DIQ	3.03889e-05	5.01576e-05	0.000239591	0.00151442	0.000464151	1.69753	3.03889e-05	0.00137684	0.0020693	0.0021471	0.00070426	1.84914
ERA	1.02959e-05	1.164e-05	2.61179e-05	7.54583e-06	6.22756e-07	-0.134959	1.02959e-05	0.000515934	0.000726717	0.000725483	0.000235634	1.84796
EKH	4.98923e-07	0	1.19929e-05	1.78803e-05	6.41371e-06	1.55434	4.98923e-07	1.2857e-05	2.88891e-05	3.4223e-05	1.17204e-05	1.83628
CRL	0.00113909	0.0167907	0.68349	0.464126	0.205566	2.61008	0.00113909	0.073806	0.0753072	0.077653	0.0231043	1.8336
DIS	0.000412609	0.00249688	0.0148819	0.0104232	0.00424167	1.40246	0.000412609	0.0270294	0.0308505	0.0277558	0.00858506	1.82782
DRN	0.00032684	0.000442107	0.00350708	0.00695324	0.00229442	1.32785	0.00032684	0.0140335	0.02044	0.02098	0.0068366	1.80747
ELQ	6.83524e-05	0.000127616	0.0006374	0.000656815	0.000227517	0.98269	6.83524e-05	0.00247067	0.00397946	0.00414482	0.00137382	1.78275
DRD	5.44279e-07	0	2.66509e-06	2.95272e-06	9.8904e-07	0.7344	5.44279e-07	1.82353e-05	2.66446e-05	2.91228e-05	9.41449e-06	1.72841
LRE	7.12098e-05	9.31197e-05	0.000879301	0.000546417	0.00022118	0.884984	7.12098e-05	0.00251908	0.00342101	0.00362704	0.00115694	1.70701
DLS	0.000122916	0.000201054	0.000864999	0.0011979	0.00038889	0.988811	0.000122916	0.00368206	0.00598729	0.00617026	0.00204473	1.70069
DIR	1.77798e-05	4.0634e-05	0.000218448	0.000697497	0.000221697	1.59362	1.77798e-05	0.000558833	0.0007551	0.000888541	0.000280855	1.69875
DRK	2.38576e-05	4.27504e-05	0.000111667	0.000361298	0.000108124	1.18024	2.38576e-05	0.000788477	0.00105768	0.00103652	0.000330719	1.63795
SRD	0.00050432	0.000561681	0.000508943	0.00412355	0.0010805	0.912565	0.00050432	0.00768408	0.0160303	0.0215836	0.00715841	1.63142
DRS	0.000154938	0.000177351	0.000913148	0.00119372	0.000385214	0.886743	0.000154938	0.0046477	0.00651975	0.00648773	0.00208704	1.62193
EKD	5.44279e-07	0	5.95203e-06	1.00884e-05	3.45845e-06	1.268	5.44279e-07	1.01201e-05	1.8825e-05	2.21008e-05	7.33745e-06	1.60859
LKE	0.000105636	0.00012804	0.000752177	0.000822824	0.00027757	0.891497	0.000105636	0.00295478	0.00408495	0.00427787	0.00136469	1.60742
DIN	1.4378e-05	2.45497e-05	0.000102606	2.29656e-06	4.18117e-06	-0.796622	1.4378e-05	0.000406268	0.000567212	0.00056612	0.000181617	1.59521
IDK	2.80304e-05	3.40733e-05	8.79479e-05	0.000258199	7.44379e-05	0.964325	2.80304e-05	0.000772819	0.00107846	0.0010652	0.000341714	1.5798
DRL	0.000152307	0.000176504	0.000770743	0.000623515	0.000200786	0.612126	0.000152307	0.00394525	0.00554012	0.0054076	0.00173608	1.55028
EQN	6.34992e-07	0	7.90643e-06	1.35333e-05	4.66013e-06	1.32863	6.34992e-07	9.67456e-06	2.02731e-05	2.21747e-05	7.52177e-06	1.54309
CRD	1.08856e-06	0	8.61712e-06	1.78803e-05	5.89925e-06	1.21552	1.08856e-06	1.64213e-05	2.3314e-05	3.78448e-05	1.17162e-05	1.54116
ELN	0.000312008	0.000339464	0.000762926	0.00377013	0.00107978	1.08219	0.000312008	0.00705552	0.0108091	0.0108296	0.00353064	1.54045
EKK	6.80349e-07	0	4.61949e-06	5.65937e-06	1.95566e-06	0.920037	6.80349e-07	1.2857e-05	2.01283e-05	2.284e-05	7.37501e-06	1.52596
ELK	2.26783e-05	3.30152e-05	5.19692e-05	1.2303e-06	-4.53899e-06	-1.2656	2.26783e-05	0.000518639	0.000752059	0.00074544	0.00024017	1.5168
DLR	6.44517e-05	5.37555e-05	0.000235505	0.000247126	7.29772e-05	0.583684	6.44517e-05	0.00127867	0.00194817	0.00206654	0.000667576	1.50601
LDP	0.000448441	0.000714694	0.00196133	0.00195093	0.000575409	0.638536	0.000448441	0.00978191	0.0145535	0.0142824	0.00462734	1.5031
EIR	5.80564e-06	1.01585e-05	9.0613e-06	0	-1.85141e-06	0	5.80564e-06	0.000125228	0.000182747	0.000181094	5.83383e-05	1.49405
EIA	1.28813e-05	9.5236e-06	1.85668e-05	0	-2.96006e-06	0	1.28813e-05	0.000269519	0.000404086	0.000377931	0.000122972	1.46745
SLA	0.000180292	0.000232799	0.0024191	0.00205673	0.000781562	1.0572	0.000180292	0.0026424	0.00470864	0.00525482	0.00172898	1.46458
DMR	4.67626e-05	6.17976e-05	0.000185135	0.000693806	0.000206447	1.17134	4.67626e-05	0.000971307	0.00139312	0.00135162	0.00043364	1.46096
DMK	0.000187368	0.000210789	0.000497661	0.00175113	0.000497814	0.970622	0.000187368	0.0037804	0.00546374	0.00541159	0.0017356	1.46063
DMA	1.78251e-05	2.0317e-05	5.51673e-05	0.000222028	6.47459e-05	1.09537	1.78251e-05	0.000341187	0.000527534	0.000512088	0.000166914	1.45831
ERD	0.000223381	0.000278089	0.000428457	0.00133668	0.000349026	0.77698	0.000223381	0.00443941	0.00643952	0.00633539	0.00203361	1.45273
VDP	0.000137521	0.000196821	0.000422683	0.00162572	0.000469045	1.07268	0.000137521	0.00265583	0.00395267	0.0038139	0.0012326	1.443
DRR	0.000180292	0.000221159	0.00077785	0.000996952	0.000300667	0.742697	0.000180292	0.00394722	0.00511671	0.00499803	0.00156227	1.44282
DLT	4.83955e-05	8.76172e-05	0.000276014	0.000159775	5.22535e-05	0.518703	4.83955e-05	0.000783226	0.00128003	0.00132361	0.000432244	1.43695
DRG	3.74645e-05	4.44435e-05	0.00012828	1.6404e-06	-2.36364e-06	-1.35867	3.74645e-05	0.000701406	0.000965215	0.00101316	0.00031909	1.43206
LDK	3.09332e-05	1.60843e-05	1.97217e-05	1.31232e-06	-8.52253e-06	-1.37239	3.09332e-05	0.000459955	0.000764005	0.000828447	0.000269659	1.42784
DMN	0.000289965	0.000278936	0.000637578	0.00139434	0.000367176	0.682023	0.000289965	0.00523989	0.00783837	0.00774045	0.00249499	1.42642
EIN	2.04105e-06	5.07926e-06	5.95203e-06	0.000268697	8.00841e-05	2.11941	2.04105e-06	3.75526e-05	5.21308e-05	5.38106e-05	1.69887e-05	1.42102
DLE	0.000147908	0.000201477	0.00030764	0.000565035	0.000135754	0.582084	0.000147908	0.00257003	0.00392335	0.00386601	0.00125076	1.41727
IDR	4.48577e-05	6.05278e-05	0.000209387	1.96848e-06	2.01917e-06	-1.35771	4.48577e-05	0.000868006	0.00117663	0.00116181	0.000365948	1.4133
ELR	0.000407257	0.000691625	0.00118978	0.00174965	0.000452533	0.633082	0.000407257	0.00738739	0.0103902	0.0104345	0.00330844	1.4086
IDP	0.000233949	0.000241265	0.00089769	0.00146988	0.000436421	0.79816	0.000233949	0.00373066	0.00576385	0.0057774	0.00186635	1.39261
DLL	0.000128495	0.00019407	0.000525911	0.0012882	0.000381097	1.0011	0.000128495	0.00214476	0.00319858	0.00316485	0.00101629	1.39147
DIK	3.49246e-06	0	1.22594e-05	9.02219e-07	4.48869e-07	-0.587819	3.49246e-06	5.79837e-05	8.10199e-05	8.58901e-05	2.70229e-05	1.39081
DMS	4.98469e-05	6.41256e-05	0.000114865	0.000321928	8.66983e-05	0.810121	4.98469e-05	0.000837741	0.00117577	0.0012018	0.000379387	1.38219
DLM	9.11667e-06	1.67192e-05	4.28191e-05	0	-1.25016e-07	0	9.11667e-06	0.000138913	0.000208813	0.00021746	6.9493e-05	1.37754
ERQ	2.50822e-05	2.75126e-05	7.5422e-05	1.72242e-06	-2.217e-06	-1.16323	2.50822e-05	0.000427495	0.000617605	0.000597239	0.000190658	1.37678
IDA	7.62898e-05	8.59241e-05	0.000160882	0.000530505	0.00014376	0.842223	7.62898e-05	0.00126931	0.00184702	0.00181337	0.000578897	1.37602
DLP	0.00020347	0.000289941	0.000705093	0.00302588	0.000888238	1.17235	0.00020347	0.00318809	0.00482007	0.00479491	0.00154063	1.37228
ELL	4.72616e-05	0.000108781	0.000197483	0.000668544	0.000195255	1.15062	4.72616e-05	0.000744082	0.00107846	0.00108686	0.000345316	1.36166
ERN	1.76891e-06	0	7.46225e-06	1.61579e-05	5.06293e-06	0.96068	1.76891e-06	2.43137e-05	3.62743e-05	4.02841e-05	1.27506e-05	1.35743
ELE	5.35661e-05	6.24325e-05	7.63104e-05	9.84239e-07	-1.43868e-05	-1.73579	5.35661e-05	0.000742268	0.00117606	0.00118753	0.000383568	1.34575
DFQ	4.09116e-05	6.41256e-05	6.98253e-05	0	-1.17035e-05	0	4.09116e-05	0.000626396	0.000920687	0.000895711	0.000285869	1.34032
LRQ	0.000253226	0.000330363	0.00152941	0.00350364	0.00109503	1.14101	0.000253226	0.00460729	0.00518513	0.00518194	0.0015364	1.31098
PDP	0.000376913	0.000476815	0.000624341	0.00231928	0.000597462	0.789111	0.000376913	0.00545072	0.00789173	0.00768812	0.00243746	1.30958
DFK	3.67388e-06	6.13743e-06	6.92923e-06	0	-1.02299e-06	0	3.67388e-06	5.68062e-05	7.42139e-05	7.47288e-05	2.30572e-05	1.30836
IDE	4.8078e-06	9.31197e-06	3.81996e-06	0	-1.99154e-06	0	4.8078e-06	6.77856e-05	9.80348e-05	9.646e-05	3.05206e-05	1.3024
CCL	1.0432e-06	4.23271e-06	0.000164702	0.000102689	4.65407e-05	1.99316	1.0432e-06	1.67714e-05	1.62185e-05	2.06225e-05	5.81849e-06	1.29597
LKQ	0.000383218	0.000438932	0.00135617	0.00199235	0.000574463	0.715919	0.000383218	0.00673117	0.00773374	0.00751915	0.00224104	1.29272
GLQ	6.27735e-05	8.46543e-05	0.000207522	0.00055306	0.000159373	0.944996	6.27735e-05	0.000967329	0.00122739	0.00121089	0.00037044	1.28533
DVK	2.76675e-06	2.75126e-06	1.06604e-06	0	-9.98548e-07	0	2.76675e-06	3.69161e-05	5.16239e-05	5.13714e-05	1.60522e-05	1.26875
LRD	0.000954892	0.000997227	0.00242567	0.00249324	0.000604349	0.41681	0.000954892	0.0140194	0.0182044	0.0176755	0.00543469	1.26742
IRE	8.80825e-05	0.000118939	0.000256559	0.00020505	4.88522e-05	0.36697	8.80825e-05	0.00127984	0.00155024	0.00158993	0.000477593	1.25649
DVQ	0.000107994	0.000118304	0.000157418	0.000289366	5.8323e-05	0.428048	0.000107994	0.00135383	0.00193782	0.00190946	0.000598839	1.24751
ERS	0.000140469	0.000147087	0.000135831	0.000338086	5.81594e-05	0.381446	0.000140469	0.00190064	0.00248468	0.00240492	0.00073774	1.23352
ELM	0.000114026	0.000168674	0.000227243	2.4606e-06	-2.76128e-05	-1.66597	0.000114026	0.0013868	0.00197366	0.00195211	0.000610112	1.2335
DVR	0.000154076	0.00017079	0.000256826	2.62464e-06	-3.68319e-05	-1.76867	0.000154076	0.00197698	0.0026376	0.00262467	0.000807241	1.23134
FRD	7.71062e-07	0	0	1.39434e-06	1.86983e-07	0.257279	7.71062e-07	8.33794e-06	1.24535e-05	1.29353e-05	4.06081e-06	1.22469
DYR	7.30241e-05	7.87285e-05	0.000133965	0.000111301	1.70067e-05	0.183033	7.30241e-05	0.00091065	0.00125092	0.00120475	0.000373546	1.21743
DVN	0.000434788	0.0004529	0.000505301	0.000808306	0.000117295	0.269298	0.000434788	0.0051968	0.00720288	0.00714669	0.00221418	1.21583
ITP	0.000338995	0.000562104	0.000964495	0.00217189	0.000590107	0.806644	0.000338995	0.00427266	0.0055798	0.00551507	0.00168354	1.21136
LDR	0.000341036	0.000329728	0.000810542	0.00051164	9.92626e-05	0.176164	0.000341036	0.00412124	0.00562281	0.00547671	0.00169086	1.20572
LRR	0.000563284	0.000710672	0.00230903	0.00484049	0.001443	0.934162	0.000563284	0.00820438	0.00883124	0.00901646	0.00259864	1.20431
DLN	1.13391e-06	0	1.42138e-06	3.03474e-06	7.12385e-07	0.427541	1.13391e-06	1.46073e-05	1.67253e-05	1.77398e-05	5.19355e-06	1.19437
DYA	2.31772e-05	1.43912e-05	1.91886e-05	0	-6.47342e-06	0	2.31772e-05	0.000287309	0.000386419	0.000360857	0.000111215	1.19227
FDR	5.24322e-05	6.32791e-05	0.000112023	0.000255984	6.59399e-05	0.688615	5.24322e-05	0.000638044	0.000855451	0.000811595	0.000249489	1.18974
WRQ	2.24969e-05	2.9629e-05	6.96476e-05	9.02219e-07	-2.47653e-06	-1.39681	2.24969e-05	0.000337973	0.000363395	0.000345408	9.94155e-05	1.18621
ERL	0.00011135	0.000140314	0.000192508	0.000253852	4.79697e-05	0.357888	0.00011135	0.00130167	0.00175753	0.00170464	0.000523574	1.18494
NLQ	0.000137703	0.000169309	0.000293959	0.000167157	2.13013e-05	0.0841813	0.000137703	0.00170816	0.00212831	0.00208627	0.000626585	1.18043
NLA	0.000307744	0.00042052	0.000718241	0.00127295	0.000319333	0.616621	0.000307744	0.00384252	0.00470487	0.00465189	0.00138948	1.17944
DLD	6.80349e-07	0	0	2.37858e-06	5.09469e-07	0.543586	6.80349e-07	7.25592e-06	7.09558e-06	1.02004e-05	2.83997e-06	1.17588
IDS	0.000110217	0.000123595	0.000130856	0.000777631	0.00020095	0.848527	0.000110217	0.00119965	0.0016802	0.00165187	0.000510551	1.17573
MRD	4.53566e-07	0	0	1.88646e-06	4.29868e-07	0.619007	4.53566e-07	4.55086e-06	5.43029e-06	6.72633e-06	1.96977e-06	1.17114
ELH	1.31534e-06	0	1.42138e-06	5.74139e-06	1.46995e-06	0.639979	1.31534e-06	1.19659e-05	1.99835e-05	1.89963e-05	6.10605e-06	1.15963
LKK	0.000162649	0.000151954	0.000398697	0.000468744	0.000116503	0.459685	0.000162649	0.00223288	0.00241184	0.0023432	0.000672062	1.15856
GLK	8.77196e-05	9.48128e-05	0.000136275	0.000288546	6.43941e-05	0.517118	8.77196e-05	0.00109342	0.00134215	0.00125805	0.000375971	1.1566
DKA	9.77888e-05	0.00011513	9.07907e-05	0.000266155	4.80758e-05	0.434845	9.77888e-05	0.0011078	0.00146473	0.00139442	0.000424682	1.1541
LRK	9.59745e-05	8.97335e-05	0.000265532	0.000495892	0.000137555	0.713231	9.59745e-05	0.0013475	0.00141723	0.00135465	0.000384577	1.14967
DFR	0.000157251	0.000176927	0.000213118	1.31232e-06	-4.31626e-05	-2.07855	0.000157251	0.00173658	0.0022283	0.00220143	0.000662426	1.14611
LKA	0.000126772	0.000124865	0.00024581	0.00017216	2.57109e-05	0.132909	0.000126772	0.00147114	0.00171648	0.00172652	0.000504459	1.13415
ISP	0.000224742	0.000256502	0.000319011	0.000181428	-6.7433e-06	-0.0929797	0.000224742	0.00241419	0.00319308	0.00297947	0.000904308	1.12245
NRA	0.000163284	0.000157669	0.000235238	0.000851203	0.000214133	0.71709	0.000163284	0.00203166	0.00228311	0.00215206	0.000621777	1.11991
SRA	0.000147726	0.000151319	0.000234172	0.00023712	3.51032e-05	0.205509	0.000147726	0.00164916	0.0019444	0.00194694	0.000569288	1.11989
DIG	3.33825e-05	3.93642e-05	6.06752e-05	5.49533e-06	-6.23504e-06	-0.783524	3.33825e-05	0.000327535	0.000451583	0.000439651	0.000134285	1.11959
DYL	8.51797e-05	9.14266e-05	0.000108647	1.06626e-06	-2.3512e-05	-1.90247	8.51797e-05	0.000838186	0.00112581	0.00109462	0.000331594	1.10893
SRE	0.000139063	0.000163171	0.000200859	0.000103427	-6.92209e-06	-0.128578	0.000139063	0.00149466	0.00187562	0.00178521	0.000531941	1.10848
MDK	1.07949e-05	7.40725e-06	1.04827e-05	0	-2.93092e-06	0	1.07949e-05	0.000106643	0.000134019	0.000135192	4.00567e-05	1.09773
VDA	0.000146955	0.000198091	0.000160794	2.21454e-06	-4.7152e-05	-1.8219	0.000146955	0.00131994	0.00180843	0.00183037	0.000553875	1.09535
DRH	0.000184964	0.000207615	0.000164347	0.0012508	0.000315425	0.830101	0.000184964	0.00201899	0.00252125	0.00230181	0.000685279	1.09498
EMR	9.07132e-05	7.74586e-05	7.08913e-05	1.39434e-06	-2.74524e-05	-1.8133	9.07132e-05	0.000838504	0.00114159	0.0011145	0.000337445	1.08941
DMH	7.25705e-07	0	0	2.0505e-06	3.97438e-07	0.451099	7.25705e-07	6.49214e-06	9.62971e-06	8.79597e-06	2.73484e-06	1.08352
EFA	1.45141e-05	2.47614e-05	1.11045e-05	0	-5.71992e-06	0	1.45141e-05	0.000138817	0.000173697	0.000173258	5.11113e-05	1.0769
DVA	2.26329e-05	2.66661e-05	2.75392e-05	0	-6.70257e-06	0	2.26329e-05	0.000189927	0.000258699	0.000261883	7.86523e-05	1.06337
VDK	6.93502e-05	6.77234e-05	4.82381e-05	0.000111875	1.08089e-05	0.207686	6.93502e-05	0.000612457	0.000809909	0.000795924	0.000237717	1.05982
YRE	2.63975e-05	3.76711e-05	3.50015e-05	0.000690444	0.000198947	1.41756	2.63975e-05	0.00026535	0.000314812	0.000300985	8.73223e-05	1.05698
GRA	0.000166912	0.000183065	0.000305419	0.000390579	7.93354e-05	0.36922	0.000166912	0.00176389	0.00195346	0.00188367	0.000533983	1.05252
GIQ	1.82333e-05	1.7989e-05	1.63459e-05	0	-5.63432e-06	0	1.82333e-05	0.00017882	0.000202151	0.00020386	5.8021e-05	1.04846
DKN	4.49484e-05	2.75126e-05	2.86053e-05	1.54197e-05	-8.74933e-06	-0.464637	4.49484e-05	0.00038746	0.000518049	0.000502183	0.000150229	1.04815
DIH	3.75099e-05	4.529e-05	3.1448e-05	7.38179e-06	-1.04226e-05	-0.705984	3.75099e-05	0.000336732	0.000433047	0.000417919	0.000123754	1.04695
LKR	7.22077e-05	7.66121e-05	0.000208499	1.39434e-06	-8.05535e-06	-1.71422	7.22077e-05	0.000835863	0.000848283	0.000802651	0.000220375	1.04594
VKE	4.96201e-05	5.75649e-05	6.04087e-05	0	-1.46017e-05	0	4.96201e-05	0.000464825	0.00054187	0.000548085	0.000157244	1.04319
MDR	1.35616e-05	1.58727e-05	1.29701e-05	0	-4.35874e-06	0	1.35616e-05	0.0001195	0.000167325	0.000148275	4.51965e-05	1.03876
EFQ	1.66005e-05	1.96821e-05	1.93663e-05	0	-5.01173e-06	0	1.66005e-05	0.000124496	0.000178258	0.00018065	5.4591e-05	1.03672
ELP	1.0432e-05	8.67706e-06	5.59668e-06	3.52686e-06	-2.37959e-06	-0.470981	1.0432e-05	8.24884e-05	0.000114615	0.000113091	3.40104e-05	1.03506
CRA	1.3743e-05	1.20632e-05	3.74889e-05	2.70666e-06	-7.6835e-07	-0.70565	1.3743e-05	0.000123573	0.000146401	0.000148053	4.25758e-05	1.03233
LDA	0.000341853	0.000386235	0.000283388	0.00146742	0.000327385	0.632715	0.000341853	0.00281371	0.00376225	0.003647	0.0010864	1.0281
ERK	0.000152217	0.00014751	8.12852e-05	0.000549615	0.000112597	0.557597	0.000152217	0.00136131	0.00170301	0.00160264	0.000469297	1.02237
IKE	9.97845e-07	0	1.59905e-06	1.80444e-06	4.01883e-07	0.257279	9.97845e-07	7.38322e-06	9.12288e-06	1.03482e-05	2.97907e-06	1.0158
GYG	9.97845e-07	0	1.06604e-06	0	-1.9275e-07	0	9.97845e-07	1.30161e-05	1.21638e-05	1.03482e-05	2.71988e-06	1.0158
EKA	1.08402e-05	1.3968e-05	7.19574e-06	0	-3.92929e-06	0	1.08402e-05	9.7223e-05	0.000133513	0.000112204	3.40381e-05	1.01497
NRN	6.77627e-05	7.85168e-05	8.59047e-05	9.53071e-05	9.0021e-06	0.148134	6.77627e-05	0.000662708	0.00074938	0.000692812	0.000196182	1.00962
NLN	0.000157297	0.000143489	0.000145958	5.16725e-06	-4.53919e-05	-1.48346	0.000157297	0.00139428	0.00167926	0.00160464	0.0004627	1.00866
DRM	1.63284e-06	0	2.57625e-06	0	-2.32226e-07	0	1.63284e-06	1.18068e-05	1.8101e-05	1.64093e-05	5.06235e-06	1.00215
ELG	8.66311e-05	9.71408e-05	6.74267e-05	8.20199e-07	-2.87147e-05	-2.02375	8.66311e-05	0.000642022	0.000875869	0.000861192	0.000255753	0.997426
DKE	1.19288e-05	1.01585e-05	7.37341e-06	0	-3.85715e-06	0	1.19288e-05	8.27111e-05	0.00011838	0.000117896	3.53569e-05	0.994901
EVQ	8.75836e-05	7.08979e-05	4.40628e-05	1.00884e-05	-2.59321e-05	-0.938598	8.75836e-05	0.000619808	0.000866963	0.00086341	0.000257463	0.993794
LHQ	0.000228234	0.000260312	0.000198727	0.000399191	4.51284e-05	0.2428	0.000228234	0.00175157	0.00223677	0.00221954	0.000645912	0.987882
DFA	4.32248e-05	3.61897e-05	3.91768e-05	0.000162974	3.62233e-05	0.576384	4.32248e-05	0.000324607	0.000450931	0.000417993	0.000125063	0.985436
DVS	7.12098e-05	7.57656e-05	5.87208e-05	2.54262e-06	-2.23046e-05	-1.44726	7.12098e-05	0.000542635	0.000693411	0.000684238	0.000198986	0.982667
DFN	0.000165415	0.00014624	0.00010385	0.000806174	0.000187988	0.687852	0.000165415	0.00123577	0.00168737	0.00157847	0.000469077	0.97966
ELS	8.6359e-05	6.75118e-05	5.43678e-05	0.000888768	0.000239408	1.01248	8.6359e-05	0.000637375	0.000846184	0.000815512	0.000239627	0.975123
GLG	1.54666e-05	1.10051e-05	1.05715e-05	0	-4.68333e-06	0	1.54666e-05	0.000121696	0.000144518	0.00014591	4.14151e-05	0.974689
NRQ	0.000352375	0.000341157	0.000400474	0.00170413	0.000411457	0.684497	0.000352375	0.00310738	0.00340436	0.00325554	0.000900648	0.965618
NRE	2.33586e-05	1.96821e-05	2.50518e-05	0	-6.47062e-06	0	2.33586e-05	0.000168732	0.000214315	0.000215316	6.21457e-05	0.96463
ICP	1.12031e-05	1.31214e-05	6.75156e-06	0	-3.99791e-06	0	1.12031e-05	7.98788e-05	9.4125e-05	0.000101634	2.85539e-05	0.957702
GLN	0.000514117	0.000390891	0.000500592	0.00229557	0.000545407	0.649829	0.000514117	0.00386015	0.00468561	0.00461589	0.00131308	0.953193
LEK	2.02744e-05	2.83592e-05	5.6944e-05	1.80444e-06	-2.6825e-06	-1.05061	2.02744e-05	0.000142668	0.000176086	0.000181981	5.18536e-05	0.953077
KDP	7.71062e-07	0	0	0	-2.31319e-07	0	7.71062e-07	7.16045e-06	9.34009e-06	6.87416e-06	2.04889e-06	0.95013
MRR	0.000554484	0.00177076	0.00171427	0.00218157	0.000482476	0.594879	0.000554484	0.00659977	0.00523509	0.00492456	0.00117455	0.948478
DRV	4.53566e-07	0	0	1.47636e-06	3.06838e-07	0.512551	4.53566e-07	3.40519e-06	4.92346e-06	3.99145e-06	1.21319e-06	0.94449
ARE	6.44517e-05	6.28558e-05	5.24134e-05	8.42344e-05	4.89058e-06	0.116255	6.44517e-05	0.000466257	0.000567139	0.000561686	0.000159258	0.940259
GIN	6.66288e-05	5.41787e-05	3.35801e-05	1.06626e-06	-2.17286e-05	-1.7958	6.66288e-05	0.000501995	0.000602834	0.000579721	0.000164012	0.939557
ERR	0.0001768	0.000194916	9.08795e-05	0.000332509	3.63089e-05	0.274321	0.0001768	0.00134193	0.00162156	0.00153368	0.000435026	0.938252
LKD	3.56503e-05	3.15337e-05	3.10039e-05	2.4606e-06	-1.00099e-05	-1.16102	3.56503e-05	0.000262582	0.000327265	0.000305789	8.75101e-05	0.933359
MRE	8.61775e-07	0	1.33254e-06	1.2303e-06	2.43811e-07	0.154617	8.61775e-07	4.45539e-06	6.73356e-06	7.31766e-06	2.16458e-06	0.928978
LSP	0.000399002	0.000486339	0.000346195	0.000420516	-7.56014e-06	0.0228076	0.000399002	0.00281577	0.00358558	0.00337425	0.000969556	0.927203
WDR	8.02812e-06	1.29098e-05	7.55108e-06	0.000247946	7.14395e-05	1.48974	8.02812e-06	6.35211e-05	7.42139e-05	6.78546e-05	1.90172e-05	0.926966
DLQ	8.16419e-07	0	1.33254e-06	1.31232e-06	2.82024e-07	0.206126	8.16419e-07	6.74673e-06	9.4125e-06	6.80025e-06	2.06172e-06	0.920612
RDP	0.000119288	0.000111955	6.82263e-05	1.6404e-06	-3.96671e-05	-1.86165	0.000119288	0.000860145	0.0010634	0.000982192	0.000279196	0.9156
NIQ	0.000115478	0.000119997	0.000120373	1.80444e-06	-3.40645e-05	-1.80616	0.000115478	0.000844201	0.00098071	0.000948043	0.00026342	0.914329
DVT	1.0432e-06	0	1.33254e-06	1.39434e-06	2.38595e-07	0.126	1.0432e-06	6.65126e-06	1.07882e-05	8.35248e-06	2.60647e-06	0.903447
NLE	0.000150584	0.000197033	0.000112911	0.000292483	3.41575e-05	0.288322	0.000150584	0.000958036	0.00121226	0.00120224	0.000340919	0.902212
DIL	6.21839e-05	7.99983e-05	7.30234e-05	1.39434e-06	-1.89344e-05	-1.64931	6.21839e-05	0.000383386	0.00048402	0.000496344	0.000140311	0.902105
FDP	8.83546e-05	0.000110051	8.11075e-05	1.80444e-06	-2.88594e-05	-1.68989	8.83546e-05	0.000543462	0.000718029	0.000705156	0.000202497	0.902056
EIS	6.34992e-07	0	2.39858e-06	1.39434e-06	4.67662e-07	0.3416	6.34992e-07	5.50559e-06	5.79231e-06	5.02627e-06	1.34605e-06	0.898477
NMA	7.94647e-05	9.67175e-05	7.48001e-05	0.00073211	0.000193602	0.964402	7.94647e-05	0.00054098	0.000642077	0.00062311	0.000173203	0.89439
LRN	0.000262433	0.000226239	0.000356411	0.000544202	9.75479e-05	0.316741	0.000262433	0.00205371	0.00209138	0.00204392	0.000538213	0.891445
ELD	8.5724e-06	5.29089e-06	4.1753e-06	1.47636e-06	-2.24037e-06	-0.76391	8.5724e-06	4.74817e-05	6.42222e-05	6.63024e-05	1.8993e-05	0.888427
QSR	0.000261798	0.000302216	0.000556559	1.47636e-06	-5.26622e-05	-2.24877	0.000261798	0.00165518	0.00204693	0.00202263	0.000567425	0.88795
ADP	0.000329561	0.000382214	0.000171898	0.00169921	0.000389862	0.71231	0.000329561	0.00201969	0.00262811	0.00253339	0.00072199	0.885766
LEP	4.33609e-05	4.78297e-05	3.26917e-05	1.72242e-06	-1.40053e-05	-1.40096	4.33609e-05	0.000265414	0.000347828	0.00033299	9.51302e-05	0.885333
LRS	0.0009177	0.000837442	0.00102757	0.00264367	0.000536802	0.459506	0.0009177	0.0068894	0.00739033	0.00702791	0.00188315	0.884125
NLK	0.000169543	0.000172483	0.000178739	0.000681831	0.000154312	0.604397	0.000169543	0.00117154	0.00136749	0.00129264	0.000356523	0.882197
FDK	2.53997e-06	0	9.77199e-07	0	-6.64271e-07	0	2.53997e-06	1.42572e-05	1.99835e-05	1.9292e-05	5.59823e-06	0.880549
DYS	0.000275133	0.000237244	0.00013512	2.70666e-06	-9.19403e-05	-2.00711	0.000275133	0.00178034	0.00230273	0.00208782	0.000596046	0.880151
VRK	2.35854e-06	2.75126e-06	2.04323e-06	0	-7.78366e-07	0	2.35854e-06	2.43137e-05	1.77389e-05	1.77398e-05	3.95689e-06	0.876304
EYL	0.000121465	0.000142431	7.76429e-05	0.000241795	2.96201e-05	0.298996	0.000121465	0.000679511	0.000943132	0.000912342	0.000263625	0.875707
EKY	3.22939e-05	0.00012423	0.000100563	0.000308723	8.0562e-05	0.980448	3.22939e-05	0.000172169	0.000256237	0.000241409	7.11413e-05	0.873633
DLK	0.000102869	0.000126558	0.000131922	0.000150425	1.48031e-05	0.165035	0.000102869	0.000512179	0.000743877	0.000767467	0.000222549	0.872776
ISR	4.45402e-05	5.4602e-05	2.73616e-05	1.14828e-06	-1.57416e-05	-1.5887	4.45402e-05	0.000307677	0.000347538	0.000330995	8.99225e-05	0.871069
IRD	0.000142919	0.000153436	9.4966e-05	2.62464e-06	-4.79352e-05	-1.73602	0.000142919	0.00094031	0.00106549	0.00105315	0.000285588	0.867402
IRN	9.50221e-05	8.33844e-05	5.29464e-05	4.66693e-05	-1.75496e-05	-0.308793	9.50221e-05	0.00052895	0.000607541	0.000697469	0.000188593	0.8657
FRE	6.20478e-05	5.88347e-05	5.32129e-05	0	-1.91765e-05	0	6.20478e-05	0.000391565	0.000472145	0.000450295	0.000124532	0.86077
QLQ	0.000121284	0.000180525	8.7326e-05	1.47636e-06	-4.52621e-05	-1.91461	0.000121284	0.000701247	0.000821277	0.000869988	0.000236614	0.855711
GLP	0.000125003	0.00013587	0.000106515	6.31553e-06	-3.85417e-05	-1.29651	0.000125003	0.000830898	0.000930317	0.000895341	0.000241043	0.855069
TRE	0.000139199	0.000132061	0.00010305	0.000168469	5.8798e-06	0.0828824	0.000139199	0.000942315	0.00100974	0.000993575	0.000263056	0.853563
IDG	0.000104048	0.000135235	4.92153e-05	0.000406163	8.20324e-05	0.591466	0.000104048	0.000582351	0.000729758	0.000736274	0.000204409	0.849806
IER	1.54666e-05	1.69309e-05	1.02162e-05	0	-5.31145e-06	0	1.54666e-05	8.96488e-05	0.000118091	0.000108656	3.0801e-05	0.846659
WRA	0.000100374	0.00010349	0.000113266	0	-2.91346e-05	0	0.000100374	0.000723905	0.000748221	0.000704269	0.0001836	0.846117
EVN	2.47193e-05	2.09519e-05	6.04087e-06	2.37858e-06	-8.19334e-06	-1.01672	2.47193e-05	0.000136494	0.000165805	0.000173037	4.74263e-05	0.845101
NRD	7.71062e-07	0	0	0	-2.31319e-07	0	7.71062e-07	4.55086e-06	4.99586e-06	5.39585e-06	1.43194e-06	0.84497
EVR	6.34992e-07	0	0	0	-1.90498e-07	0	6.34992e-07	4.16897e-06	5.7199e-06	4.43494e-06	1.29508e-06	0.84412
MDQ	0.000269736	0.0002601	0.000108647	9.02219e-07	-9.57954e-05	-2.47563	0.000269736	0.00149984	0.00201109	0.00188071	0.000534417	0.843384
EFR	9.71992e-05	0.00010476	5.81878e-05	1.6404e-06	-3.33248e-05	-1.77271	9.71992e-05	0.000561729	0.000700652	0.000669529	0.000185591	0.838107
NIA	6.65835e-05	7.08979e-05	6.5117e-05	1.80444e-06	-2.00118e-05	-1.56702	6.65835e-05	0.000425553	0.000474752	0.000458425	0.000122472	0.837902
GMA	1.07042e-05	1.3333e-05	4.53065e-06	0	-4.09149e-06	0	1.07042e-05	7.97197e-05	7.89926e-05	7.31766e-05	1.8669e-05	0.83482
VRQ	0.000306701	0.000369727	0.000510631	0.000202507	-1.71679e-05	-0.180275	0.000306701	0.00232412	0.0022052	0.00209359	0.000524174	0.834176
LNR	0.000276358	0.00029248	0.000243323	0.00105904	0.000229889	0.583441	0.000276358	0.00180552	0.00194231	0.00186844	0.000491304	0.830008
DYE	8.5089e-05	7.70354e-05	4.03317e-05	0.000305852	6.25586e-05	0.555638	8.5089e-05	0.000422562	0.000578507	0.000570999	0.000161367	0.826762
CRK	0.000178025	0.000144124	0.000131211	0.000778697	0.00017891	0.640888	0.000178025	0.00110774	0.00121595	0.00119278	0.000315247	0.82608
NIN	0.000378138	0.000322321	0.000276458	0.00109907	0.000211692	0.463374	0.000378138	0.00238752	0.00265237	0.00251801	0.000668448	0.823408
TDP	0.000164191	0.000199361	8.47498e-05	4.59311e-06	-5.93404e-05	-1.55324	0.000164191	0.000881913	0.00116961	0.00109307	0.000307432	0.823297
EYR	9.93309e-06	5.71416e-06	3.02043e-06	0	-3.2493e-06	0	9.93309e-06	5.45785e-05	7.50104e-05	6.59328e-05	1.88431e-05	0.822017
VDS	8.96246e-05	0.000114707	3.51792e-05	5.29849e-05	-1.89447e-05	-0.228276	8.96246e-05	0.000486465	0.000599938	0.000589847	0.000161414	0.818312
DIP	2.69418e-05	2.20101e-05	2.6029e-05	9.51431e-06	-4.82636e-06	-0.45205	2.69418e-05	0.000162494	0.000191581	0.000175698	4.75354e-05	0.814339
IAK	4.98923e-07	0	0	0	-1.49677e-07	0	4.98923e-07	3.81891e-06	3.47538e-06	3.25229e-06	7.91659e-07	0.814156
DKR	6.30457e-06	5.9258e-06	1.0305e-05	3.44484e-06	-4.19998e-07	-0.262487	6.30457e-06	4.62406e-05	4.56144e-05	4.09493e-05	1.03308e-05	0.812591
IDT	3.72831e-05	5.12158e-05	2.13207e-05	1.47636e-06	-1.37315e-05	-1.40232	3.72831e-05	0.000211058	0.000272311	0.000241261	6.73186e-05	0.810975
ISK	9.79249e-05	8.93102e-05	5.95203e-05	0	-3.23565e-05	0	9.79249e-05	0.000589735	0.000652793	0.000628358	0.000165436	0.807314
SLQ	0.000378183	0.000378616	0.00028321	0.000520252	3.30801e-05	0.138512	0.000378183	0.00211001	0.00254232	0.00242399	0.000656973	0.806829
LAE	0.000107042	0.000110474	7.20462e-05	0.000258527	4.16028e-05	0.382953	0.000107042	0.000524686	0.000689429	0.000678472	0.000187904	0.80198
DLC	1.17927e-05	1.5661e-05	8.43945e-06	0	-4.25997e-06	0	1.17927e-05	6.08479e-05	7.8703e-05	7.46549e-05	2.06442e-05	0.801444
VRA	7.63805e-05	6.64536e-05	9.41664e-05	1.41074e-05	-1.59106e-05	-0.733535	7.63805e-05	0.000528632	0.000504075	0.000482226	0.000119298	0.800268
NLR	0.000259213	0.00031703	0.00020077	0.000506965	6.26996e-05	0.291321	0.000259213	0.00154494	0.00165798	0.00161986	0.000419499	0.795822
NRS	0.000124549	0.000127193	8.19959e-05	0.000745479	0.000181759	0.777094	0.000124549	0.000800475	0.000850238	0.000775819	0.000200357	0.79442
DYG	4.98923e-06	8.25379e-06	2.57625e-06	0	-2.06452e-06	0	4.98923e-06	2.63823e-05	3.25093e-05	3.10446e-05	8.42932e-06	0.793953
SRN	9.0441e-05	7.89401e-05	4.71721e-05	3.44484e-06	-2.92757e-05	-1.4192	9.0441e-05	0.000553678	0.000601024	0.00056272	0.000146418	0.793927
DHA	0.000126091	0.000165287	7.7021e-05	0.000173554	5.4122e-06	0.13875	0.000126091	0.000659239	0.000816353	0.000784394	0.000213202	0.793849
LEA	4.63544e-05	7.2591e-05	2.9316e-05	9.84239e-07	-1.79386e-05	-1.67299	4.63544e-05	0.000245269	0.000288602	0.000287532	7.66866e-05	0.792595
ERH	6.74906e-05	5.79882e-05	2.41635e-05	4.88839e-05	-8.96449e-06	-0.140078	6.74906e-05	0.00035885	0.000456072	0.00041585	0.00011423	0.789693
DYH	3.87799e-05	2.43381e-05	1.19929e-05	0	-1.28685e-05	0	3.87799e-05	0.000229898	0.000279117	0.000238378	6.48014e-05	0.78866
IKQ	1.7553e-05	1.50261e-05	1.99882e-05	0	-4.7697e-06	0	1.7553e-05	0.000110907	0.000113819	0.000106956	2.71121e-05	0.784854
IRK	2.19526e-05	2.24334e-05	2.51407e-05	1.72242e-06	-5.79832e-06	-1.10535	2.19526e-05	0.00015021	0.000130327	0.000131792	3.09634e-05	0.778402
TPR	0.000434834	0.000468773	0.000757507	0.000441513	3.08772e-05	0.00662052	0.000434834	0.00223724	0.00261103	0.002609	0.000689629	0.778151
LAK	0.000313958	0.000310469	0.000239591	3.38742e-05	-9.1113e-05	-0.967003	0.000313958	0.00177888	0.00190856	0.00188197	0.000483372	0.77774
QLA	0.000103594	0.000133119	7.08025e-05	0.000214154	2.69362e-05	0.31539	0.000103594	0.000587284	0.000651634	0.000618822	0.000161003	0.77623
NRG	7.68794e-05	8.76172e-05	5.05478e-05	0.000331524	7.26866e-05	0.634705	7.68794e-05	0.000443439	0.000451365	0.000457169	0.000114879	0.774266
DHN	6.34992e-07	0	0	0	-1.90498e-07	0	6.34992e-07	3.78708e-06	3.18577e-06	3.7697e-06	8.80281e-07	0.773539
CLA	1.67819e-06	3.17453e-06	1.77673e-06	0	-6.43239e-07	0	1.67819e-06	5.63289e-06	6.73356e-06	9.90471e-06	2.57802e-06	0.770999
DRE	9.07132e-07	0	0	1.80444e-06	2.69192e-07	0.298672	9.07132e-07	3.75526e-06	5.06827e-06	5.32193e-06	1.45574e-06	0.768399
VKA	0.000104093	8.12681e-05	5.08143e-05	9.02219e-07	-3.40027e-05	-2.06211	0.000104093	0.000607906	0.000620863	0.000607513	0.000152322	0.766133
EID	3.60585e-05	3.55548e-05	1.00385e-05	0	-1.33692e-05	0	3.60585e-05	0.000163099	0.000236978	0.000208738	5.91917e-05	0.762594
NMQ	4.91212e-05	3.97875e-05	2.14984e-05	8.20199e-07	-1.63192e-05	-1.77735	4.91212e-05	0.000252175	0.000281289	0.00028391	7.33481e-05	0.761912
LDQ	1.54212e-06	0	0	0	-4.62637e-07	0	1.54212e-06	9.3245e-06	1.12226e-05	8.86989e-06	2.38814e-06	0.759799
QDP	0.000116793	0.000132696	4.21084e-05	9.02219e-07	-4.3826e-05	-2.11211	0.000116793	0.000539134	0.00069066	0.000670859	0.000181372	0.759214
VKK	1.2337e-05	9.5236e-06	5.1525e-06	0	-4.13821e-06	0	1.2337e-05	8.81213e-05	7.5662e-05	7.07373e-05	1.62742e-05	0.758439
WRN	2.02744e-05	1.82007e-05	1.69677e-05	0	-6.20561e-06	0	2.02744e-05	0.00011043	0.000109475	0.000116048	2.86364e-05	0.757689
DRP	2.7214e-06	0	3.81996e-06	4.75715e-06	9.92724e-07	0.242556	2.7214e-06	1.36526e-05	1.59288e-05	1.55223e-05	4.0679e-06	0.756164
DLG	5.44279e-07	0	0	0	-1.63284e-07	0	5.44279e-07	2.64141e-06	4.05461e-06	3.10446e-06	9.09375e-07	0.756164
VSP	9.094e-05	0.000104125	6.16524e-05	0	-3.15292e-05	0	9.094e-05	0.000458619	0.000529634	0.000516006	0.000134621	0.7539
LDS	0.00056732	0.000647182	0.00023968	0.000131888	-0.00017138	-0.633623	0.00056732	0.00262244	0.00333818	0.00321134	0.00086478	0.752858
WRR	1.26998e-06	0	1.60794e-05	1.21389e-05	4.86862e-06	0.980383	1.26998e-06	6.84221e-06	7.02317e-06	7.16982e-06	1.78805e-06	0.75171
GLE	4.98923e-07	0	0	0	-1.49677e-07	0	4.98923e-07	1.78216e-06	2.89615e-06	2.8088e-06	8.04362e-07	0.750487
ERG	7.25705e-07	0	0	8.20199e-07	2.83481e-08	0.0531589	7.25705e-07	2.896e-06	3.18577e-06	4.06536e-06	1.03087e-06	0.748339
PMT	0.000563692	0.000548983	0.000323009	0.000826597	5.62741e-05	0.166252	0.000563692	0.00226557	0.00315811	0.0031372	0.000861308	0.745501
IHP	0.000206327	0.000214387	0.000127747	2.70666e-06	-6.97502e-05	-1.88212	0.000206327	0.0011023	0.00128256	0.00114532	0.000299726	0.744372
DKS	7.36137e-05	7.74586e-05	2.13207e-05	3.36282e-05	-1.76095e-05	-0.340256	7.36137e-05	0.000357831	0.000414222	0.000405649	0.00010525	0.741192
NIK	9.43871e-05	0.000105818	7.49778e-05	0.000770003	0.000199601	0.91158	9.43871e-05	0.00051132	0.000576334	0.000519775	0.000134118	0.740903
MKQ	0.000199569	0.000176292	8.27954e-05	0.000465709	7.04923e-05	0.368022	0.000199569	0.00110745	0.00118214	0.00109203	0.000275207	0.738142
GPN	9.99206e-05	0.000107511	9.83417e-05	1.80444e-06	-3.03518e-05	-1.74331	9.99206e-05	0.000450599	0.000535861	0.000540767	0.00014078	0.733356
YDR	4.78058e-05	5.75649e-05	2.30086e-05	0	-1.77974e-05	0	4.78058e-05	0.000227384	0.000271876	0.000258335	6.76081e-05	0.732703
IAP	1.67819e-06	0	1.77673e-06	2.78868e-06	5.10817e-07	0.220556	1.67819e-06	6.65126e-06	8.03683e-06	9.01772e-06	2.34041e-06	0.730255
LKS	0.000785531	0.000607183	0.000446491	0.000495482	-0.000103084	-0.200135	0.000785531	0.00402911	0.00449432	0.00421637	0.00107577	0.729776
DVE	3.08425e-05	2.45497e-05	8.43945e-06	0	-1.08638e-05	0	3.08425e-05	0.000117813	0.000163198	0.000165423	4.49128e-05	0.729448
LRT	0.000713777	0.000757021	0.000544122	0.000106298	-0.000203534	-0.827038	0.000713777	0.00394117	0.00400878	0.00380806	0.000935047	0.727142
YDP	0.000106044	0.000143066	4.85046e-05	1.06626e-06	-4.09493e-05	-1.99762	0.000106044	0.000485924	0.000607179	0.00056442	0.000149638	0.726118
IRA	0.000217031	0.000218408	0.000194285	0.000156904	-2.04505e-05	-0.140888	0.000217031	0.00122415	0.0012216	0.00115139	0.000280051	0.724698
GRN	6.30457e-06	3.80944e-06	6.30737e-06	6.39755e-06	2.77689e-07	0.00635867	6.30457e-06	3.80936e-05	3.96049e-05	3.30403e-05	8.17186e-06	0.719389
ISQ	5.27044e-05	5.65067e-05	2.77169e-05	1.31232e-06	-1.82966e-05	-1.60381	5.27044e-05	0.000232126	0.000283751	0.000276149	7.21959e-05	0.719297
EIL	8.586e-05	0.000135447	8.21735e-05	0.000354982	7.54093e-05	0.616416	8.586e-05	0.000368365	0.000469032	0.000449481	0.000119153	0.718921
EKT	9.25274e-06	8.67706e-06	1.78561e-05	2.65745e-05	6.11441e-06	0.458194	9.25274e-06	2.17996e-05	4.19218e-05	4.84148e-05	1.37608e-05	0.718708
GRD	9.07132e-07	0	1.06604e-06	1.47636e-06	2.77371e-07	0.211521	9.07132e-07	7.12862e-06	5.79231e-06	4.73061e-06	1.01341e-06	0.717246
HRE	8.61322e-05	9.14266e-05	5.25022e-05	0	-2.97321e-05	0	8.61322e-05	0.000395639	0.00046085	0.000448594	0.00011526	0.716689
EMN	7.25705e-07	0	0	0	-2.17712e-07	0	7.25705e-07	2.64141e-06	3.6926e-06	3.7697e-06	1.01832e-06	0.715547
AKN	1.14299e-05	4.65598e-06	1.96328e-05	2.91171e-05	6.80384e-06	0.406107	1.14299e-05	3.04558e-05	5.69818e-05	5.92065e-05	1.69856e-05	0.714328
DMG	0.000105817	6.77234e-05	4.61949e-05	0	-3.38979e-05	0	0.000105817	0.000577291	0.00061717	0.000545646	0.000135937	0.712356
DFL	0.00010745	0.000128251	7.91531e-05	1.31232e-06	-3.6751e-05	-1.91317	0.00010745	0.000452254	0.000594001	0.000553629	0.000148028	0.712013
GID	3.33825e-05	4.61366e-05	1.69677e-05	0	-1.29316e-05	0	3.33825e-05	0.000163513	0.000193825	0.00017178	4.45505e-05	0.711455
VRD	8.61775e-06	1.01585e-05	9.0613e-06	2.18993e-05	3.87475e-06	0.405037	8.61775e-06	3.95257e-05	4.25735e-05	4.42755e-05	1.10021e-05	0.71077
DRT	0.000116521	0.000121902	5.33906e-05	1.20569e-05	-3.81904e-05	-0.985168	0.000116521	0.000532769	0.000623759	0.000590217	0.000151208	0.704607
GMN	6.80349e-07	0	0	1.14828e-06	1.40379e-07	0.227316	6.80349e-07	3.37337e-06	3.04096e-06	3.40012e-06	7.82692e-07	0.698763
EMS	0.000135752	0.000151319	5.80101e-05	0	-5.00566e-05	0	0.000135752	0.000554792	0.000736202	0.000677955	0.000180802	0.698454
LQK	7.61084e-05	7.57656e-05	4.05982e-05	8.20199e-07	-2.61032e-05	-1.96751	7.61084e-05	0.000375367	0.000400321	0.000378227	9.31309e-05	0.69632
INP	0.000241297	0.000220948	0.000130234	9.49791e-05	-5.29668e-05	-0.404924	0.000241297	0.00113689	0.00126852	0.00119899	0.00030047	0.696262
NMN	8.3184e-05	8.8887e-05	3.66894e-05	1.6404e-06	-2.96828e-05	-1.70509	8.3184e-05	0.000384309	0.000439274	0.000407793	0.000102879	0.6904
IKP	0.000342397	0.000316607	0.000129967	2.24735e-05	-0.000114641	-1.18286	0.000342397	0.00155108	0.00174718	0.00166998	0.000417884	0.688181
DHR	0.000211226	0.000213752	8.1374e-05	1.88646e-06	-7.60396e-05	-2.0491	0.000211226	0.000911032	0.00109547	0.00102477	0.000262506	0.685879
DFS	9.01689e-05	9.20615e-05	4.21084e-05	1.14828e-06	-3.17015e-05	-1.89501	9.01689e-05	0.000370625	0.000486554	0.000433294	0.00011453	0.681726
NLS	0.000446309	0.00037523	0.000267042	0.00129017	0.00024234	0.461012	0.000446309	0.00189427	0.0022291	0.00213868	0.000541193	0.68051
PRD	2.99354e-06	2.11636e-06	1.51022e-06	2.4606e-06	-2.20495e-07	-0.0851438	2.99354e-06	1.26024e-05	1.82458e-05	1.43396e-05	3.96817e-06	0.680354
FDQ	3.15682e-05	2.92057e-05	1.10157e-05	0	-1.12895e-05	0	3.15682e-05	0.000119436	0.00014126	0.000151158	3.80592e-05	0.68018
IEA	6.49506e-05	8.23263e-05	2.61179e-05	0	-2.5106e-05	0	6.49506e-05	0.000258444	0.000326831	0.000310816	8.05981e-05	0.679919
IRR	2.52183e-05	2.68777e-05	3.18922e-05	1.31232e-06	-6.67033e-06	-1.28368	2.52183e-05	0.000159662	0.000124462	0.00012063	2.51037e-05	0.679742
MRK	0.000102733	0.000131214	8.11075e-05	3.93696e-06	-3.46494e-05	-1.41655	0.000102733	0.000535092	0.00050422	0.000486218	0.000111958	0.675122
SMK	2.60347e-05	1.92588e-05	5.59668e-06	0	-9.17662e-06	0	2.60347e-05	0.000128474	0.000132716	0.000123144	2.95569e-05	0.674859
CSL	2.49461e-06	3.80944e-06	8.81256e-05	9.67015e-05	3.66937e-05	1.58843	2.49461e-06	1.4671e-05	1.5784e-05	1.17526e-05	2.8887e-06	0.673131
DAR	3.62853e-06	3.59781e-06	0	0	-1.44834e-06	0	3.62853e-06	1.58485e-05	1.83182e-05	1.70745e-05	4.28077e-06	0.672618
EFL	0.00018823	0.000269835	0.0001321	0.000280262	1.38361e-05	0.172876	0.00018823	0.000683361	0.000885354	0.000883441	0.000228763	0.671489
NMR	0.000129312	0.000129944	6.35179e-05	0	-4.54361e-05	0	0.000129312	0.000606092	0.000643236	0.000604778	0.000146354	0.669959
LKP	0.000230548	0.000212694	9.25674e-05	0.000161579	-3.27031e-05	-0.154375	0.000230548	0.00103928	0.00114905	0.00106867	0.000262414	0.666085
DFH	7.48837e-05	6.94165e-05	2.42523e-05	1.31232e-06	-2.65878e-05	-1.75635	7.48837e-05	0.000307167	0.000385985	0.000346073	8.92386e-05	0.664781
MRQ	0.00012659	6.41256e-05	6.47616e-05	0.0296627	0.00886089	2.36981	0.00012659	0.000583433	0.000604644	0.000582752	0.000138969	0.663083
EYE	3.88706e-05	3.23803e-05	1.09269e-05	0	-1.38065e-05	0	3.88706e-05	0.000136558	0.000177751	0.000178506	4.60101e-05	0.662033
LQD	4.53566e-07	0	0	0	-1.3607e-07	0	4.53566e-07	1.20932e-06	1.44808e-06	2.06964e-06	5.08698e-07	0.659254
IDH	2.53543e-05	1.73541e-05	8.17294e-06	0	-8.52442e-06	0	2.53543e-05	0.000103047	0.000123231	0.000115013	2.8916e-05	0.656694
HDP	0.000453067	0.000528877	0.000181137	0.000446516	-3.67392e-05	-0.00632503	0.000453067	0.00176083	0.00216393	0.00205486	0.000520847	0.656619
LER	0.000269962	0.000251423	0.000118685	0.000580045	7.97509e-05	0.332158	0.000269962	0.00111038	0.00129386	0.00122175	0.000303885	0.65568
ELA	9.07132e-07	0	0	0	-2.7214e-07	0	9.07132e-07	3.18242e-06	3.54779e-06	4.06536e-06	9.84006e-07	0.651429
LQE	9.07132e-07	0	0	1.55838e-06	1.95374e-07	0.235002	9.07132e-07	3.46884e-06	3.8374e-06	4.06536e-06	9.84326e-07	0.651429
FRK	0.000202064	0.00016952	0.000122772	0.000609408	0.000117528	0.47942	0.000202064	0.00100848	0.000964202	0.000903694	0.000206061	0.650533
IKR	5.90543e-05	5.01576e-05	3.5268e-05	0	-1.92052e-05	0	5.90543e-05	0.000313278	0.000273976	0.000263214	5.73177e-05	0.649057
HRR	0.000320716	0.00192991	0.00226453	0.000862275	0.00019593	0.429525	0.000320716	0.00250342	0.00167839	0.00142628	0.000249166	0.648083
VDN	0.000174124	0.000140526	4.53953e-05	9.02219e-07	-6.14796e-05	-2.28555	0.000174124	0.000618058	0.000800714	0.000769906	0.000197	0.645579
LPL	0.000681437	0.000814797	0.000727125	0.00141952	0.000212657	0.318715	0.000681437	0.00167835	0.00271333	0.00298546	0.000794704	0.641585
GRS	0.000124957	0.000101373	7.1069e-05	8.03795e-06	-3.81063e-05	-1.19162	0.000124957	0.000556319	0.000571701	0.000546681	0.000128055	0.640972
THH	0.000256219	0.00020571	6.06752e-05	0.000686589	0.000114607	0.428085	0.000256219	0.000865841	0.00123029	0.00111938	0.000295393	0.640365
PRE	0.000150085	0.000142008	5.80989e-05	1.88646e-06	-5.28504e-05	-1.90069	0.000150085	0.000617103	0.00068103	0.000653711	0.00015748	0.639048
CDP	3.66028e-05	4.78297e-05	1.43915e-05	0	-1.43246e-05	0	3.66028e-05	0.000132261	0.000173045	0.000159214	4.08619e-05	0.638469
LRH	0.000234312	0.000188567	0.000148712	0.000655175	0.000122273	0.446563	0.000234312	0.00119433	0.00112827	0.00101568	0.000227803	0.63696
LNP	0.000817099	0.000798713	0.000418863	0.00165508	0.000213409	0.306544	0.000817099	0.00349761	0.00374777	0.00353361	0.000839971	0.635945
SLK	0.00020855	0.000237244	0.000120906	2.21454e-06	-7.35343e-05	-1.97393	0.00020855	0.000886114	0.000952979	0.000901698	0.000214631	0.635852
NIS	0.000100147	8.6559e-05	5.0992e-05	0.000250653	4.15949e-05	0.398433	0.000100147	0.000418425	0.000441301	0.00043285	0.000102099	0.635698
EMG	5.94171e-06	5.29089e-06	2.39858e-06	0	-2.07175e-06	0	5.94171e-06	1.65486e-05	2.25176e-05	2.5427e-05	6.44249e-06	0.631384
DTA	7.81948e-05	7.87285e-05	2.33639e-05	0.000749744	0.000195928	0.981735	7.81948e-05	0.000293451	0.000371142	0.000334321	8.46069e-05	0.630986
MRS	7.38405e-05	8.86753e-05	4.14865e-05	1.96848e-06	-2.62805e-05	-1.57416	7.38405e-05	0.000296824	0.000304531	0.000315398	7.3238e-05	0.630565
LRA	3.85531e-05	1.164e-05	2.38081e-05	0.000114254	2.3927e-05	0.471811	3.85531e-05	0.000147855	0.000172466	0.000164019	4.01008e-05	0.628835
LHR	0.000286155	0.000250788	0.000160705	0.000376553	1.81113e-05	0.119226	0.000286155	0.00131192	0.00126772	0.00121621	0.000274596	0.628407
VTP	8.35468e-05	7.68237e-05	2.86053e-05	1.39434e-06	-2.94676e-05	-1.77756	8.35468e-05	0.00033966	0.000373966	0.000351691	8.38738e-05	0.624231
ISA	8.84454e-05	9.48128e-05	3.37578e-05	9.02219e-07	-3.23684e-05	-1.99136	8.84454e-05	0.000349907	0.00039366	0.00036847	8.83826e-05	0.619727
INR	0.000207053	0.000212482	0.000126947	1.96848e-06	-7.00788e-05	-2.02195	0.000207053	0.000894006	0.000886006	0.000859048	0.000194799	0.617936
LHE	1.52398e-05	7.61888e-06	3.19811e-06	0	-5.01402e-06	0	1.52398e-05	5.66789e-05	7.55172e-05	6.29762e-05	1.62047e-05	0.616197
GLR	1.54212e-06	0	3.99763e-06	2.78868e-06	7.73729e-07	0.257279	1.54212e-06	7.28775e-06	7.6024e-06	6.35675e-06	1.47585e-06	0.615116
LAR	0.000367842	0.000432795	0.000282233	0.00105814	0.000192033	0.458881	0.000367842	0.00156216	0.00154807	0.00151269	0.000342044	0.614087
NLD	0.000315909	0.000243381	0.000112733	0.000161661	-5.9339e-05	-0.290956	0.000315909	0.00108591	0.00132702	0.00129789	0.000318704	0.613675
GGN	4.53566e-07	0	0	0	-1.3607e-07	0	4.53566e-07	2.1004e-06	2.24452e-06	1.84789e-06	4.3271e-07	0.610036
MDS	5.36568e-05	7.32259e-05	1.75007e-05	1.39434e-06	-2.12513e-05	-1.58526	5.36568e-05	0.000179266	0.000233864	0.000217312	5.45565e-05	0.607459
LQR	0.000212677	0.000213752	0.000132277	2.13252e-06	-7.13108e-05	-1.99883	0.000212677	0.000912018	0.000901935	0.000860083	0.000193213	0.60682
SRS	0.000498469	0.000431525	0.000200237	0.00168354	0.000332393	0.528585	0.000498469	0.00202297	0.00212592	0.00199779	0.000460093	0.602913
NIR	0.000225649	0.000225604	0.000127391	7.70987e-06	-7.5203e-05	-1.46639	0.000225649	0.000966692	0.000935602	0.000903767	0.000200327	0.602623
DKK	4.05941e-05	3.40733e-05	9.0613e-06	0	-1.46794e-05	0	4.05941e-05	0.000145946	0.000168267	0.000162393	3.87717e-05	0.602103
LDE	0.000138065	0.000193647	5.36571e-05	0	-5.54186e-05	0	0.000138065	0.000410341	0.000544187	0.000550524	0.000137122	0.600691
WKN	3.94602e-06	4.02108e-06	2.13207e-06	1.06626e-06	-1.05283e-06	-0.568297	3.94602e-06	1.88399e-05	1.89698e-05	1.56701e-05	3.53022e-06	0.598913
WKQ	6.34992e-07	0	0	1.14828e-06	1.53986e-07	0.257279	6.34992e-07	2.57776e-06	2.89615e-06	2.51313e-06	5.95282e-07	0.597447
QRA	9.91949e-05	0.00010476	4.27302e-05	9.84239e-07	-3.56661e-05	-2.00339	9.91949e-05	0.000404231	0.000406837	0.000391827	8.80503e-05	0.596605
VDE	0.00010364	0.000127616	3.43796e-05	0	-4.04156e-05	0	0.00010364	0.000322347	0.000418711	0.00040831	0.000101038	0.595464
EQH	5.44279e-07	0	0	1.2303e-06	2.05806e-07	0.354189	5.44279e-07	9.86551e-07	2.17211e-06	2.14356e-06	5.98339e-07	0.595313
NLP	8.09162e-05	9.14266e-05	3.72224e-05	3.2808e-06	-2.8711e-05	-1.39206	8.09162e-05	0.000311241	0.000343846	0.000318133	7.44256e-05	0.594574
CRS	0.000293276	0.000310046	0.000159816	0.000404522	1.8351e-05	0.139666	0.000293276	0.00112903	0.00121819	0.0011502	0.000265995	0.593498
NID	0.000126046	0.000109839	4.48623e-05	0	-4.43114e-05	0	0.000126046	0.000449803	0.00052862	0.000493387	0.000118084	0.592659
DYD	1.13391e-06	2.53963e-06	0	0	-5.94137e-07	0	1.13391e-06	3.43702e-06	5.14067e-06	4.43494e-06	1.16067e-06	0.592308
QRD	9.38881e-05	7.87285e-05	2.9316e-05	0	-3.31077e-05	0	9.38881e-05	0.000333741	0.000357965	0.000367213	8.44199e-05	0.592308
ERP	0.000521102	0.000504116	0.000141605	0.000562082	-2.39569e-05	0.0328774	0.000521102	0.00186251	0.00212657	0.00203423	0.000480346	0.591478
DAK	0.000179839	0.000165287	4.72609e-05	0	-6.57543e-05	0	0.000179839	0.000618376	0.000731423	0.000699982	0.000167348	0.590203
SMA	0.000368931	0.000369304	0.000147735	0.00135308	0.000273089	0.56438	0.000368931	0.00134527	0.00151244	0.00143271	0.00033585	0.589213
ITK	8.34108e-05	8.4231e-05	3.36689e-05	0	-3.00794e-05	0	8.34108e-05	0.000306276	0.000329944	0.00032242	7.40697e-05	0.5872
DHS	0.000292958	0.000256079	8.16405e-05	0.000944869	0.000178129	0.508566	0.000292958	0.000989797	0.00117055	0.00113084	0.000269439	0.586594
DQS	6.34992e-07	0	0	1.06626e-06	1.2938e-07	0.225094	6.34992e-07	1.55939e-06	2.53413e-06	2.43922e-06	6.38743e-07	0.584482
LHA	0.000296995	0.000321263	0.000178827	0.000402554	1.74241e-05	0.132075	0.000296995	0.00110637	0.00119712	0.0011366	0.000260958	0.582859
GMQ	4.60369e-05	4.46551e-05	2.06989e-05	9.02219e-07	-1.5936e-05	-1.70779	4.60369e-05	0.0001701	0.000181444	0.000175993	4.01213e-05	0.58239
SLE	3.06611e-05	2.30683e-05	9.59432e-06	0.00025705	6.65694e-05	0.923431	3.06611e-05	0.000109794	0.000139667	0.000116861	2.88473e-05	0.581082
IRS	2.63068e-06	2.32799e-06	8.88363e-07	3.03474e-06	-2.27467e-08	0.0620526	2.63068e-06	1.1775e-05	1.26707e-05	9.97862e-06	2.29395e-06	0.579002
LDV	7.25705e-07	0	0	1.06626e-06	1.02166e-07	0.167102	7.25705e-07	2.38682e-06	1.59288e-06	2.73488e-06	5.2336e-07	0.576178
EWR	5.89636e-07	0	0	0	-1.76891e-07	0	5.89636e-07	1.65486e-06	2.31692e-06	2.21747e-06	5.54557e-07	0.575274
SDP	0.000290645	0.000257137	6.82263e-05	3.11676e-06	-0.00010515	-1.96966	0.000290645	0.000956063	0.00114905	0.00108797	0.000258495	0.573252
VHP	7.03027e-05	8.23263e-05	2.51407e-05	2.13252e-06	-2.61696e-05	-1.51808	7.03027e-05	0.000255198	0.000280565	0.000262623	6.02326e-05	0.57236
VEP	4.98923e-07	0	0	0	-1.49677e-07	0	4.98923e-07	1.52756e-06	1.73769e-06	1.84789e-06	4.25704e-07	0.568644
MNP	1.5648e-05	1.07934e-05	5.86319e-06	0	-5.18743e-06	0	1.5648e-05	5.50559e-05	5.77059e-05	5.79499e-05	1.29556e-05	0.568593
PIP	0.000136795	0.000175658	0.000530264	0.0012449	0.000367891	0.959062	0.000136795	0.00044067	0.000509651	0.000506249	0.000117734	0.568292
LHK	0.000581744	0.000405917	0.00027326	0.000374093	-7.55609e-05	-0.191752	0.000581744	0.00228682	0.0022863	0.00214858	0.000469999	0.56742
HRA	0.0001812	0.000209308	8.64377e-05	2.54262e-06	-6.58841e-05	-1.85288	0.0001812	0.000714454	0.000721939	0.000665611	0.000146072	0.565063
VRN	9.33892e-05	7.93634e-05	4.42405e-05	0	-3.15291e-05	0	9.33892e-05	0.000396625	0.000367667	0.000342673	7.18894e-05	0.564583
NIM	2.28144e-05	1.67192e-05	3.19811e-06	0	-8.19642e-06	0	2.28144e-05	4.59223e-05	6.87112e-05	8.36726e-05	2.05364e-05	0.564375
FRQ	3.80542e-05	3.74595e-05	2.01658e-05	0.000206198	4.87138e-05	0.733882	3.80542e-05	0.000166886	0.000162112	0.000139405	2.99279e-05	0.563876
LSR	0.000784941	0.000775856	0.0003939	0.000723252	-5.67025e-05	-0.0355477	0.000784941	0.00292703	0.00304429	0.00287296	0.00063813	0.563492
LTP	0.000507903	0.000496286	0.000195973	0.00107717	0.000140748	0.326502	0.000507903	0.00183062	0.00199205	0.00185329	0.000419758	0.562162
SLN	0.000249597	0.000212482	8.75037e-05	2.95272e-06	-8.64912e-05	-1.92702	0.000249597	0.000890314	0.00101387	0.000910642	0.000210669	0.562108
NMD	9.53849e-05	0.000117458	3.4202e-05	0.000352193	6.8717e-05	0.567302	9.53849e-05	0.000308695	0.000355792	0.000347847	8.04485e-05	0.561909
MER	3.4471e-06	2.53963e-06	0	1.80444e-06	-7.46762e-07	-0.281112	3.4471e-06	5.34647e-06	7.53e-06	1.24918e-05	2.93175e-06	0.55917
VKQ	5.71493e-06	3.38617e-06	2.9316e-06	2.95272e-06	-8.74122e-07	-0.286789	5.71493e-06	2.23088e-05	1.92594e-05	2.06225e-05	4.16733e-06	0.55733
ITQ	0.000282708	0.000279571	0.000115132	0.000429374	2.75561e-05	0.181498	0.000282708	0.000945688	0.00105369	0.00101479	0.000230425	0.555038
ERF	4.53566e-07	0	0	0	-1.3607e-07	0	4.53566e-07	7.95605e-07	9.4125e-07	1.62615e-06	3.66338e-07	0.554519
ITR	0.000266198	0.000278089	0.000135386	0.000223914	-2.69553e-05	-0.0751226	0.000266198	0.00099142	0.00104696	0.000949078	0.000210418	0.552097
CRE	1.22463e-06	0	3.37578e-06	9.02219e-07	2.40855e-07	-0.132692	1.22463e-06	4.45539e-06	4.56144e-06	4.36103e-06	9.51525e-07	0.551585
DVH	4.98923e-06	5.07926e-06	2.9316e-06	1.47636e-06	-1.26863e-06	-0.528841	4.98923e-06	1.59121e-05	1.88974e-05	1.77398e-05	4.12369e-06	0.550915
NRK	0.000299444	0.000265391	9.18567e-05	2.95272e-06	-0.000106301	-2.00609	0.000299444	0.00114411	0.00115006	0.00106291	0.000229634	0.55018
LDT	8.39097e-05	8.44426e-05	2.12319e-05	1.88646e-06	-3.0928e-05	-1.64817	8.39097e-05	0.000278112	0.00031836	0.000297733	6.81716e-05	0.550014
LKT	0.000388978	0.000308988	0.00016257	0.00059284	4.65168e-05	0.183012	0.000388978	0.00144622	0.00146502	0.00137195	0.000296771	0.547413
LNK	0.000125683	0.000130579	5.64999e-05	1.88646e-06	-4.45469e-05	-1.82363	0.000125683	0.000459669	0.00046505	0.00043832	9.43292e-05	0.542515
NIH	1.99569e-06	0	1.15487e-06	8.20199e-07	-2.3716e-07	-0.386174	1.99569e-06	5.66471e-06	7.74721e-06	6.94808e-06	1.69397e-06	0.541772
VRE	7.25705e-07	0	0	0	-2.17712e-07	0	7.25705e-07	2.64141e-06	1.73769e-06	2.51313e-06	4.45857e-07	0.539455
MKR	6.52228e-05	7.23794e-05	3.05597e-05	0	-2.37488e-05	0	6.52228e-05	0.000256312	0.000225248	0.000225813	4.50705e-05	0.539349
LSK	0.000869395	0.000790882	0.000316612	0.0016057	0.000173466	0.266448	0.000869395	0.00301983	0.00316832	0.00300992	0.000657007	0.539338
LDN	0.000116839	0.000109839	3.17145e-05	2.78868e-06	-4.20274e-05	-1.62219	0.000116839	0.000372121	0.000433771	0.000403949	9.22983e-05	0.538741
LQQ	9.27542e-05	0.0001164	4.15754e-05	3.11676e-06	-3.43737e-05	-1.47363	9.27542e-05	0.000319865	0.00033675	0.000319833	6.98122e-05	0.53759
NVQ	0.000124504	0.000132272	4.52177e-05	0	-4.60566e-05	0	0.000124504	0.000419157	0.000452162	0.000429229	9.47179e-05	0.537506
SLP	0.000666107	0.000747285	0.000237726	5.24927e-06	-0.000249213	-2.10344	0.000666107	0.00189927	0.00228767	0.00228422	0.000524273	0.535194
ARA	0.000285747	0.000260735	0.000110512	7.05371e-06	-9.86301e-05	-1.60756	0.000285747	0.00103321	0.00105029	0.000968	0.000206385	0.529895
LKN	0.000153124	0.000108781	5.35683e-05	4.59311e-06	-5.00805e-05	-1.52294	0.000153124	0.000530032	0.000536368	0.000515858	0.000109454	0.527487
GIR	0.00012904	0.000136717	4.43293e-05	0	-4.79506e-05	0	0.00012904	0.000487993	0.000469466	0.000433885	8.96011e-05	0.526652
ARN	0.000186824	0.000160843	6.14747e-05	6.72563e-06	-6.39663e-05	-1.4437	0.000186824	0.000641958	0.000656124	0.000627914	0.000133744	0.526468
EVE	0.000131081	0.000165922	3.45573e-05	2.70666e-06	-5.16487e-05	-1.68511	0.000131081	0.00034873	0.000421028	0.000438764	9.95348e-05	0.524692
NDP	0.00019399	0.000232376	5.76547e-05	0.000395992	4.31285e-05	0.309907	0.00019399	0.000571754	0.000683854	0.000648315	0.000147507	0.524006
GMK	3.78728e-05	3.55548e-05	1.48357e-05	9.02219e-07	-1.31631e-05	-1.62301	3.78728e-05	0.000129079	0.00012439	0.000126026	2.59771e-05	0.522134
SRQ	0.00034471	0.000119786	0.000106337	0.0824726	0.024637	2.37886	0.00034471	0.0011008	0.00120791	0.00114237	0.000250009	0.520352
DVD	2.83479e-05	2.17985e-05	6.84039e-06	0	-1.00002e-05	0	2.83479e-05	7.18273e-05	0.000104334	9.34295e-05	2.27751e-05	0.517963
DIT	0.000119787	0.000159362	5.94315e-05	1.06626e-06	-4.56092e-05	-2.05055	0.000119787	0.000354458	0.000409516	0.00039434	8.78719e-05	0.517462
ALQ	0.000248599	0.000979661	0.00044125	2.21454e-06	-0.000127757	-2.05022	0.000248599	0.00121998	0.00089578	0.000812777	0.000136833	0.514471
QRQ	9.65642e-05	8.61357e-05	3.46461e-05	0	-3.41182e-05	0	9.65642e-05	0.000338705	0.000345004	0.000314881	6.61249e-05	0.51333
WRD	4.98923e-07	0	0	0	-1.49677e-07	0	4.98923e-07	1.71851e-06	1.37567e-06	1.62615e-06	3.03883e-07	0.513126
ESD	4.98923e-07	0	0	0	-1.49677e-07	0	4.98923e-07	1.49574e-06	1.52048e-06	1.62615e-06	3.40641e-07	0.513126
MSP	0.000382175	0.000408668	0.000122505	0.000125983	-0.000105474	-0.481951	0.000382175	0.00121133	0.00132651	0.00124097	0.000269157	0.5115
QKL	0.000368296	0.00171763	0.0402323	0.048514	0.0182952	2.11967	0.000368296	0.000830198	0.00109069	0.00119315	0.000273505	0.510498
IRQ	7.97822e-05	4.74064e-05	2.88718e-05	2.41959e-05	-1.85294e-05	-0.518165	7.97822e-05	0.000367633	0.00033914	0.000257301	5.04061e-05	0.508535
CRF	3.67388e-06	5.29089e-06	0.000135031	6.90608e-05	3.25901e-05	1.27411	3.67388e-06	1.63576e-05	1.44084e-05	1.18265e-05	2.25086e-06	0.507731
LHP	0.000692323	0.000668557	0.000303198	0.000361052	-0.000135917	-0.282739	0.000692323	0.00241702	0.00243617	0.00222686	0.000462276	0.507384
GRQ	1.3607e-06	0	8.88363e-07	2.69025e-05	7.75139e-06	1.29603	1.3607e-06	6.42849e-06	6.37154e-06	4.36103e-06	8.94403e-07	0.505827
QKN	1.08856e-06	0	3.46461e-06	1.47636e-06	4.62801e-07	0.13234	1.08856e-06	2.41864e-06	2.31692e-06	3.47404e-06	7.05472e-07	0.503983
SLS	0.000719356	0.000713424	0.000236393	0.00281	0.000579491	0.591763	0.000719356	0.00223852	0.00237506	0.00228503	0.000483357	0.501948
QSD	1.63284e-06	2.11636e-06	3.02043e-06	0	-3.99444e-07	0	1.63284e-06	7.31957e-06	5.14067e-06	5.1741e-06	8.44489e-07	0.500892
PDA	0.000238576	0.00029629	7.58662e-05	1.6404e-06	-9.3123e-05	-2.16268	0.000238576	0.000634639	0.000774431	0.000754236	0.000168677	0.499881
EFE	4.89851e-06	1.31214e-05	2.39858e-06	0	-2.54184e-06	0	4.89851e-06	1.19659e-05	1.72321e-05	1.54484e-05	3.69158e-06	0.498819
DKM	3.29742e-05	2.01054e-05	7.37341e-06	0	-1.11655e-05	0	3.29742e-05	9.62683e-05	0.00010723	0.000103926	2.23816e-05	0.498547
GRP	0.000102234	0.000108992	5.13474e-05	0.000128443	2.09833e-06	0.0991167	0.000102234	0.000343161	0.000322631	0.000321016	6.35818e-05	0.496932
LRP	0.00031169	0.000310469	0.000126059	0.000800186	0.000128108	0.409468	0.00031169	0.00108298	0.00106506	0.000977609	0.000197984	0.496442
DTR	0.00029636	0.000308141	8.52828e-05	1.96848e-06	-0.000110603	-2.17769	0.00029636	0.000879717	0.000997435	0.000926016	0.000200669	0.494799
GYL	4.98923e-07	0	0	0	-1.49677e-07	0	4.98923e-07	9.86551e-07	0	1.55223e-06	2.17337e-07	0.492923
MRN	4.33155e-05	2.94174e-05	1.89221e-05	1.55838e-06	-1.35767e-05	-1.44397	4.33155e-05	0.00015247	0.000143504	0.000134601	2.6489e-05	0.492403
LKH	8.61322e-05	5.16391e-05	3.55345e-05	0.000380736	8.67708e-05	0.645459	8.61322e-05	0.000297525	0.000291715	0.000267501	5.38297e-05	0.49216
DHQ	7.58816e-05	7.87285e-05	2.1143e-05	0	-2.8523e-05	0	7.58816e-05	0.000216818	0.000265794	0.000235348	5.27374e-05	0.491574
GRK	0.000112076	8.21146e-05	4.90376e-05	0.00079912	0.000202805	0.853099	0.000112076	0.000350798	0.000336823	0.000347034	6.90899e-05	0.490859
IDN	9.07132e-07	0	0	0	-2.7214e-07	0	9.07132e-07	2.13222e-06	3.04096e-06	2.8088e-06	6.61373e-07	0.49085
QMA	9.07132e-07	0	0	0	-2.7214e-07	0	9.07132e-07	3.30972e-06	4.48904e-06	2.8088e-06	6.88432e-07	0.49085
VNP	0.000142011	0.000164653	5.25911e-05	0	-5.38096e-05	0	0.000142011	0.000436851	0.000457737	0.000438098	9.09147e-05	0.489248
ARQ	0.000133484	0.000119151	5.25911e-05	1.14828e-06	-4.63568e-05	-2.06538	0.000133484	0.000477395	0.000465774	0.000410454	8.19287e-05	0.487834
MNR	0.000269055	0.000269835	7.87089e-05	1.06626e-06	-9.95094e-05	-2.40198	0.000269055	0.000887068	0.000902297	0.000823791	0.000167943	0.485975
LEQ	0.000148996	0.000151319	4.47735e-05	0.000193567	2.71657e-06	0.113655	0.000148996	0.000416229	0.000496618	0.000455986	0.000100136	0.485776
GLL	0.000160789	0.000177139	9.68315e-05	0.000761473	0.000172174	0.675398	0.000160789	0.00050591	0.000514212	0.000491761	0.000100122	0.485498
TRA	0.000719854	0.000679774	0.000284543	0.000407803	-0.000133139	-0.246794	0.000719854	0.00267457	0.00230034	0.00219471	0.000405032	0.484132
DVL	0.000222111	0.000271105	9.59432e-05	1.06626e-06	-8.38297e-05	-2.31871	0.000222111	0.000567649	0.000657861	0.000667015	0.000142493	0.477565
VRR	0.000120331	0.000103701	8.44833e-05	6.31553e-06	-3.61265e-05	-1.27997	0.000120331	0.000506037	0.000361223	0.000360783	5.76541e-05	0.476868
TFN	0.000223608	0.000165922	9.75422e-05	9.84239e-07	-7.36251e-05	-2.35639	0.000223608	0.000713181	0.000701086	0.000664946	0.000131192	0.473299
EVS	8.27304e-05	9.48128e-05	1.92775e-05	7.04551e-05	-1.12361e-05	-0.0697528	8.27304e-05	0.000206285	0.000237629	0.000245622	5.20019e-05	0.472602
HRD	2.76675e-05	2.37032e-05	7.37341e-06	0	-9.93323e-06	0	2.76675e-05	7.94651e-05	8.42781e-05	8.18986e-05	1.67506e-05	0.471306
LQA	6.01428e-05	5.86231e-05	2.05212e-05	1.06626e-06	-2.15332e-05	-1.75132	6.01428e-05	0.000182257	0.000183254	0.000177841	3.54092e-05	0.470848
TRD	0.000237895	0.00020698	7.18685e-05	0.000246962	-1.07911e-05	0.0162441	0.000237895	0.000724065	0.000720997	0.000699464	0.000138164	0.46838
DNA	9.07132e-07	0	0	1.06626e-06	4.77381e-08	0.0701922	9.07132e-07	2.86418e-06	3.62019e-06	2.66097e-06	6.01751e-07	0.467369
CRQ	2.91189e-05	1.84123e-05	1.83003e-05	4.07639e-05	3.48229e-06	0.1461	2.91189e-05	0.000126724	0.000104189	8.53727e-05	1.46226e-05	0.467143
ARC	0.000252954	0.000242323	0.000126236	0.000228918	-1.88195e-05	-0.0433619	0.000252954	0.000517207	0.000642077	0.000739601	0.000158481	0.465956
IDL	0.00031922	0.000307718	0.000104649	3.00193e-05	-0.000107067	-1.02669	0.00031922	0.000873257	0.00102285	0.000932225	0.000198861	0.465431
YRK	6.71731e-05	5.52369e-05	2.29198e-05	0	-2.33836e-05	0	6.71731e-05	0.000225506	0.000213664	0.000195803	3.74046e-05	0.464623
DVM	0.000136297	0.000158727	5.01037e-05	0	-5.17513e-05	0	0.000136297	0.000344975	0.000419146	0.000395153	8.50742e-05	0.462281
LAA	9.58838e-05	0.000122537	4.63725e-05	3.11676e-06	-3.54466e-05	-1.48804	9.58838e-05	0.000272129	0.000270863	0.000277627	5.43965e-05	0.461717
FKQ	0.000103096	9.33313e-05	3.5801e-05	0	-3.66817e-05	0	0.000103096	0.000317478	0.000342977	0.00029825	6.10962e-05	0.46134
HLP	0.000507948	0.000582421	0.000279479	0.000392547	-6.49146e-05	-0.111928	0.000507948	0.00129604	0.00150528	0.00145754	0.000305802	0.457802
WRS	7.64712e-05	6.3914e-05	2.48742e-05	1.72242e-06	-2.63286e-05	-1.64736	7.64712e-05	0.000251189	0.000249793	0.000219308	4.27115e-05	0.457556
VDD	9.08493e-05	8.63473e-05	2.56737e-05	0	-3.33221e-05	0	9.08493e-05	0.000213095	0.000269849	0.000260183	5.64756e-05	0.456958
IEP	5.44279e-07	0	0	0	-1.63284e-07	0	5.44279e-07	1.40027e-06	2.24452e-06	1.55223e-06	3.86811e-07	0.455134
WKK	7.57455e-05	5.16391e-05	1.85668e-05	0.00018233	2.86682e-05	0.381502	7.57455e-05	0.000242373	0.000219166	0.000215243	3.95284e-05	0.453571
NVK	5.96439e-05	7.30143e-05	2.35416e-05	0	-2.28404e-05	0	5.96439e-05	0.000178725	0.000178475	0.000169267	3.2862e-05	0.453006
VSK	8.26851e-05	8.71939e-05	2.6029e-05	0	-3.0922e-05	0	8.26851e-05	0.000226366	0.000234516	0.000233943	4.61925e-05	0.451683
DQK	9.66095e-05	7.53423e-05	1.75007e-05	0	-3.4767e-05	0	9.66095e-05	0.000251252	0.000282592	0.000272306	5.58428e-05	0.450036
NMS	4.53112e-05	3.4285e-05	9.0613e-06	4.90479e-05	-1.40137e-06	0.0344146	4.53112e-05	0.000133694	0.000154727	0.000127283	2.66948e-05	0.448564
DIY	8.16419e-07	0	2.30974e-06	1.14828e-06	3.30532e-07	0.148134	8.16419e-07	5.69653e-06	5.50269e-06	2.29139e-06	4.23106e-07	0.448186
IGP	6.47239e-05	6.17976e-05	2.58514e-05	0	-2.30118e-05	0	6.47239e-05	0.000176974	0.000199111	0.000181389	3.72132e-05	0.447547
PDR	0.000273999	0.000246979	7.29346e-05	0.000559376	6.82086e-05	0.309954	0.000273999	0.000674514	0.000793618	0.000762441	0.000158443	0.444457
LRG	0.000372559	0.000347506	0.000166568	3.34641e-05	-0.000119822	-1.04662	0.000372559	0.00111588	0.00109199	0.00103659	0.000196822	0.444414
CLK	9.66549e-05	0.000116188	6.70714e-05	9.02219e-07	-3.36375e-05	-2.02991	9.66549e-05	0.000258222	0.000260726	0.00026861	5.18369e-05	0.443898
ARD	0.000172355	0.000153859	5.81878e-05	2.37858e-06	-6.05601e-05	-1.86011	0.000172355	0.000438601	0.000477069	0.000477939	9.55219e-05	0.442948
IAA	9.07132e-07	0	0	9.02219e-07	-1.47386e-09	-0.00235845	9.07132e-07	2.03675e-06	2.02731e-06	2.51313e-06	4.80857e-07	0.442545
LCP	8.74022e-05	8.25379e-05	3.32248e-05	9.08781e-05	-3.88854e-06	0.0169369	8.74022e-05	0.000249438	0.000267822	0.000241557	4.80847e-05	0.441497
GLD	5.89636e-07	0	0	8.20199e-07	6.9169e-08	0.143336	5.89636e-07	1.55939e-06	2.31692e-06	1.62615e-06	3.86707e-07	0.440576
MHP	6.17757e-05	6.92049e-05	1.88333e-05	0	-2.35699e-05	0	6.17757e-05	0.000185153	0.000177824	0.000169267	3.15144e-05	0.437755
HLQ	0.000126681	0.00013333	4.61949e-05	8.2512e-05	-2.19642e-05	-0.186194	0.000126681	0.0003592	0.000369766	0.00034393	6.62313e-05	0.433759
SLR	0.000589409	0.000611415	0.000220403	0.000575698	-4.32146e-05	-0.0102222	0.000589409	0.00172907	0.00165037	0.001592	0.000292906	0.431525
LGP	0.000123733	0.000144336	3.61564e-05	0	-4.79377e-05	0	0.000123733	0.000366233	0.000386274	0.000332916	6.47592e-05	0.42985
IAE	7.12098e-06	2.75126e-06	1.42138e-06	0	-2.26928e-06	0	7.12098e-06	1.95082e-05	2.04179e-05	1.90703e-05	3.67574e-06	0.427816
ESN	1.13391e-06	0	0	1.39434e-06	7.81271e-08	0.0897878	1.13391e-06	2.38682e-06	4.05461e-06	3.03054e-06	7.35769e-07	0.42694
NLH	0.000176256	0.000171425	5.87208e-05	1.96848e-06	-6.35566e-05	-1.95201	0.000176256	0.000475836	0.000524638	0.000467	9.21034e-05	0.423173
LAP	0.000339403	0.000356606	0.000100207	0.000146077	-8.36377e-05	-0.366133	0.000339403	0.000838123	0.000933285	0.000896006	0.000176497	0.421595
NFA	1.26998e-06	0	0	0	-3.80995e-07	0	1.26998e-06	1.08202e-06	2.60654e-06	3.32621e-06	7.69318e-07	0.418151
DTK	1.26998e-06	0	9.77199e-07	8.20199e-07	-3.72158e-08	-0.189879	1.26998e-06	3.21425e-06	3.33058e-06	3.32621e-06	6.285e-07	0.418151
DAQ	5.17972e-05	4.08457e-05	9.41664e-06	0	-1.86821e-05	0	5.17972e-05	0.000131148	0.000156972	0.000135414	2.76673e-05	0.417356
WDP	2.34494e-05	2.45497e-05	6.04087e-06	8.20199e-07	-8.63963e-06	-1.45621	2.34494e-05	5.65516e-05	6.29913e-05	6.12022e-05	1.19698e-05	0.416636
TDR	0.000386846	0.000388986	7.92419e-05	1.91927e-05	-0.000141271	-1.3044	0.000386846	0.000947662	0.00105116	0.00100378	0.000195428	0.414098
EFK	7.96915e-05	4.7618e-05	1.87445e-05	7.21775e-06	-2.46295e-05	-1.04301	7.96915e-05	0.000191709	0.00021446	0.000206742	4.03903e-05	0.414017
DCK	0.000128359	0.000107723	2.85164e-05	0	-4.64284e-05	0	0.000128359	0.000337432	0.000357747	0.000331512	6.29774e-05	0.412072
LAQ	0.000438916	0.000302851	0.00017021	1.80444e-06	-0.000144397	-2.38604	0.000438916	0.00108645	0.00121515	0.00112973	0.000220114	0.410593
TRQ	0.000433155	0.000358299	0.000136186	1.09086e-05	-0.000148885	-1.59887	0.000433155	0.00131157	0.00112907	0.00110726	0.00018398	0.407605
FKK	0.000117292	7.68237e-05	3.99763e-05	0	-3.88724e-05	0	0.000117292	0.00031786	0.000317925	0.000299654	5.47151e-05	0.407352
IEQ	3.66028e-05	4.25388e-05	8.35061e-06	0	-1.43996e-05	0	3.66028e-05	8.43342e-05	0.000103248	9.32816e-05	1.8895e-05	0.406282
VSR	0.000117474	0.000146452	4.38851e-05	0.000393696	7.26099e-05	0.52522	0.000117474	0.00031385	0.000320387	0.000298102	5.48422e-05	0.404425
AVQ	9.07132e-07	0	0	0	-2.7214e-07	0	9.07132e-07	2.32317e-06	1.66529e-06	2.29139e-06	3.49489e-07	0.402428
LTR	0.000632135	0.000698821	0.00024048	4.67513e-06	-0.000234072	-2.13102	0.000632135	0.0017384	0.00163828	0.00159311	0.00027828	0.401435
DSK	2.68057e-05	6.05278e-05	2.10542e-05	0	-1.19891e-05	0	2.68057e-05	8.52889e-05	7.1173e-05	6.72633e-05	1.07257e-05	0.39955
MEK	4.56287e-05	4.25388e-05	1.0838e-05	0	-1.68587e-05	0	4.56287e-05	0.000103429	0.000115991	0.000114495	2.19162e-05	0.39955
NSR	0.000202608	0.000202324	3.88214e-05	0	-7.71326e-05	0	0.000202608	0.000417152	0.000530213	0.000506323	0.000102421	0.397771
KLQ	6.80349e-07	0	0	0	-2.04105e-07	0	6.80349e-07	1.68668e-06	1.8101e-06	1.70006e-06	3.18255e-07	0.397733
GLM	0.000140832	0.00011386	5.29464e-05	0	-4.8341e-05	0	0.000140832	0.000343288	0.000357747	0.000349474	6.40383e-05	0.394712
EKS	0.000160517	0.000146029	3.34913e-05	1.10727e-05	-5.6087e-05	-1.16127	0.000160517	0.000362319	0.000437102	0.000397223	7.84902e-05	0.393513
DVP	0.000157297	0.000193435	4.58395e-05	0.000376963	5.11405e-05	0.37958	0.000157297	0.000358182	0.000400393	0.000388871	7.36933e-05	0.393086
NYA	0.000350108	0.000284227	8.7326e-05	0	-0.000124722	0	0.000350108	0.000890601	0.000942553	0.000864592	0.000159541	0.39261
YKQ	0.000183014	0.000142642	4.62837e-05	0	-6.454e-05	0	0.000183014	0.000489647	0.00047591	0.000445934	7.75022e-05	0.386786
IKD	0.000162966	0.000136717	4.72609e-05	0	-5.78354e-05	0	0.000162966	0.000382877	0.000410892	0.00039641	7.28346e-05	0.386047
LDD	0.000133167	0.000162325	3.87326e-05	0	-5.23093e-05	0	0.000133167	0.00027041	0.000318215	0.00032242	6.15565e-05	0.384026
HRQ	6.64474e-05	5.98929e-05	2.10542e-05	4.101e-06	-2.25878e-05	-1.20959	6.64474e-05	0.000181271	0.000169715	0.000160471	2.70515e-05	0.382919
LTK	0.000738904	0.000682737	0.000240924	2.8707e-06	-0.000264991	-2.4106	0.000738904	0.00185822	0.00182776	0.00178314	0.000310226	0.382598
INQ	5.81925e-05	5.75649e-05	1.24371e-05	0	-2.19705e-05	0	5.81925e-05	0.000144259	0.000141187	0.000139331	2.40344e-05	0.379181
PNK	0.000322667	0.000282745	0.000189132	1.6404e-06	-0.000105669	-2.29381	0.000322667	0.000772056	0.000792388	0.000771532	0.000136693	0.3786
NFN	6.80349e-07	0	0	0	-2.04105e-07	0	6.80349e-07	1.01837e-06	1.37567e-06	1.62615e-06	3.19469e-07	0.378428
LKG	0.000165552	0.000116823	3.97986e-05	0	-5.73679e-05	0	0.000165552	0.000398471	0.000414222	0.000394932	7.03892e-05	0.377589
NRR	0.000449166	0.000392796	0.000136097	2.62464e-06	-0.000159632	-2.23334	0.000449166	0.00120429	0.00113167	0.00106853	0.000178546	0.376378
EFH	4.98923e-07	0	0	0	-1.49677e-07	0	4.98923e-07	8.2743e-07	0	1.18265e-06	1.22376e-07	0.374824
LNQ	3.91427e-05	4.04224e-05	1.78561e-05	1.96848e-06	-1.34089e-05	-1.29852	3.91427e-05	9.63319e-05	9.23149e-05	9.24686e-05	1.5596e-05	0.373343
IQP	6.51774e-05	7.70354e-05	1.87445e-05	0	-2.53823e-05	0	6.51774e-05	0.000167395	0.000174928	0.000153966	2.73899e-05	0.373329
VAK	0.000120376	0.000124865	3.25141e-05	0	-4.5348e-05	0	0.000120376	0.000321616	0.000291136	0.000283689	4.59457e-05	0.3723
FRR	0.000186098	0.000146664	0.000101895	4.75715e-06	-5.88791e-05	-1.59239	0.000186098	0.000542635	0.000477431	0.000436324	6.85475e-05	0.370068
GGA	7.25705e-07	0	0	0	-2.17712e-07	0	7.25705e-07	1.49574e-06	1.01365e-06	1.70006e-06	2.44098e-07	0.369704
LSQ	0.0005895	0.000669827	0.000171099	0.000367367	-0.000116513	-0.205383	0.0005895	0.00139718	0.00145749	0.00138015	0.000243227	0.369444
CLN	0.000113528	0.000103701	3.88214e-05	4.92119e-06	-3.90699e-05	-1.36303	0.000113528	0.000274357	0.000288022	0.000265136	4.6849e-05	0.368367
SRK	0.000163511	0.000109204	3.50015e-05	1.15648e-05	-5.3004e-05	-1.15041	0.000163511	0.000418298	0.00040119	0.000380814	6.34802e-05	0.367167
SIK	0.000100828	8.67706e-05	2.94048e-05	0	-3.59849e-05	0	0.000100828	0.000262773	0.000246463	0.000233943	3.83037e-05	0.365531
MKD	0.000107903	0.000123384	2.67397e-05	0	-4.20354e-05	0	0.000107903	0.000239986	0.000248273	0.000249539	4.33195e-05	0.364104
YKA	0.000206645	0.000163806	6.29849e-05	0.000347682	3.22292e-05	0.225959	0.000206645	0.00041817	0.000447745	0.000476756	8.3991e-05	0.363072
NYQ	0.000267014	0.000216715	6.20966e-05	0	-9.55661e-05	0	0.000267014	0.000673337	0.000664667	0.000615422	0.000103655	0.362639
NDR	0.000190906	0.000222217	4.14865e-05	0	-7.53449e-05	0	0.000190906	0.000413078	0.000458533	0.000436398	7.81933e-05	0.359064
MDT	4.53566e-07	0	0	0	-1.3607e-07	0	4.53566e-07	7.00133e-07	7.24038e-07	1.03482e-06	1.76767e-07	0.358224
IQR	0.000118063	0.000106664	3.37578e-05	0	-4.27096e-05	0	0.000118063	0.000301344	0.000267749	0.000269275	4.20041e-05	0.358081
GWG	3.1296e-06	0	0	0	-9.38881e-07	0	3.1296e-06	8.24247e-06	6.51634e-06	7.09591e-06	1.01728e-06	0.355519
LDH	0.000159791	0.000129521	3.69559e-05	0	-5.71939e-05	0	0.000159791	0.00035309	0.000405751	0.000361817	6.5874e-05	0.354936
IHK	9.24367e-05	7.47074e-05	2.19426e-05	1.31232e-06	-3.26138e-05	-1.84781	9.24367e-05	0.00025157	0.000213519	0.000206594	3.04422e-05	0.349274
DMT	2.82118e-05	3.6613e-05	6.30737e-06	4.83917e-06	-1.00423e-05	-0.76566	2.82118e-05	5.67744e-05	7.00145e-05	6.27544e-05	1.16868e-05	0.347214
DNR	3.24753e-05	2.58195e-05	4.79716e-06	0	-1.18448e-05	0	3.24753e-05	7.2241e-05	7.83409e-05	7.21417e-05	1.25099e-05	0.346633
EYP	6.65835e-05	6.01045e-05	9.59432e-06	0	-2.50261e-05	0	6.65835e-05	0.0001448	0.000166022	0.000147684	2.64522e-05	0.345966
NVN	0.000185146	0.000186028	4.88599e-05	0	-6.92605e-05	0	0.000185146	0.000445666	0.000476562	0.000410306	7.06377e-05	0.345595
TLK	0.000376959	0.000365283	0.000129879	0.000113926	-0.00010245	-0.519672	0.000376959	0.000902439	0.000894477	0.000835026	0.000136624	0.345406
VRS	0.000268511	0.000215657	8.29731e-05	0.000370484	1.73235e-05	0.139807	0.000268511	0.000709235	0.000632882	0.000591548	8.92757e-05	0.343028
IPP	0.000364803	0.000370362	9.69204e-05	3.03474e-06	-0.000135875	-2.07994	0.000364803	0.000848943	0.000897156	0.000803316	0.000136375	0.342828
YRA	0.000162921	0.000173118	6.565e-05	2.70666e-06	-5.88111e-05	-1.77954	0.000162921	0.000404295	0.000379975	0.000358196	5.61505e-05	0.342143
MDD	6.84885e-06	1.12167e-05	1.77673e-06	0	-2.99865e-06	0	6.84885e-06	1.55302e-05	1.17294e-05	1.50049e-05	2.06673e-06	0.340615
VKP	5.84646e-05	5.73533e-05	1.25259e-05	0	-2.20221e-05	0	5.84646e-05	0.000127424	0.000127286	0.0001278	2.07869e-05	0.339638
WDA	7.68794e-05	9.48128e-05	1.98105e-05	8.20199e-07	-3.0318e-05	-1.97189	7.68794e-05	0.00016625	0.000166456	0.00016801	2.736e-05	0.339526
CKA	0.000123007	0.00010476	2.88718e-05	0	-4.44909e-05	0	0.000123007	0.000282981	0.000279044	0.000268388	4.32206e-05	0.338833
SLD	0.000389749	0.000366341	0.000117442	0.000546171	2.20364e-05	0.146543	0.000389749	0.000795414	0.00086385	0.000847961	0.000144307	0.337591
QLN	7.81041e-05	4.82529e-05	1.35031e-05	0	-2.69062e-05	0	7.81041e-05	0.000159853	0.000165008	0.00016971	2.79975e-05	0.337035
HLA	0.000312552	0.000409092	0.00017634	5.40511e-05	-0.000100826	-0.762118	0.000312552	0.000746532	0.000717015	0.000679064	0.000107002	0.336988
TDK	0.000258306	0.000268354	5.01925e-05	0	-9.93079e-05	0	0.000258306	0.000534233	0.000590091	0.000560207	9.61562e-05	0.336215
ADR	0.00014242	0.000130579	3.02932e-05	1.2303e-06	-5.23854e-05	-2.06356	0.00014242	0.000312864	0.000329003	0.000308524	5.14453e-05	0.335719
SIA	0.000118789	0.00012804	4.62837e-05	1.88646e-06	-4.32463e-05	-1.79913	0.000118789	0.000263664	0.000251893	0.000256931	4.02656e-05	0.335041
EMD	1.00238e-05	7.40725e-06	2.57625e-06	0	-3.49024e-06	0	1.00238e-05	1.72169e-05	2.44001e-05	2.16573e-05	4.20837e-06	0.334572
ETA	0.000100011	0.000111955	2.17649e-05	0	-3.90224e-05	0	0.000100011	0.00020307	0.000232416	0.000215612	3.76149e-05	0.333624
DCS	1.31988e-05	1.35447e-05	2.04323e-06	0	-5.10978e-06	0	1.31988e-05	2.50457e-05	2.90339e-05	2.83097e-05	4.93211e-06	0.331402
EMK	8.61775e-07	0	0	0	-2.58533e-07	0	8.61775e-07	2.00493e-06	2.46173e-06	1.84789e-06	3.41516e-07	0.331283
LNA	0.00029255	0.000263698	7.95085e-05	0.00014739	-6.1967e-05	-0.297733	0.00029255	0.000656788	0.000634258	0.000625327	9.758e-05	0.329907
YDQ	5.95532e-05	4.90995e-05	1.30589e-05	0	-2.147e-05	0	5.95532e-05	0.000120646	0.00012953	0.000126618	2.10078e-05	0.327589
EVA	4.53566e-07	0	0	0	-1.3607e-07	0	4.53566e-07	9.86551e-07	9.4125e-07	9.60904e-07	1.47671e-07	0.32604
DTS	0.000401451	0.000481259	0.000105093	0.000144683	-0.000114647	-0.443215	0.000401451	0.000767282	0.00086986	0.00084737	0.000144033	0.32444
MAK	8.07801e-05	7.74586e-05	2.07877e-05	0	-2.99011e-05	0	8.07801e-05	0.00019922	0.000179055	0.000170302	2.484e-05	0.323915
DQR	8.98061e-06	8.04215e-06	3.37578e-06	0	-3.16082e-06	0	8.98061e-06	1.76624e-05	2.21556e-05	1.89224e-05	3.43186e-06	0.323671
GLH	1.90498e-05	1.88356e-05	7.99526e-06	4.83917e-06	-5.34721e-06	-0.595118	1.90498e-05	4.51267e-05	4.68453e-05	3.99884e-05	6.45344e-06	0.322044
CGP	6.34992e-07	0	0	0	-1.90498e-07	0	6.34992e-07	1.24114e-06	7.24038e-07	1.33048e-06	1.56937e-07	0.321241
CDR	1.26998e-06	0	0	0	-3.80995e-07	0	1.26998e-06	2.92783e-06	2.46173e-06	2.66097e-06	3.70685e-07	0.321241
VER	3.54235e-05	3.78828e-05	8.88363e-06	0	-1.3527e-05	0	3.54235e-05	7.39277e-05	7.1535e-05	7.37679e-05	1.1264e-05	0.318576
NYK	0.000181336	0.000124653	3.38466e-05	0	-6.34814e-05	0	0.000181336	0.000430995	0.000416539	0.000377414	5.73778e-05	0.318334
PQL	0.000451525	0.000451842	0.000159461	2.8953e-05	-0.00015601	-1.19299	0.000451525	0.00087297	0.00103009	0.000937473	0.000161496	0.317277
EGE	4.98923e-07	0	0	0	-1.49677e-07	0	4.98923e-07	7.00133e-07	1.44808e-06	1.03482e-06	2.35564e-07	0.316832
DQT	4.98923e-07	0	0	0	-1.49677e-07	0	4.98923e-07	9.22902e-07	2.17211e-06	1.03482e-06	2.85691e-07	0.316832
EKL	0.00016215	0.000172906	6.08528e-05	6.97169e-06	-5.77588e-05	-1.36658	0.00016215	0.000313691	0.000352317	0.000334469	5.55582e-05	0.314439
GKA	8.61775e-07	0	0	0	-2.58533e-07	0	8.61775e-07	2.06857e-06	2.02731e-06	1.77398e-06	2.69534e-07	0.313554
NHQ	1.0432e-06	0	0	0	-3.1296e-07	0	1.0432e-06	1.46391e-06	1.59288e-06	2.14356e-06	3.43003e-07	0.312767
NLL	0.000249325	0.000290364	9.96743e-05	1.80444e-06	-9.33252e-05	-2.14042	0.000249325	0.000550654	0.000577927	0.000512162	8.15783e-05	0.312641
IES	7.64259e-05	0.00010095	1.98105e-05	0	-3.10417e-05	0	7.64259e-05	0.000154984	0.000172321	0.000156849	2.58607e-05	0.312242
SMR	0.000210772	0.000203593	5.88096e-05	1.14828e-06	-7.73655e-05	-2.26377	0.000210772	0.000484937	0.000438188	0.000432037	6.17046e-05	0.311708
PDQ	2.38122e-05	3.11104e-05	7.28457e-06	0	-9.52625e-06	0	2.38122e-05	4.61451e-05	4.8945e-05	4.87105e-05	7.74946e-06	0.310823
YRD	0.000190997	0.000186663	4.83269e-05	0.000178557	-1.75654e-05	-0.0292479	0.000190997	0.000406459	0.000403507	0.000389758	5.93331e-05	0.309769
LSA	0.000270915	0.000293539	7.77317e-05	9.84239e-07	-0.00010256	-2.43973	0.000270915	0.000544353	0.000553382	0.000552372	8.53401e-05	0.309399
DWS	1.08856e-06	0	0	0	-3.26567e-07	0	1.08856e-06	2.1004e-06	3.04096e-06	2.21747e-06	4.3273e-07	0.309006
FDS	0.000205103	0.000175869	4.71721e-05	0.000313152	1.95451e-05	0.183784	0.000205103	0.000379758	0.000458823	0.000417032	7.14855e-05	0.308199
TLQ	0.000298084	0.0003274	7.82648e-05	0.000600796	6.59001e-05	0.304389	0.000298084	0.000676647	0.00066235	0.000602413	8.98693e-05	0.305556
SRL	0.000759904	0.000665806	0.00024963	0.000167977	-0.000219196	-0.65551	0.000759904	0.00176411	0.00160338	0.00152444	0.000213287	0.302351
SMQ	0.000151355	0.000117458	3.00267e-05	0.000262136	2.44911e-05	0.238529	0.000151355	0.000305449	0.000323138	0.000303054	4.72788e-05	0.301524
SRG	4.91212e-05	4.23271e-05	8.88363e-06	0.000249997	5.69183e-05	0.706665	4.91212e-05	0.000103524	0.000104913	9.80862e-05	1.48284e-05	0.300339
MSK	9.1575e-05	7.38608e-05	2.07877e-05	2.13252e-06	-3.214e-05	-1.63288	9.1575e-05	0.000198042	0.000195128	0.000182498	2.69855e-05	0.299481
HMK	0.00021812	0.000209943	4.69944e-05	0.000427406	4.64909e-05	0.292145	0.00021812	0.000414924	0.000396411	0.000432407	6.24348e-05	0.297197
NYR	0.000229595	0.000179467	4.85934e-05	0.000452996	5.39329e-05	0.295132	0.000229595	0.000501168	0.000470625	0.000453916	6.42421e-05	0.296013
VKR	0.000117972	9.7564e-05	4.43293e-05	0	-4.07152e-05	0	0.000117972	0.000344179	0.000250879	0.000231578	2.47517e-05	0.292916
PDK	0.000259984	0.000195975	4.36186e-05	0	-9.32308e-05	0	0.000259984	0.000485287	0.000533471	0.000509649	7.97179e-05	0.292324
ALM	1.17927e-06	0	0	0	-3.53781e-07	0	1.17927e-06	1.27297e-06	1.73769e-06	2.29139e-06	3.80107e-07	0.288485
NMK	1.17927e-06	0	0	0	-3.53781e-07	0	1.17927e-06	2.13222e-06	2.96856e-06	2.29139e-06	4.17268e-07	0.288485
GKK	9.52488e-07	0	0	0	-2.85747e-07	0	9.52488e-07	2.29134e-06	1.01365e-06	1.84789e-06	1.40852e-07	0.287817
FNK	5.63329e-05	3.34384e-05	1.02162e-05	0	-1.92221e-05	0	5.63329e-05	0.000125769	0.000114832	0.000109247	1.47807e-05	0.287649
MNK	4.38598e-05	3.04755e-05	1.23482e-05	0	-1.49707e-05	0	4.38598e-05	9.75094e-05	9.41974e-05	8.47813e-05	1.19452e-05	0.286233
LDM	9.1575e-05	7.97866e-05	2.15872e-05	0	-3.32924e-05	0	9.1575e-05	0.000167013	0.000174855	0.00017688	2.63758e-05	0.285903
HLE	0.000130808	0.000217773	7.16909e-05	0.000317745	4.14728e-05	0.385443	0.000130808	0.000261722	0.000256599	0.000251757	3.57722e-05	0.284346
GDN	5.44279e-07	0	0	0	-1.63284e-07	0	5.44279e-07	9.54727e-07	1.01365e-06	1.03482e-06	1.53055e-07	0.279043
DTN	0.000139245	0.000101373	2.31863e-05	1.2303e-06	-4.92231e-05	-2.05377	0.000139245	0.00026621	0.000309382	0.00026447	4.18849e-05	0.278598
VNK	3.03436e-05	2.9629e-05	7.72876e-06	0	-1.12931e-05	0	3.03436e-05	6.83266e-05	6.44394e-05	5.75064e-05	7.76014e-06	0.27765
YRN	0.000151945	0.000117458	3.53568e-05	1.14828e-06	-5.3449e-05	-2.12164	0.000151945	0.00034297	0.000307933	0.000285832	3.66626e-05	0.274426
IMP	5.89636e-07	0	0	8.20199e-07	6.9169e-08	0.143336	5.89636e-07	1.1775e-06	1.01365e-06	1.10874e-06	1.39346e-07	0.274244
EAR	2.19979e-05	2.4973e-05	5.59668e-06	0	-8.53702e-06	0	2.19979e-05	4.47448e-05	4.37319e-05	4.1245e-05	5.67281e-06	0.272989
GRE	9.07132e-07	0	0	0	-2.7214e-07	0	9.07132e-07	3.37337e-06	3.11336e-06	1.70006e-06	2.11879e-07	0.272794
FRA	9.84692e-05	9.90455e-05	2.66509e-05	0	-3.67802e-05	0	9.84692e-05	0.000219555	0.000197807	0.00018442	2.36104e-05	0.272507
VHK	3.13868e-05	2.30683e-05	5.50785e-06	0	-1.11721e-05	0	3.13868e-05	7.18273e-05	6.40774e-05	5.84673e-05	7.34918e-06	0.270167
EVL	0.000396734	0.000571628	0.000150311	5.20006e-05	-0.000145552	-0.882491	0.000396734	0.000664458	0.000699783	0.000736644	0.000105506	0.268758
HRN	0.00031287	0.000193435	6.41398e-05	1.55838e-06	-0.000106323	-2.30269	0.00031287	0.000674992	0.000635778	0.000580682	7.64223e-05	0.268575
LEN	7.46116e-05	7.59772e-05	2.061e-05	0.0102587	0.0030497	2.13829	7.46116e-05	8.66255e-05	0.000109402	0.000137853	2.125e-05	0.266609
EAK	8.41818e-05	6.13743e-05	1.4125e-05	0	-2.99795e-05	0	8.41818e-05	0.000159344	0.0001771	0.000155297	2.31101e-05	0.265944
TLA	0.000227463	0.00023809	7.32899e-05	0.000757454	0.000142517	0.522445	0.000227463	0.000486879	0.000458461	0.000418659	5.45168e-05	0.264949
LDG	4.19095e-05	4.42318e-05	1.09269e-05	0	-1.59033e-05	0	4.19095e-05	7.4405e-05	7.80513e-05	7.70202e-05	1.08978e-05	0.264292
VAR	3.62853e-06	2.53963e-06	0	0	-1.34252e-06	0	3.62853e-06	9.73821e-06	8.32644e-06	6.65241e-06	7.65989e-07	0.263249
GRL	8.49529e-05	6.28558e-05	0.000265532	0.000165516	4.44366e-05	0.289662	8.49529e-05	0.000181621	0.000164719	0.000155667	1.95239e-05	0.263017
SLG	8.57693e-05	7.74586e-05	2.15872e-05	1.2303e-06	-3.09488e-05	-1.84332	8.57693e-05	0.000167141	0.000159071	0.000156701	2.04726e-05	0.261741
VPP	1.20649e-05	1.26981e-05	1.86556e-06	0	-4.70271e-06	0	1.20649e-05	2.77507e-05	2.59206e-05	2.20269e-05	2.80559e-06	0.261431
YRI	7.71062e-07	0	6.30737e-06	4.34706e-06	1.70354e-06	0.751106	7.71062e-07	1.33662e-06	0	1.4044e-06	5.63393e-08	0.260401
MRA	7.71062e-07	0	0	0	-2.31319e-07	0	7.71062e-07	2.32317e-06	1.44808e-06	1.4044e-06	1.02492e-07	0.260401
ERE	4.3633e-05	5.77765e-05	1.47468e-05	0	-1.73929e-05	0	4.3633e-05	9.39769e-05	8.52917e-05	7.94594e-05	9.87939e-06	0.26033
DTQ	1.95033e-06	0	0	9.84239e-07	-2.89828e-07	-0.297008	1.95033e-06	2.03675e-06	3.18577e-06	3.54795e-06	5.94188e-07	0.259869
DYP	0.000233632	0.000249095	4.37074e-05	0	-9.06283e-05	0	0.000233632	0.000425649	0.000450714	0.00042472	5.98329e-05	0.25957
GLA	1.22463e-06	0	0	0	-3.67388e-07	0	1.22463e-06	2.60959e-06	2.24452e-06	2.21747e-06	2.61346e-07	0.257854
EGR	8.16419e-07	0	0	0	-2.44926e-07	0	8.16419e-07	9.86551e-07	1.73769e-06	1.47831e-06	2.73683e-07	0.257854
VGP	3.70563e-05	3.78828e-05	7.19574e-06	0	-1.41856e-05	0	3.70563e-05	7.5678e-05	6.79148e-05	6.65981e-05	8.0862e-06	0.254599
IAQ	0.000115433	0.000133754	3.44685e-05	0.000126393	-6.64048e-06	0.0393937	0.000115433	0.000239223	0.000223149	0.00020726	2.59407e-05	0.254187
SYK	0.000147318	0.000157457	3.68671e-05	0	-5.62544e-05	0	0.000147318	0.000256885	0.000268329	0.000263805	3.60904e-05	0.253027
CRH	3.64667e-05	3.28035e-05	3.5268e-05	1.17288e-05	-7.17491e-06	-0.492641	3.64667e-05	7.75556e-05	6.11812e-05	6.52676e-05	7.00283e-06	0.252801
DKQ	4.98923e-07	0	0	0	-1.49677e-07	0	4.98923e-07	8.59254e-07	0	8.86989e-07	3.04944e-08	0.249885
DQN	6.54949e-05	5.56602e-05	8.26177e-06	0	-2.43883e-05	0	6.54949e-05	0.000110144	0.00012982	0.000116343	1.72222e-05	0.249534
DHE	2.32679e-05	1.29098e-05	4.08647e-06	0	-7.86271e-06	0	2.32679e-05	3.59614e-05	4.38767e-05	4.13189e-05	6.20682e-06	0.249391
TSP	0.000866492	0.000788978	0.000272727	0.000356541	-0.000204611	-0.385656	0.000866492	0.00143387	0.00157616	0.00153782	0.000215626	0.24914
NFK	8.79011e-05	7.30143e-05	1.67012e-05	0	-3.20016e-05	0	8.79011e-05	0.000185535	0.000172104	0.000155814	1.90309e-05	0.248613
MKP	1.38338e-05	8.8887e-06	1.77673e-06	0	-4.86133e-06	0	1.38338e-05	2.44092e-05	2.6355e-05	2.44661e-05	3.38428e-06	0.247625
LRV	0.000178433	0.000177774	6.4584e-05	0	-6.48488e-05	0	0.000178433	0.000351498	0.000319808	0.000315103	3.78319e-05	0.246977
CRV	5.44279e-07	0	5.77436e-06	3.2808e-06	1.39839e-06	0.780158	5.44279e-07	1.75033e-06	1.08606e-06	9.60904e-07	5.85601e-08	0.246859
EVP	5.44279e-07	0	0	0	-1.63284e-07	0	5.44279e-07	1.71851e-06	1.66529e-06	9.60904e-07	1.19666e-07	0.246859
GIS	0.000297086	0.000168462	5.88984e-05	2.4606e-06	-9.93439e-05	-2.08184	0.000297086	0.000533501	0.00055121	0.000523028	6.95535e-05	0.245643
VCP	5.89636e-06	6.98398e-06	2.75392e-06	0	-2.19191e-06	0	5.89636e-06	1.00883e-05	9.4125e-06	1.03482e-05	1.26798e-06	0.244281
EAN	1.22463e-06	0	0	0	-3.67388e-07	0	1.22463e-06	1.11385e-06	2.02731e-06	2.14356e-06	3.67024e-07	0.243131
EKR	4.59462e-05	2.45497e-05	6.92923e-06	0.000515659	0.000139152	1.05011	4.59462e-05	6.68945e-05	6.98697e-05	8.01986e-05	1.05732e-05	0.241917
EYG	7.5428e-05	5.9258e-05	1.47468e-05	1.74702e-05	-2.18384e-05	-0.635234	7.5428e-05	0.000118227	0.000137784	0.00013157	1.87983e-05	0.241624
DFD	0.000264837	0.000262428	5.33018e-05	8.20199e-07	-0.000100118	-2.50906	0.000264837	0.000395957	0.000481703	0.000459756	6.70502e-05	0.239548
ISG	3.96417e-05	6.5607e-05	1.24371e-05	6.30733e-05	1.7125e-06	0.201694	3.96417e-05	6.60034e-05	6.95801e-05	6.88155e-05	9.10983e-06	0.239535
CRR	3.61492e-05	4.40202e-05	0.000250252	0.000143371	5.27896e-05	0.598362	3.61492e-05	7.67918e-05	6.27017e-05	6.26805e-05	6.55039e-06	0.239034
MSR	5.12529e-06	0	0	0	-1.53759e-06	0	5.12529e-06	7.76511e-06	6.87836e-06	8.86989e-06	1.0347e-06	0.238199
DPK	6.46785e-05	5.81998e-05	7.1069e-06	0	-2.45128e-05	0	6.46785e-05	0.00010747	0.000109837	0.000111908	1.44056e-05	0.238103
YRQ	0.00016478	8.63473e-05	3.5268e-05	0	-5.45421e-05	0	0.00016478	0.00031576	0.000299462	0.000283689	3.40426e-05	0.235936
NWK	0.000163193	0.000145394	4.91265e-05	0	-5.85846e-05	0	0.000163193	0.000335968	0.000294322	0.000279993	3.08752e-05	0.234445
LRM	0.000257217	0.000266026	0.000100207	0	-9.3747e-05	0	0.000257217	0.000543685	0.000427762	0.000441203	4.36034e-05	0.234338
PSP	0.000688649	0.000674271	0.000140539	7.56224e-05	-0.000237281	-0.959348	0.000688649	0.00117902	0.00125309	0.00118043	0.000154942	0.234044
RRD	1.29266e-05	6.98398e-06	2.9316e-06	2.4606e-06	-3.54505e-06	-0.720445	1.29266e-05	2.25315e-05	2.35312e-05	2.21008e-05	2.85222e-06	0.232923
LQP	0.00018891	0.000209731	4.59283e-05	1.47636e-06	-7.26104e-05	-2.10706	0.00018891	0.000389369	0.000365277	0.000322938	3.77991e-05	0.232863
CMR	6.09593e-05	6.01045e-05	1.81226e-05	0	-2.2486e-05	0	6.09593e-05	0.000115426	9.8976e-05	0.000103852	1.12227e-05	0.231373
DAS	0.000114344	0.000127405	2.04323e-05	0	-4.50004e-05	0	0.000114344	0.000204216	0.000214026	0.000194472	2.50195e-05	0.230644
GRG	1.08856e-06	0	0	0	-3.26567e-07	0	1.08856e-06	2.1004e-06	1.8101e-06	1.84789e-06	1.9877e-07	0.229825
GMS	0.000116385	0.000121267	2.75392e-05	9.02219e-07	-4.40176e-05	-2.11059	0.000116385	0.000216818	0.000213953	0.000196246	2.36719e-05	0.226904
IAR	0.000254632	0.000294174	0.000102073	0	-9.55996e-05	0	0.000254632	0.000542826	0.000435437	0.000428194	4.13297e-05	0.225728
NRM	4.11384e-05	2.7301e-05	9.0613e-06	0.00010884	1.84866e-05	0.422542	4.11384e-05	7.69828e-05	6.76252e-05	6.91112e-05	7.45607e-06	0.225301
IKA	0.000125184	3.13221e-05	2.05212e-05	0	-3.86353e-05	0	0.000125184	0.000216277	0.000225104	0.000210142	2.63701e-05	0.224964
SIE	1.42873e-05	1.22749e-05	3.10927e-06	0	-5.20276e-06	0	1.42873e-05	2.65414e-05	2.42553e-05	2.39487e-05	2.6698e-06	0.224331
LCR	0.000187958	0.000166557	6.68049e-05	1.14828e-06	-6.60181e-05	-2.21401	0.000187958	0.000332945	0.000304168	0.000313033	3.4645e-05	0.22153
CMA	4.53566e-05	6.66652e-05	1.51022e-05	0.000182166	3.58866e-05	0.603827	4.53566e-05	9.15264e-05	7.98614e-05	7.54679e-05	7.8669e-06	0.221122
MHK	5.42465e-05	4.50784e-05	1.10157e-05	0	-1.96802e-05	0	5.42465e-05	0.000109857	0.000101727	9.02511e-05	9.9884e-06	0.221081
TYF	0.000236807	0.000178832	9.32781e-05	0.000655585	0.000117078	0.442235	0.000236807	0.000430645	0.000418349	0.000392049	4.53431e-05	0.218946
NLM	0.000111305	0.000132907	5.13474e-05	0	-4.15475e-05	0	0.000111305	0.000196865	0.000197011	0.000184124	2.18603e-05	0.218596
NVA	0.000110715	8.23263e-05	2.70062e-05	0	-3.87466e-05	0	0.000110715	0.000178693	0.000174348	0.000182867	2.12112e-05	0.217928
NVR	7.03934e-05	6.53954e-05	1.80338e-05	0	-2.58542e-05	0	7.03934e-05	0.000127902	0.000119973	0.000115087	1.26152e-05	0.213493
VDL	0.000102914	0.000115553	2.68286e-05	1.06626e-06	-3.94268e-05	-1.98461	0.000102914	0.000160458	0.000160809	0.000167789	1.94975e-05	0.212288
GAK	6.34992e-07	0	0	0	-1.90498e-07	0	6.34992e-07	9.22902e-07	8.68846e-07	1.03482e-06	1.14543e-07	0.212096
EWA	4.53566e-07	0	0	0	-1.3607e-07	0	4.53566e-07	6.68309e-07	0	7.39157e-07	1.88465e-08	0.212096
SID	5.89636e-07	0	0	0	-1.76891e-07	0	5.89636e-07	1.14567e-06	7.24038e-07	9.60904e-07	6.92172e-08	0.212096
MKA	7.71062e-07	0	0	0	-2.31319e-07	0	7.71062e-07	1.55939e-06	1.59288e-06	1.25657e-06	1.49001e-07	0.212096
DGA	7.25705e-07	0	0	0	-2.17712e-07	0	7.25705e-07	1.08202e-06	0	1.18265e-06	2.88815e-08	0.212096
EHA	0.000115296	0.000110262	1.9011e-05	0	-4.37141e-05	0	0.000115296	0.000179298	0.000193753	0.000187672	2.31582e-05	0.211584
DLH	0.000103232	7.19561e-05	2.25644e-05	1.39434e-06	-3.54903e-05	-1.86944	0.000103232	0.000148746	0.000186078	0.000166902	2.28342e-05	0.208648
DHL	4.35423e-06	5.29089e-06	1.24371e-06	0	-1.71099e-06	0	4.35423e-06	8.56071e-06	8.18163e-06	7.02199e-06	7.6242e-07	0.207549
GVN	3.19764e-05	2.30683e-05	6.57388e-06	0	-1.12424e-05	0	3.19764e-05	6.16117e-05	5.65474e-05	5.14453e-05	5.33425e-06	0.206517
IRP	0.000185372	0.000154494	4.32633e-05	0.000422977	6.01582e-05	0.358271	0.000185372	0.000332722	0.000328641	0.000296772	3.30116e-05	0.204377
DAN	3.55142e-05	4.23271e-05	1.15487e-05	0	-1.37321e-05	0	3.55142e-05	5.50559e-05	6.11088e-05	5.68412e-05	7.00339e-06	0.204261
CDQ	0.00015004	0.000146029	2.79834e-05	0	-5.68164e-05	0	0.00015004	0.000233813	0.000273904	0.000239783	3.0932e-05	0.203612
VKY	6.50867e-05	9.14266e-05	1.80338e-05	0	-2.68653e-05	0	6.50867e-05	8.55117e-05	6.11088e-05	0.00010363	9.12265e-06	0.201993
EHR	3.44257e-05	4.02108e-05	5.86319e-06	0	-1.37625e-05	0	3.44257e-05	5.757e-05	5.48821e-05	5.47715e-05	5.83498e-06	0.201673
ERC	0.000330876	0.000324226	6.39621e-05	0.000361626	-1.68015e-05	0.0385937	0.000330876	0.000515425	0.000566994	0.000525763	6.36228e-05	0.201124
NDK	2.21794e-05	1.46029e-05	4.97483e-06	0	-7.61661e-06	0	2.21794e-05	3.6025e-05	3.44642e-05	3.511e-05	3.7231e-06	0.199481
ALA	0.000176165	0.000253751	7.34676e-05	2.4606e-06	-7.01397e-05	-1.85488	0.000176165	0.000312864	0.00028223	0.00027881	2.77302e-05	0.199389
LES	0.000369021	0.000392372	7.90643e-05	2.0505e-06	-0.000141422	-2.25519	0.000369021	0.000581238	0.000643815	0.000584008	7.07538e-05	0.199368
LDL	3.45164e-05	3.49199e-05	1.31478e-05	2.54262e-06	-1.17693e-05	-1.13274	3.45164e-05	5.93203e-05	6.33534e-05	5.46237e-05	6.43551e-06	0.199356
CRG	7.34777e-06	5.07926e-06	2.48742e-06	9.84239e-07	-2.16824e-06	-0.873055	7.34777e-06	1.41618e-05	1.15846e-05	1.16048e-05	1.01938e-06	0.198481
VSA	0.000344755	0.000385177	8.15517e-05	0	-0.000133789	0	0.000344755	0.00054849	0.000556496	0.000541728	5.98924e-05	0.19627
VAE	0.00032684	0.00039978	7.45336e-05	1.06626e-06	-0.000130257	-2.48647	0.00032684	0.000520262	0.000524421	0.000509797	5.5303e-05	0.193062
ISN	1.66459e-05	1.26981e-05	3.9088e-06	0	-5.8727e-06	0	1.66459e-05	3.72025e-05	3.18577e-05	2.59444e-05	2.25508e-06	0.192737
DPA	0.000326386	0.000339675	6.55612e-05	0.000210217	-6.22621e-05	-0.191064	0.000326386	0.00050365	0.000537454	0.000506914	5.75387e-05	0.191203
NKN	5.21601e-06	6.77234e-06	9.77199e-07	0	-2.14432e-06	0	5.21601e-06	1.12658e-05	1.27431e-05	8.05681e-06	9.99972e-07	0.188825
GQN	8.16419e-07	0	0	0	-2.44926e-07	0	8.16419e-07	1.30479e-06	1.23087e-06	1.25657e-06	1.24652e-07	0.187273
DKH	2.30411e-05	2.17985e-05	4.08647e-06	0	-8.68354e-06	0	2.30411e-05	3.70752e-05	3.39574e-05	3.54056e-05	3.39756e-06	0.186568
VSQ	7.71062e-07	0	0	0	-2.31319e-07	0	7.71062e-07	1.9731e-06	1.73769e-06	1.18265e-06	9.99359e-08	0.185767
ALE	0.00019204	0.00027555	6.68937e-05	1.14828e-06	-7.8133e-05	-2.22334	0.00019204	0.000284604	0.00029005	0.000294111	3.11658e-05	0.185119
HDR	0.000289693	0.000268566	5.21469e-05	8.20199e-07	-0.000108304	-2.54802	0.000289693	0.000473767	0.000473593	0.000442607	4.58571e-05	0.184081
LAD	0.000356457	0.000353855	9.13237e-05	1.14828e-06	-0.000132846	-2.49196	0.000356457	0.000529555	0.000557437	0.000543798	5.89904e-05	0.18343
MTP	0.000516022	0.00050327	9.94966e-05	0.000396648	-7.61894e-05	-0.114263	0.000516022	0.000888437	0.000838509	0.00078602	7.60066e-05	0.182765
GDP	9.03503e-05	6.98398e-05	1.66124e-05	1.96848e-06	-3.18373e-05	-1.6618	9.03503e-05	0.000122937	0.000140391	0.000137557	1.59075e-05	0.182553
TKE	0.000232951	0.000254386	4.44181e-05	0	-9.08822e-05	0	0.000232951	0.000390547	0.000364119	0.000354426	3.37995e-05	0.18226
CLR	0.000180429	0.000202747	7.51555e-05	7.70987e-06	-6.45747e-05	-1.36926	0.000180429	0.000333581	0.000293598	0.000273266	2.3853e-05	0.180281
HRG	4.33155e-05	4.40202e-05	1.31478e-05	0	-1.60819e-05	0	4.33155e-05	7.65691e-05	8.14543e-05	6.55632e-05	7.16283e-06	0.180017
RMK	6.34992e-07	0	0	0	-1.90498e-07	0	6.34992e-07	1.46391e-06	8.68846e-07	9.60904e-07	3.82668e-08	0.179912
EAA	6.73092e-05	5.58718e-05	1.37696e-05	0	-2.4403e-05	0	6.73092e-05	0.000103015	0.000115484	0.000101782	1.15887e-05	0.179596
HLK	0.000531579	0.000505809	0.000141783	1.96848e-06	-0.000195286	-2.43144	0.000531579	0.000921725	0.000844156	0.00080339	7.37864e-05	0.179358
GIH	0.000100102	7.53423e-05	1.27924e-05	0	-3.62856e-05	0	0.000100102	0.000169114	0.000153569	0.000151158	1.37622e-05	0.178987
QMK	3.69203e-05	4.90995e-05	1.02162e-05	0	-1.49644e-05	0	3.69203e-05	5.68699e-05	4.99586e-05	5.57325e-05	4.95253e-06	0.178843
NRH	0.000130763	0.000117458	2.4963e-05	2.62464e-06	-4.7691e-05	-1.69742	0.000130763	0.000243232	0.000218008	0.000197281	1.74329e-05	0.1786
IKS	1.84148e-05	1.48145e-05	5.50785e-06	8.20199e-07	-6.20904e-06	-1.35125	1.84148e-05	3.21106e-05	3.62019e-05	2.77184e-05	3.20021e-06	0.177602
WDS	0.000125048	0.000132484	2.72727e-05	0	-4.80356e-05	0	0.000125048	0.000190659	0.000203093	0.000187302	1.99197e-05	0.175466
ADA	7.22531e-05	6.09511e-05	1.30589e-05	0	-2.64651e-05	0	7.22531e-05	9.92916e-05	0.000109837	0.000107991	1.17758e-05	0.174531
MLM	1.41513e-05	0.000596601	0.000634913	0.000327916	9.79605e-05	1.36497	1.41513e-05	0.000278939	3.18577e-05	2.11399e-05	-2.26116e-05	0.174308
IHR	0.0001475	0.000122537	3.60675e-05	1.72242e-06	-5.23801e-05	-1.93265	0.0001475	0.000283745	0.000249648	0.000220269	1.84211e-05	0.174162
GRR	0.00017299	0.000142642	7.34676e-05	4.87198e-05	-4.41985e-05	-0.550315	0.00017299	0.000318497	0.000266663	0.000256488	1.98659e-05	0.171045
NFR	2.68965e-05	1.92588e-05	5.59668e-06	0	-9.43515e-06	0	2.68965e-05	4.85001e-05	4.02565e-05	3.97667e-05	3.0367e-06	0.169824
ALK	0.000151899	0.000148568	3.79331e-05	0.000479898	8.73363e-05	0.499594	0.000151899	0.000229548	0.000216849	0.000223152	2.01058e-05	0.167044
GMG	9.07132e-06	5.50253e-06	1.42138e-06	0	-3.12951e-06	0	9.07132e-06	1.59121e-05	1.5784e-05	1.33048e-05	1.25725e-06	0.166339
MKS	0.000260029	0.000243381	5.56115e-05	0	-9.67858e-05	0	0.000260029	0.000427049	0.000418567	0.000381036	3.54536e-05	0.165943
YDA	4.25898e-05	4.50784e-05	8.43945e-06	0	-1.64408e-05	0	4.25898e-05	6.08161e-05	6.61771e-05	6.23849e-05	6.47461e-06	0.165773
NVS	0.000166232	0.000208884	4.3974e-05	0	-6.63606e-05	0	0.000166232	0.000274357	0.000260509	0.000243478	2.17892e-05	0.165746
ETQ	0.00024547	0.000259465	4.05982e-05	0	-9.55277e-05	0	0.00024547	0.000355445	0.000364843	0.0003579	3.46688e-05	0.163763
ITS	0.000291552	0.000335442	6.75156e-05	1.47636e-06	-0.000113815	-2.29552	0.000291552	0.000485351	0.000458027	0.000423611	3.68852e-05	0.162251
PDL	0.000425626	0.000425811	9.77199e-05	0.000473993	-1.82991e-05	0.0467436	0.000425626	0.00063187	0.000657572	0.000617418	6.01077e-05	0.161551
TLE	0.000562558	0.000677869	0.00013512	1.96848e-06	-0.000222452	-2.45604	0.000562558	0.000855053	0.000855379	0.000815143	7.5808e-05	0.161066
ARK	4.23177e-05	3.74595e-05	6.48505e-06	1.31232e-06	-1.53991e-05	-1.50848	4.23177e-05	6.88676e-05	6.35706e-05	6.12761e-05	5.15783e-06	0.160769
AAE	0.000189545	0.00193943	0.000689814	0.00068462	2.35609e-05	0.557737	0.000189545	0.001266	0.00039156	0.000274375	-6.19949e-05	0.160632
YKR	0.000105001	8.46543e-05	2.80723e-05	0	-3.71584e-05	0	0.000105001	0.000199442	0.000162547	0.000151601	1.02906e-05	0.159511
QMQ	9.21192e-05	0.000100527	1.80338e-05	0	-3.58851e-05	0	9.21192e-05	0.000157944	0.000141549	0.000132827	1.05728e-05	0.158935
VNR	5.67865e-05	4.529e-05	1.60794e-05	0	-1.9957e-05	0	5.67865e-05	8.81531e-05	8.36988e-05	8.13073e-05	6.91083e-06	0.155885
YRR	7.01666e-05	7.0263e-05	2.72727e-05	1.31232e-06	-2.49553e-05	-1.72809	7.01666e-05	0.000141045	0.000105999	0.000100304	5.53652e-06	0.155186
RHN	0.000206599	0.00162409	0.00167261	0.000658538	0.000140433	0.503452	0.000206599	0.00099944	0.000355286	0.000295145	-3.78515e-05	0.154907
QKQ	8.01905e-05	6.60303e-05	1.83003e-05	4.83097e-05	-1.43372e-05	-0.220088	8.01905e-05	0.000127074	0.000117005	0.000114495	9.28455e-06	0.154666
QRS	0.000176936	0.000150473	3.28694e-05	0.000655175	0.000131711	0.568541	0.000176936	0.000298543	0.000278682	0.000252274	2.06154e-05	0.154057
ILP	0.000190861	0.000256079	6.0764e-05	1.6404e-06	-7.62976e-05	-2.06577	0.000190861	0.000287405	0.00026746	0.000271345	2.21507e-05	0.152805
DKP	0.000147454	0.000140526	2.42523e-05	0	-5.58637e-05	0	0.000147454	0.000215132	0.000230461	0.000209181	2.00511e-05	0.151866
GIP	0.000200884	0.000187932	4.32633e-05	1.06626e-06	-7.44123e-05	-2.27508	0.000200884	0.000342301	0.000303806	0.000284723	2.13022e-05	0.151477
IKN	9.16203e-06	5.50253e-06	2.39858e-06	0	-3.059e-06	0	9.16203e-06	1.40345e-05	1.12226e-05	1.29353e-05	8.50777e-07	0.149783
GKD	3.71924e-06	0	1.15487e-06	0	-1.00029e-06	0	3.71924e-06	5.63289e-06	4.77865e-06	5.24802e-06	3.73209e-07	0.149541
LSE	0.000345708	0.00038433	8.00415e-05	1.2303e-06	-0.000133772	-2.4487	0.000345708	0.000473544	0.000515226	0.000487326	4.66536e-05	0.149111
FSK	0.000238893	0.000175446	4.33521e-05	0	-8.48773e-05	0	0.000238893	0.000383641	0.000328496	0.000336317	2.37125e-05	0.148544
QLD	0.000108765	0.000101162	2.35416e-05	6.64361e-06	-3.83985e-05	-1.21409	0.000108765	0.000154411	0.000151903	0.000152266	1.27996e-05	0.146114
TCK	0.000201293	0.000196821	3.95321e-05	0	-7.61167e-05	0	0.000201293	0.000250361	0.000276148	0.000281693	2.66988e-05	0.145948
EQR	6.00975e-05	5.2274e-05	1.12822e-05	0	-2.21284e-05	0	6.00975e-05	8.81213e-05	9.53558e-05	8.39683e-05	7.88469e-06	0.145259
GKH	6.34992e-07	0	0	9.02219e-07	8.0168e-08	0.152544	6.34992e-07	9.54727e-07	8.68846e-07	8.86989e-07	6.70108e-08	0.14515
SME	9.20285e-05	9.77757e-05	1.83003e-05	0	-3.55561e-05	0	9.20285e-05	0.000127615	0.000132861	0.000128466	1.14557e-05	0.144864
LTQ	0.000369883	0.000409303	0.000112111	0.000215958	-7.58966e-05	-0.233694	0.000369883	0.000615353	0.000567067	0.000515784	3.89416e-05	0.144403
SDR	0.000388026	0.000408034	6.41398e-05	0	-0.000150797	0	0.000388026	0.000553073	0.000570759	0.00054025	4.74359e-05	0.143734
MQK	2.17712e-06	0	0	0	-6.53135e-07	0	2.17712e-06	2.2277e-06	1.66529e-06	3.03054e-06	1.99788e-07	0.143639
QLR	8.98968e-05	9.20615e-05	2.18537e-05	0	-3.39898e-05	0	8.98968e-05	0.000150719	0.000126779	0.000125065	8.15655e-06	0.143393
ISS	0.000520966	0.000557025	0.000115931	0.000198816	-0.000140754	-0.418357	0.000520966	0.000767027	0.000786306	0.000724448	6.29725e-05	0.143198
TDA	0.00030271	0.00031957	6.08528e-05	0.00017216	-6.50367e-05	-0.245095	0.00030271	0.000433064	0.00045209	0.000420802	3.73302e-05	0.143051
GDS	1.22463e-06	0	0	0	-3.67388e-07	0	1.22463e-06	1.33662e-06	1.59288e-06	1.70006e-06	1.68257e-07	0.14246
CKK	0.000111078	7.06863e-05	1.58129e-05	0	-3.88108e-05	0	0.000111078	0.000174269	0.000168339	0.000153375	1.2096e-05	0.140126
NYS	4.4268e-05	4.08457e-05	5.95203e-06	9.02219e-07	-1.64991e-05	-1.69078	4.4268e-05	7.63145e-05	6.54531e-05	6.10544e-05	3.94976e-06	0.139627
MKN	7.62898e-05	4.67715e-05	1.44803e-05	0	-2.61161e-05	0	7.62898e-05	0.000124974	0.000120697	0.000105182	8.24003e-06	0.139475
QLG	3.32464e-05	3.99991e-05	6.39621e-06	0	-1.33342e-05	0	3.32464e-05	5.50559e-05	4.93794e-05	4.57538e-05	3.18459e-06	0.138683
RDR	0.000375598	0.000289518	0.000146047	1.6404e-06	-0.000126534	-2.35977	0.000375598	0.000573377	0.000545128	0.00051608	3.93196e-05	0.137993
VKS	0.000200975	0.000136717	3.89103e-05	0	-7.00732e-05	0	0.000200975	0.000337178	0.000298666	0.000275484	1.85015e-05	0.136954
LDC	1.11124e-05	2.11636e-06	1.77673e-06	0	-3.36767e-06	0	1.11124e-05	1.48301e-05	1.34671e-05	1.52266e-05	1.09798e-06	0.136798
NKA	0.000347295	0.000274491	6.88481e-05	0	-0.000124753	0	0.000347295	0.000549636	0.00052739	0.000475869	3.63475e-05	0.136789
IRG	8.64043e-05	9.24848e-05	2.3897e-05	0	-3.27801e-05	0	8.64043e-05	0.000137703	0.000125186	0.000117822	8.17349e-06	0.13469
QDR	2.49461e-05	2.13752e-05	3.10927e-06	0	-9.31043e-06	0	2.49461e-05	3.22379e-05	3.09888e-05	3.40012e-05	2.59162e-06	0.134492
EQA	6.98038e-05	6.22209e-05	7.99526e-06	0	-2.63637e-05	0	6.98038e-05	7.66009e-05	9.54282e-05	9.49817e-05	9.43611e-06	0.133761
GVP	8.16419e-07	0	0	0	-2.44926e-07	0	8.16419e-07	1.33662e-06	1.15846e-06	1.10874e-06	6.98796e-08	0.132915
DDR	8.61775e-05	9.10033e-05	1.51022e-05	0	-3.34434e-05	0	8.61775e-05	0.000109443	0.000113674	0.000116713	9.58367e-06	0.131725
VAP	0.000240707	0.000255867	4.64614e-05	2.4606e-06	-9.24147e-05	-1.99045	0.000240707	0.000376449	0.000345801	0.000325229	2.22917e-05	0.1307
SHR	0.000326069	0.000294385	5.54338e-05	0	-0.000121716	0	0.000326069	0.000247942	0.000306268	0.000440464	4.01511e-05	0.130601
HLG	3.16135e-05	2.28566e-05	5.77436e-06	3.19878e-06	-1.02327e-05	-0.994889	3.16135e-05	4.69089e-05	4.41663e-05	4.25015e-05	2.99214e-06	0.128531
RDA	0.000436421	0.000361262	6.93811e-05	1.47636e-06	-0.000159672	-2.47071	0.000436421	0.000678142	0.000635923	0.000585708	4.05642e-05	0.127776
HLM	0.000113845	0.000162748	5.05478e-05	0	-4.53735e-05	0	0.000113845	0.000123701	0.000134671	0.000152414	1.26678e-05	0.126711
VTQ	0.00014496	0.000150896	2.68286e-05	0	-5.58947e-05	0	0.00014496	0.000221624	0.000200414	0.000193955	1.25775e-05	0.126453
LGA	9.97845e-07	0	0	0	-2.99354e-07	0	9.97845e-07	1.33662e-06	1.08606e-06	1.33048e-06	7.47354e-08	0.124946
LTA	0.000543054	0.000530571	0.000138585	1.2303e-06	-0.000201746	-2.64483	0.000543054	0.000815527	0.000779355	0.000724078	5.06899e-05	0.124942
FDT	0.000181971	0.000172906	3.44685e-05	0	-6.8435e-05	0	0.000181971	0.000250711	0.000263912	0.000242444	1.9462e-05	0.124609
SIN	0.000143599	0.000105818	2.79834e-05	0	-5.08631e-05	0	0.000143599	0.000228784	0.000204396	0.000190481	1.16257e-05	0.1227
FHK	5.03458e-06	6.77234e-06	1.59905e-06	0	-2.0277e-06	0	5.03458e-06	9.92916e-06	8.10923e-06	6.65241e-06	3.03357e-07	0.121016
SRR	0.00111632	0.000993629	0.000229642	0.000656979	-0.0002142	-0.230236	0.00111632	0.0018277	0.00157681	0.00147188	8.15816e-05	0.120086
KRD	3.66481e-05	4.1269e-05	9.15014e-06	0	-1.42063e-05	0	3.66481e-05	5.78246e-05	4.66281e-05	4.8267e-05	2.366e-06	0.119598
CLD	7.76051e-05	6.43372e-05	1.23482e-05	9.02219e-07	-2.82098e-05	-1.93458	7.76051e-05	0.000105338	0.000115557	0.000101708	8.25271e-06	0.117465
PRA	0.000279261	0.000226027	5.23246e-05	0.000148538	-5.6587e-05	-0.274172	0.000279261	0.000435674	0.000382654	0.000365957	2.07069e-05	0.11742
RRE	0.00032498	0.000263275	5.63222e-05	1.06626e-06	-0.000117869	-2.48399	0.00032498	0.000485256	0.000412991	0.000425311	2.28729e-05	0.11685
QRG	4.35423e-06	0	0	0	-1.30627e-06	0	4.35423e-06	5.47377e-06	4.05461e-06	5.69151e-06	2.59268e-07	0.116316
ISE	9.31171e-05	0.000101797	1.90998e-05	8.6695e-05	-1.01963e-05	-0.0310351	9.31171e-05	0.000118195	0.000127503	0.000121444	9.42873e-06	0.115345
MAR	9.83331e-05	9.7564e-05	2.88718e-05	0	-3.63692e-05	0	9.83331e-05	0.000168382	0.000145677	0.000128244	6.70266e-06	0.115337
EGS	6.80349e-07	0	0	0	-2.04105e-07	0	6.80349e-07	1.40027e-06	1.44808e-06	8.86989e-07	6.6773e-08	0.115186
CRM	1.08402e-05	1.35447e-05	5.77436e-06	0	-4.0291e-06	0	1.08402e-05	2.03039e-05	1.506e-05	1.41179e-05	4.58918e-07	0.114732
AMK	6.60392e-05	3.78828e-05	8.88363e-06	1.39434e-06	-2.22934e-05	-1.67543	6.60392e-05	9.16856e-05	9.0722e-05	8.5964e-05	5.88108e-06	0.114515
RDK	5.6605e-05	5.12158e-05	1.12822e-05	0	-2.09749e-05	0	5.6605e-05	8.15973e-05	7.85582e-05	7.36201e-05	4.8006e-06	0.114141
MRG	4.26352e-06	2.75126e-06	9.77199e-07	0	-1.45646e-06	0	4.26352e-06	7.41504e-06	6.44394e-06	5.54368e-06	2.86938e-07	0.11403
QDK	2.78036e-05	3.06872e-05	2.48742e-06	0	-1.11611e-05	0	2.78036e-05	3.29062e-05	3.765e-05	3.61448e-05	2.97673e-06	0.113945
TRN	0.000568998	0.000438297	0.000120284	0.000494662	-5.41022e-05	-0.0608025	0.000568998	0.000976303	0.000821059	0.000739231	3.55454e-05	0.113669
IPA	0.000287652	0.000284227	5.30353e-05	0.000735062	0.000111104	0.407458	0.000287652	0.000406013	0.000383306	0.000373274	2.34161e-05	0.113162
VDM	0.000100283	9.2908e-05	1.9544e-05	0	-3.74214e-05	0	0.000100283	0.000125196	0.000133947	0.000129426	9.61796e-06	0.110794
SVE	0.000117519	0.000142008	3.19811e-05	0	-4.62583e-05	0	0.000117519	0.000157116	0.000152338	0.000151453	9.70246e-06	0.110171
GRM	3.57864e-05	3.13221e-05	1.04827e-05	0	-1.28198e-05	0	3.57864e-05	5.47695e-05	4.63385e-05	4.60495e-05	2.23584e-06	0.109507
KDR	0.000126454	0.000119151	2.37193e-05	0	-4.74794e-05	0	0.000126454	0.000185185	0.000186947	0.000162541	1.10021e-05	0.109029
IRT	0.000314367	0.000342638	8.12852e-05	1.31232e-06	-0.000120052	-2.3794	0.000314367	0.000542285	0.000456144	0.000404023	1.8283e-05	0.10897
DKL	6.84885e-06	3.38617e-06	4.26414e-06	0	-1.96686e-06	0	6.84885e-06	1.0311e-05	1.23087e-05	8.79597e-06	7.83898e-07	0.108666
LHD	0.000119016	7.78819e-05	2.1143e-05	9.02219e-07	-4.11079e-05	-2.12029	0.000119016	0.000155557	0.000152627	0.000152636	9.79313e-06	0.108053
FEK	2.24969e-05	2.0317e-05	3.64229e-06	0	-8.41653e-06	0	2.24969e-05	3.11241e-05	2.70066e-05	2.88271e-05	1.48733e-06	0.107679
VGS	6.34992e-07	0	0	0	-1.90498e-07	0	6.34992e-07	1.11385e-06	0	8.13073e-07	-5.79606e-08	0.107361
IRH	0.000403719	0.000338617	7.77317e-05	2.54262e-06	-0.000146441	-2.2008	0.000403719	0.000728043	0.000580968	0.000516597	1.9156e-05	0.107073
DCR	8.16419e-06	2.53963e-06	8.88363e-07	0	-2.61438e-06	0	8.16419e-06	1.05338e-05	1.23087e-05	1.04221e-05	8.54862e-07	0.106043
MHR	0.000211997	0.000180314	4.64614e-05	0	-7.69842e-05	0	0.000211997	0.000370147	0.000287443	0.000270458	9.26785e-06	0.10577
VAQ	3.46978e-05	3.06872e-05	7.37341e-06	0	-1.27407e-05	0	3.46978e-05	5.51195e-05	4.88726e-05	4.40538e-05	2.1821e-06	0.103681
PEP	5.42011e-05	6.96281e-05	1.03938e-05	0	-2.21838e-05	0	5.42011e-05	7.11908e-05	7.4938e-05	6.86677e-05	4.71469e-06	0.102744
VQK	7.53373e-05	6.87816e-05	1.49245e-05	0	-2.79869e-05	0	7.53373e-05	0.000116572	0.000102379	9.53513e-05	4.58488e-06	0.102316
DDP	0.000295861	0.000326342	5.64999e-05	0.000592512	6.2011e-05	0.301609	0.000295861	0.000354649	0.00037983	0.000374235	2.60304e-05	0.102057
CDS	4.39505e-05	5.58718e-05	1.01273e-05	0	-1.77596e-05	0	4.39505e-05	5.97659e-05	6.024e-05	5.55846e-05	3.53764e-06	0.10199
LLP	0.000663204	0.000750248	0.000191176	0.000511312	-0.000101475	-0.112961	0.000663204	0.000931781	0.000854582	0.000837243	4.44919e-05	0.101205
EHQ	0.000104184	0.000110685	2.02547e-05	0	-4.02983e-05	0	0.000104184	0.000127679	0.00013163	0.0001312	8.50003e-06	0.100134
EPH	9.97845e-07	0	0	0	-2.99354e-07	0	9.97845e-07	1.55939e-06	1.15846e-06	1.25657e-06	3.75241e-08	0.100123
TRK	0.000255085	0.000208884	3.97098e-05	0	-9.34431e-05	0	0.000255085	0.000454482	0.000354417	0.000320499	9.61744e-06	0.0991404
VDT	0.000113618	9.92571e-05	2.06989e-05	0	-4.19413e-05	0	0.000113618	0.000147251	0.000151976	0.000142214	9.05117e-06	0.0974937
VTA	0.000180927	0.000204228	4.08647e-05	0	-7.06146e-05	0	0.000180927	0.000254244	0.000247404	0.000226182	1.28924e-05	0.0969538
DPR	4.73069e-05	5.60834e-05	8.97246e-06	0	-1.89032e-05	0	4.73069e-05	6.35211e-05	5.90091e-05	5.86891e-05	2.96345e-06	0.0936326
SKE	3.49699e-05	1.60843e-05	6.66272e-06	0	-1.14331e-05	0	3.49699e-05	4.46494e-05	4.07634e-05	4.32407e-05	2.09263e-06	0.0921979
MNA	0.000157251	0.000171002	3.85549e-05	0	-6.04201e-05	0	0.000157251	0.000229834	0.000201934	0.000194324	8.33192e-06	0.0919331
MQR	9.34799e-05	8.04215e-05	1.53687e-05	0	-3.45493e-05	0	9.34799e-05	0.000154284	0.000117222	0.000115309	2.84238e-06	0.091143
NRL	0.000116249	9.48128e-05	3.45573e-05	2.37858e-06	-4.01867e-05	-1.68907	0.000116249	0.000198647	0.000151686	0.000142583	3.20427e-06	0.08868
VTK	0.000156616	9.54477e-05	1.75007e-05	0	-5.47796e-05	0	0.000156616	0.000225952	0.000209681	0.000192033	8.99797e-06	0.088539
IHQ	0.000234267	0.00022899	3.97098e-05	0.000534852	7.12475e-05	0.358523	0.000234267	0.000368047	0.000328279	0.000287163	1.18919e-05	0.0884171
ARR	5.63329e-05	4.9946e-05	9.68315e-06	1.80444e-06	-2.03848e-05	-1.49442	5.63329e-05	9.6682e-05	7.42863e-05	6.88895e-05	1.5274e-06	0.0873907
TMD	7.25705e-07	0	0	1.2303e-06	1.51378e-07	0.22925	7.25705e-07	5.09187e-07	0	8.86989e-07	-2.5338e-09	0.0871577
GET	7.25705e-07	0	0	0	-2.17712e-07	0	7.25705e-07	7.95605e-07	7.24038e-07	8.86989e-07	4.12282e-08	0.0871577
SDK	7.25705e-07	0	0	0	-2.17712e-07	0	7.25705e-07	1.08202e-06	1.9549e-06	8.86989e-07	1.35673e-07	0.0871577
FRS	1.45141e-06	0	1.33254e-06	1.31232e-06	9.15267e-08	-0.0437511	1.45141e-06	3.27789e-06	3.18577e-06	1.77398e-06	8.75573e-08	0.0871577
GMR	9.97845e-06	1.3968e-05	3.37578e-06	0	-4.05275e-06	0	9.97845e-06	1.59439e-05	1.13674e-05	1.21961e-05	2.0764e-07	0.0871577
HRK	0.000280848	0.000207403	4.31744e-05	1.31232e-06	-0.000100284	-2.33043	0.000280848	0.000460178	0.000379686	0.000341934	1.02766e-05	0.0854711
VDR	4.8078e-06	0	0	0	-1.44234e-06	0	4.8078e-06	8.68801e-06	5.14067e-06	5.83934e-06	-4.5271e-08	0.0844176
IEE	3.1296e-05	3.34384e-05	5.33018e-06	0	-1.21996e-05	0	3.1296e-05	3.30017e-05	3.55503e-05	3.79927e-05	2.26385e-06	0.0842104
VQR	3.53328e-05	3.61897e-05	7.55108e-06	0	-1.34637e-05	0	3.53328e-05	5.93522e-05	4.74245e-05	4.28711e-05	1.06873e-06	0.0839869
NHA	3.1931e-05	3.53432e-05	4.70832e-06	0	-1.26428e-05	0	3.1931e-05	4.14351e-05	4.04737e-05	3.87318e-05	1.9441e-06	0.083855
ITE	0.000175031	0.000193858	4.49512e-05	0	-6.74e-05	0	0.000175031	0.000222324	0.000205627	0.000212138	9.4624e-06	0.0835035
PCP	0.00031101	0.000342426	8.36838e-05	0.000158052	-7.17616e-05	-0.293974	0.00031101	0.000397771	0.000394311	0.00037564	1.90429e-05	0.0819969
CRN	6.12314e-06	1.52378e-05	1.25259e-05	1.88646e-06	-1.54219e-06	-0.511327	6.12314e-06	1.38754e-05	7.31279e-06	7.39157e-06	-2.75728e-07	0.0817626
ETN	5.34301e-05	4.67715e-05	1.58129e-05	1.6486e-05	-1.41791e-05	-0.51067	5.34301e-05	5.17462e-05	6.42946e-05	6.44545e-05	4.56218e-06	0.0814676
TRS	0.000751332	0.000679985	0.000147291	0.000267303	-0.000198478	-0.448828	0.000751332	0.0012132	0.000971659	0.000895711	1.91593e-05	0.0763359
MQA	5.03458e-06	8.8887e-06	1.24371e-06	0	-2.27487e-06	0	5.03458e-06	5.53741e-06	3.8374e-06	5.98717e-06	1.15776e-07	0.0752584
MDV	8.88989e-06	2.34916e-05	3.9088e-06	0	-4.62524e-06	0	8.88989e-06	1.20932e-05	9.70211e-06	1.05699e-05	2.64908e-07	0.0751764
ARS	0.000559882	0.000361474	8.0841e-05	2.78868e-06	-0.000195191	-2.3027	0.000559882	0.000761554	0.000700652	0.000664059	2.5163e-05	0.0741102
NWA	2.13176e-05	2.05287e-05	4.61949e-06	0	-7.9862e-06	0	2.13176e-05	3.34791e-05	3.24369e-05	2.52792e-05	1.08426e-06	0.0740246
CSP	0.000134573	0.000153224	3.44685e-05	4.26504e-06	-5.0968e-05	-1.49904	0.000134573	0.000185599	0.000177751	0.000158845	6.49682e-06	0.0720153
EQQ	8.92164e-05	0.000104336	1.03938e-05	0	-3.61592e-05	0	8.92164e-05	0.000106516	0.000116136	0.000105034	5.70736e-06	0.0708861
HLN	0.000273818	0.000220736	4.29968e-05	9.92441e-06	-9.69419e-05	-1.44076	0.000273818	0.000375939	0.000336895	0.000321755	1.04768e-05	0.0700639
EWS	0.000213312	0.00021735	4.14865e-05	0	-8.15799e-05	0	0.000213312	0.000259367	0.000257323	0.000249687	1.07082e-05	0.0683811
IPK	0.000292505	0.000290576	5.38348e-05	0	-0.000111425	0	0.000292505	0.000405472	0.000360716	0.000342082	1.03975e-05	0.0679974
SKA	0.000135027	0.000152801	2.84276e-05	0	-5.29453e-05	0	0.000135027	0.000192505	0.000175579	0.000157736	5.12033e-06	0.067512
DSR	3.52421e-05	3.02639e-05	4.61949e-06	0	-1.31371e-05	0	3.52421e-05	3.66297e-05	4.61212e-05	4.10971e-05	2.70568e-06	0.0667502
INE	0.000142828	0.000135235	3.01155e-05	0.000154033	-7.15032e-06	0.0328018	0.000142828	0.000175065	0.000172321	0.000166532	6.83687e-06	0.0666849
FRN	0.000119197	8.06332e-05	2.38081e-05	1.2303e-06	-4.10726e-05	-1.98626	0.000119197	0.000213445	0.00015031	0.000138962	-3.84139e-07	0.0666289
GDE	6.34992e-07	0	0	0	-1.90498e-07	0	6.34992e-07	9.22902e-07	7.24038e-07	7.39157e-07	1.13631e-08	0.0659684
IHE	6.75813e-06	8.04215e-06	1.33254e-06	0	-2.6984e-06	0	6.75813e-06	8.21065e-06	6.51634e-06	7.83507e-06	1.5365e-07	0.064216
GDK	4.25898e-05	3.51315e-05	6.04087e-06	0	-1.5686e-05	0	4.25898e-05	5.47058e-05	6.24845e-05	4.93757e-05	2.81363e-06	0.0642073
SWD	2.49461e-06	2.11636e-06	0	0	-9.60019e-07	0	2.49461e-06	2.41864e-06	2.96856e-06	2.88271e-06	1.71422e-07	0.0627983
MSA	0.000228552	0.000236609	3.62452e-05	0	-8.86019e-05	0	0.000228552	0.00030774	0.000275424	0.00026314	7.14483e-06	0.061202
FSR	8.29572e-05	6.1586e-05	1.1371e-05	1.06626e-06	-2.95888e-05	-1.89099	8.29572e-05	0.000119818	0.000104406	9.52774e-05	2.15486e-06	0.0601356
GIA	1.22463e-06	0	0	0	-3.67388e-07	0	1.22463e-06	1.30479e-06	0	1.4044e-06	-7.65481e-08	0.0594862
HRS	0.000281256	0.000250577	5.38348e-05	0.000142715	-6.12367e-05	-0.294634	0.000281256	0.000399203	0.00034037	0.000322199	6.39946e-06	0.0590215
WNR	1.72809e-05	6.98398e-06	1.06604e-06	0	-5.77605e-06	0	1.72809e-05	2.37727e-05	1.80286e-05	1.97355e-05	1.61977e-07	0.0576827
QLS	0.000802222	0.000762312	0.000162393	0.000268697	-0.000220049	-0.475031	0.000802222	0.00104848	0.000948707	0.000915003	2.38569e-05	0.0571278
VHQ	6.24107e-05	5.48136e-05	1.12822e-05	0	-2.30763e-05	0	6.24107e-05	8.62118e-05	6.94353e-05	7.08852e-05	8.64698e-07	0.0552966
CRP	0.000139426	0.000119574	0.000225822	0.000153213	1.47609e-05	0.0409519	0.000139426	0.000179711	0.000160012	0.000158327	3.7005e-06	0.055212
ITN	0.000108856	0.000106453	1.76784e-05	0	-4.15342e-05	0	0.000108856	0.000143845	0.000140536	0.000123365	4.02189e-06	0.0543415
CHP	8.07347e-05	8.31728e-05	2.31863e-05	0.000358181	7.72352e-05	0.647042	8.07347e-05	0.000116095	9.65867e-05	9.13598e-05	1.23673e-06	0.0536949
SMN	8.1914e-05	6.77234e-05	1.4125e-05	0	-2.9934e-05	0	8.1914e-05	9.92597e-05	0.000104696	9.26164e-05	3.75434e-06	0.0533297
AKQ	0.000154167	0.000149626	2.97601e-05	0	-5.82367e-05	0	0.000154167	0.000202657	0.000173262	0.000174072	3.03191e-06	0.0527361
DNS	0.00018188	0.000132696	2.70062e-05	8.20199e-07	-6.48869e-05	-2.34587	0.00018188	0.000207303	0.000217863	0.000205264	8.07122e-06	0.0525279
ALN	0.00047257	0.000443588	9.19455e-05	0.000387052	-6.08198e-05	-0.0866972	0.00047257	0.000653478	0.000562723	0.000532045	8.76691e-06	0.0514822
SDS	0.000483274	0.000453112	0.000110068	9.84239e-07	-0.000178991	-2.69109	0.000483274	0.000483983	0.000563736	0.000543354	2.59993e-05	0.0508894
SIR	0.000224651	0.000207403	4.49512e-05	0	-8.36405e-05	0	0.000224651	0.000315887	0.000264998	0.000251757	3.04281e-06	0.0494727
SRM	0.000167774	0.000151954	3.5268e-05	0	-6.20008e-05	0	0.000167774	0.000242564	0.000194766	0.000187598	1.16743e-06	0.0485037
QIK	8.55425e-05	7.44957e-05	1.28813e-05	0	-3.18242e-05	0	8.55425e-05	0.000111353	9.98449e-05	9.56469e-05	1.88052e-06	0.048489
IGA	6.8942e-06	5.71416e-06	9.77199e-07	0	-2.54196e-06	0	6.8942e-06	5.41012e-06	5.7199e-06	7.68723e-06	2.68888e-07	0.0472861
PHD	7.7968e-05	6.89932e-05	1.32366e-05	1.47636e-06	-2.85231e-05	-1.72272	7.7968e-05	0.000102983	9.51386e-05	8.64814e-05	1.76957e-06	0.0450064
HDK	2.32679e-05	3.53432e-05	5.24134e-06	0	-9.99056e-06	0	2.32679e-05	2.46638e-05	2.19384e-05	2.57966e-05	4.86056e-07	0.0448045
LLQ	0.000277038	0.0003765	0.000106515	9.84239e-07	-0.000109815	-2.44944	0.000277038	0.000374316	0.000319663	0.000305124	2.96045e-06	0.0419371
PDS	0.000727248	0.000705805	0.00012215	0.00116698	7.3554e-05	0.205381	0.000727248	0.000825234	0.000845894	0.00079962	2.37778e-05	0.0412015
WDE	0.000142238	0.000142008	2.82499e-05	0	-5.40472e-05	0	0.000142238	0.000146678	0.000163705	0.000156332	5.93077e-06	0.0410307
FDN	0.000143644	0.000107088	2.30086e-05	0	-5.15012e-05	0	0.000143644	0.000166091	0.000162257	0.000157367	3.73331e-06	0.039624
PRN	0.000298174	0.000244228	5.94315e-05	1.55838e-06	-0.000107464	-2.2818	0.000298174	0.000380872	0.000354344	0.000325747	5.61891e-06	0.0384097
GKE	4.65359e-05	4.33853e-05	7.46225e-06	0	-1.75531e-05	0	4.65359e-05	5.87475e-05	5.43029e-05	5.07801e-05	8.28808e-07	0.0379058
HMA	4.65359e-05	7.44957e-05	1.38585e-05	1.14828e-06	-1.968e-05	-1.60774	4.65359e-05	5.37511e-05	4.94518e-05	5.07062e-05	8.21167e-07	0.0372731
WLN	1.08856e-06	0	0	0	-3.26567e-07	0	1.08856e-06	6.68309e-07	0	1.18265e-06	-3.86029e-08	0.0360051
AKA	7.03481e-05	5.90463e-05	1.10157e-05	0	-2.59075e-05	0	7.03481e-05	9.06035e-05	7.65308e-05	7.61332e-05	3.28265e-07	0.0343218
DER	4.9348e-05	3.06872e-05	5.59668e-06	0	-1.73134e-05	0	4.9348e-05	4.68134e-05	5.71266e-05	5.32193e-05	2.19272e-06	0.0328
CKR	4.99376e-05	3.8941e-05	9.23897e-06	0	-1.79515e-05	0	4.99376e-05	6.58443e-05	5.41581e-05	5.35889e-05	-7.32374e-08	0.0306471
HDA	1.11124e-05	2.37032e-05	2.13207e-06	0	-5.49082e-06	0	1.11124e-05	1.16795e-05	1.14398e-05	1.19004e-05	2.12451e-07	0.0297562
LHS	0.000457104	0.000402531	9.14125e-05	1.72242e-06	-0.000167726	-2.42388	0.000457104	0.000589448	0.000521163	0.000487474	2.28259e-06	0.0279368
WHQ	1.02052e-05	5.71416e-06	8.88363e-07	0	-3.54415e-06	0	1.02052e-05	1.15522e-05	9.26769e-06	1.08656e-05	-3.03368e-08	0.0272312
LYE	6.27282e-05	6.47605e-05	1.5724e-05	0	-2.37221e-05	0	6.27282e-05	7.95287e-05	6.4729e-05	6.67459e-05	-2.74651e-07	0.026962
LQS	0.000346524	0.000354066	6.5117e-05	1.55838e-06	-0.000132385	-2.34706	0.000346524	0.000436978	0.000396628	0.000367509	2.26036e-06	0.0255342
DTE	0.000178025	0.000169943	2.50518e-05	0.000282477	1.68464e-05	0.200502	0.000178025	0.000185281	0.000179851	0.000188781	2.68389e-06	0.0254776
SCA	9.07132e-07	0	0	0	-2.7214e-07	0	9.07132e-07	8.2743e-07	1.01365e-06	9.60904e-07	3.47542e-08	0.0250098
LNE	4.39052e-05	4.02108e-05	6.75156e-06	1.14828e-06	-1.6173e-05	-1.58247	4.39052e-05	5.46422e-05	4.52524e-05	4.63452e-05	-2.06986e-07	0.0234886
NAR	0.000224515	0.000223487	4.1753e-05	0	-8.5528e-05	0	0.000224515	0.000288805	0.000253558	0.000236974	2.12944e-07	0.0234547
NCA	7.97822e-05	8.80404e-05	1.67012e-05	0	-3.10686e-05	0	7.97822e-05	0.000100119	9.28217e-05	8.419e-05	5.926e-07	0.0233543
IDV	1.49223e-05	1.12167e-05	4.53065e-06	0	-5.1453e-06	0	1.49223e-05	1.56575e-05	1.5784e-05	1.5744e-05	2.59171e-07	0.0232801
VAA	6.93049e-05	7.55539e-05	1.30589e-05	0	-2.7041e-05	0	6.93049e-05	8.48115e-05	7.37071e-05	7.30287e-05	6.71356e-09	0.02273
INA	1.40605e-06	0	0	8.20199e-07	-1.75757e-07	-0.234083	1.40605e-06	2.35499e-06	1.9549e-06	1.47831e-06	-1.83309e-08	0.0217647
GVR	0.000167048	0.000175234	3.16257e-05	0.000285101	2.1055e-05	0.232157	0.000167048	0.000224329	0.000176231	0.000175328	-2.32587e-06	0.0210094
MDG	2.66243e-05	3.78828e-05	8.26177e-06	0	-1.09494e-05	0	2.66243e-05	2.41228e-05	2.84547e-05	2.79401e-05	8.27942e-07	0.0209501
LPP	0.000931851	0.00104336	0.000180693	0.000450371	-0.000230711	-0.315776	0.000931851	0.00119885	0.0010967	0.000974357	2.53682e-06	0.0193716
PRG	9.28903e-05	9.2908e-05	2.12319e-05	0	-3.50347e-05	0	9.28903e-05	0.000115235	9.33285e-05	9.68296e-05	-1.00891e-06	0.0180377
VTR	0.000248055	0.00025354	5.01925e-05	0	-9.47513e-05	0	0.000248055	0.000336732	0.000295625	0.000258483	-9.82299e-07	0.0178841
LLE	0.000357727	0.000543692	0.000135831	8.20199e-07	-0.000147858	-2.63963	0.000357727	0.000412346	0.000377007	0.000372683	9.52721e-07	0.0177874
NQA	0.00018061	0.000158515	3.0382e-05	0	-6.69963e-05	0	0.00018061	0.000219205	0.0001973	0.000188042	3.90154e-08	0.0175122
TER	0.000159156	0.000177139	2.6029e-05	0	-6.28579e-05	0	0.000159156	0.000165009	0.000147559	0.000165349	1.12999e-07	0.016579
WRT	0.000233723	0.000243593	5.83654e-05	0	-8.86395e-05	0	0.000233723	0.000333581	0.000273904	0.000242296	-3.39581e-06	0.0156452
CNR	2.35401e-05	1.26981e-05	3.64229e-06	0	-7.96761e-06	0	2.35401e-05	3.17924e-05	2.2228e-05	2.43922e-05	-7.00807e-07	0.015443
SMS	0.000178206	0.000166346	3.06485e-05	8.20199e-07	-6.67855e-05	-2.337	0.000178206	0.000198997	0.000182023	0.000183754	-3.28314e-08	0.0133155
QIN	3.97324e-05	2.62428e-05	5.95203e-06	0	-1.39488e-05	0	3.97324e-05	4.95821e-05	3.75776e-05	4.09493e-05	-8.35374e-07	0.0131021
KRE	8.61775e-07	0	0	0	-2.58533e-07	0	8.61775e-07	1.08202e-06	0	8.86989e-07	-1.00638e-07	0.012524
DAL	0.000339676	0.000374595	8.15517e-05	0	-0.000131207	0	0.000339676	0.00038275	0.000360643	0.0003494	7.06589e-07	0.0122582
GFA	7.84669e-06	9.94688e-06	2.84276e-06	8.20199e-07	-2.81836e-06	-0.980767	7.84669e-06	1.09794e-05	6.22673e-06	8.05681e-06	-4.12226e-07	0.0114768
GYA	4.96655e-05	5.26973e-05	1.50133e-05	0	-1.8668e-05	0	4.96655e-05	6.2089e-05	5.36512e-05	5.07801e-05	-5.09392e-07	0.00963901
YAA	3.40174e-06	0	0	0.000322584	9.57548e-05	1.97694	3.40174e-06	2.41864e-06	2.17211e-06	3.47404e-06	-2.96423e-09	0.00913299
DYT	0.000172627	0.000196821	3.39355e-05	0	-6.80767e-05	0	0.000172627	0.000182862	0.000175941	0.000174441	-1.47892e-07	0.00453961
NKD	9.31171e-05	6.09511e-05	1.20817e-05	0	-3.28221e-05	0	9.31171e-05	0.000107057	9.66591e-05	9.40947e-05	-7.46467e-07	0.00453585
MDP	5.48815e-06	0	0	0	-1.64644e-06	0	5.48815e-06	5.1237e-06	7.45759e-06	5.54368e-06	2.50049e-07	0.00437229
MRT	0.000558657	0.000601892	0.000109091	0	-0.000216877	0	0.000558657	0.000764418	0.00061355	0.000564199	-1.34243e-05	0.00428672
GWS	3.4471e-06	7.40725e-06	1.06604e-06	0	-1.66825e-06	0	3.4471e-06	4.26445e-06	3.18577e-06	3.47404e-06	-9.97863e-08	0.00338066
MRH	0.000122372	0.000100315	2.0077e-05	1.56658e-05	-4.00357e-05	-0.89273	0.000122372	0.000164913	0.000129024	0.000122848	-3.44619e-06	0.00168547
RIP	0.000429391	0.000476815	0.000156441	0.000258691	-8.32475e-05	-0.220072	0.000429391	0.00036671	0.000411688	0.000429894	4.64866e-06	0.000508415
VWH	4.53566e-07	0	0	0	-1.3607e-07	0	4.53566e-07	0	0	0	-1.3607e-07	0
KNE	4.53566e-07	0	0	0	-1.3607e-07	0	4.53566e-07	0	0	0	-1.3607e-07	0
SKW	4.53566e-07	0	0	0	-1.3607e-07	0	4.53566e-07	0	0	0	-1.3607e-07	0
GVE	4.53566e-07	0	0	0	-1.3607e-07	0	4.53566e-07	5.09187e-07	0	0	-1.86989e-07	0
DHY	4.53566e-07	0	0	0	-1.3607e-07	0	4.53566e-07	0	0	0	-1.3607e-07	0
IIE	4.53566e-07	0	0	0	-1.3607e-07	0	4.53566e-07	3.18242e-07	0	0	-1.67894e-07	0
ICV	4.53566e-07	0	0	0	-1.3607e-07	0	4.53566e-07	0	0	0	-1.3607e-07	0
YDI	4.53566e-07	0	0	0	-1.3607e-07	0	4.53566e-07	0	0	0	-1.3607e-07	0
INY	4.53566e-07	0	0	0	-1.3607e-07	0	4.53566e-07	0	0	0	-1.3607e-07	0
FKY	4.53566e-07	0	0	0	-1.3607e-07	0	4.53566e-07	0	0	0	-1.3607e-07	0
VVE	4.53566e-07	0	0	0	-1.3607e-07	0	4.53566e-07	0	0	0	-1.3607e-07	0
ICL	4.53566e-07	0	0	0	-1.3607e-07	0	4.53566e-07	0	0	0	-1.3607e-07	0
WSK	4.53566e-07	0	0	0	-1.3607e-07	0	4.53566e-07	4.13715e-07	0	0	-1.77441e-07	0
WVA	4.53566e-07	0	0	0	-1.3607e-07	0	4.53566e-07	0	0	0	-1.3607e-07	0
FCA	4.53566e-07	0	0	0	-1.3607e-07	0	4.53566e-07	0	0	0	-1.3607e-07	0
MRY	4.53566e-07	0	0	0	-1.3607e-07	0	4.53566e-07	3.50066e-07	0	0	-1.71076e-07	0
LHC	4.53566e-07	0	0	0	-1.3607e-07	0	4.53566e-07	4.45539e-07	0	0	-1.80624e-07	0
FSC	4.53566e-07	0	0	0	-1.3607e-07	0	4.53566e-07	0	0	0	-1.3607e-07	0
GCY	4.53566e-07	0	0	0	-1.3607e-07	0	4.53566e-07	0	0	0	-1.3607e-07	0
SCM	4.53566e-07	0	0	0	-1.3607e-07	0	4.53566e-07	0	0	0	-1.3607e-07	0
YKI	4.53566e-07	0	0	0	-1.3607e-07	0	4.53566e-07	0	0	0	-1.3607e-07	0
VSI	4.53566e-07	0	0	0	-1.3607e-07	0	4.53566e-07	0	0	0	-1.3607e-07	0
FYM	4.53566e-07	0	0	0	-1.3607e-07	0	4.53566e-07	0	0	0	-1.3607e-07	0
LCY	4.53566e-07	0	0	0	-1.3607e-07	0	4.53566e-07	0	0	0	-1.3607e-07	0
CGA	4.53566e-07	0	0	0	-1.3607e-07	0	4.53566e-07	0	0	0	-1.3607e-07	0
DAY	4.53566e-07	0	0	0	-1.3607e-07	0	4.53566e-07	0	0	0	-1.3607e-07	0
MAF	4.53566e-07	0	0	0	-1.3607e-07	0	4.53566e-07	0	0	0	-1.3607e-07	0
KDV	4.53566e-07	0	0	0	-1.3607e-07	0	4.53566e-07	0	0	0	-1.3607e-07	0
WGE	4.53566e-07	0	0	0	-1.3607e-07	0	4.53566e-07	0	0	0	-1.3607e-07	0
WCK	4.53566e-07	0	0	0	-1.3607e-07	0	4.53566e-07	0	0	0	-1.3607e-07	0
KVE	4.53566e-07	0	0	0	-1.3607e-07	0	4.53566e-07	0	0	0	-1.3607e-07	0
DYW	4.53566e-07	0	0	0	-1.3607e-07	0	4.53566e-07	0	0	0	-1.3607e-07	0
VGI	4.53566e-07	0	0	0	-1.3607e-07	0	4.53566e-07	0	0	0	-1.3607e-07	0
HYE	4.53566e-07	0	0	0	-1.3607e-07	0	4.53566e-07	0	0	0	-1.3607e-07	0
WFR	4.53566e-07	0	0	0	-1.3607e-07	0	4.53566e-07	0	0	0	-1.3607e-07	0
HQF	4.53566e-07	0	0	0	-1.3607e-07	0	4.53566e-07	0	0	0	-1.3607e-07	0
QVE	4.53566e-07	0	0	0	-1.3607e-07	0	4.53566e-07	0	0	0	-1.3607e-07	0
DAI	4.53566e-07	0	0	0	-1.3607e-07	0	4.53566e-07	0	0	0	-1.3607e-07	0
SWV	4.53566e-07	0	0	0	-1.3607e-07	0	4.53566e-07	0	0	0	-1.3607e-07	0
WGS	4.53566e-07	0	0	0	-1.3607e-07	0	4.53566e-07	0	0	0	-1.3607e-07	0
NKI	4.53566e-07	0	0	0	-1.3607e-07	0	4.53566e-07	0	0	0	-1.3607e-07	0
VGD	4.53566e-07	0	0	0	-1.3607e-07	0	4.53566e-07	4.45539e-07	0	0	-1.80624e-07	0
GVW	4.53566e-07	0	0	0	-1.3607e-07	0	4.53566e-07	0	0	0	-1.3607e-07	0
LWW	4.53566e-07	0	0	0	-1.3607e-07	0	4.53566e-07	0	0	0	-1.3607e-07	0
FIQ	4.53566e-07	0	0	0	-1.3607e-07	0	4.53566e-07	0	0	0	-1.3607e-07	0
QRE	4.53566e-07	0	0	0	-1.3607e-07	0	4.53566e-07	7.95605e-07	0	0	-2.1563e-07	0
YCY	4.53566e-07	0	0	0	-1.3607e-07	0	4.53566e-07	0	0	0	-1.3607e-07	0
WVL	4.53566e-07	0	0	0	-1.3607e-07	0	4.53566e-07	0	0	0	-1.3607e-07	0
ERW	4.53566e-07	0	0	0	-1.3607e-07	0	4.53566e-07	7.00133e-07	0	0	-2.06083e-07	0
QFW	4.53566e-07	0	0	0	-1.3607e-07	0	4.53566e-07	0	0	0	-1.3607e-07	0
MWY	4.53566e-07	0	0	0	-1.3607e-07	0	4.53566e-07	0	0	0	-1.3607e-07	0
FEQ	4.53566e-07	0	0	0	-1.3607e-07	0	4.53566e-07	0	0	0	-1.3607e-07	0
MQW	4.53566e-07	0	0	0	-1.3607e-07	0	4.53566e-07	0	0	0	-1.3607e-07	0
MTF	4.53566e-07	0	0	0	-1.3607e-07	0	4.53566e-07	0	0	0	-1.3607e-07	0
CVR	4.53566e-07	0	0	0	-1.3607e-07	0	4.53566e-07	3.18242e-07	0	0	-1.67894e-07	0
NEG	4.53566e-07	0	0	0	-1.3607e-07	0	4.53566e-07	0	0	0	-1.3607e-07	0
NNF	4.53566e-07	0	0	0	-1.3607e-07	0	4.53566e-07	0	0	0	-1.3607e-07	0
CNE	4.53566e-07	0	0	0	-1.3607e-07	0	4.53566e-07	0	0	0	-1.3607e-07	0
GKV	4.53566e-07	0	0	0	-1.3607e-07	0	4.53566e-07	0	0	0	-1.3607e-07	0
DQG	4.53566e-07	0	0	0	-1.3607e-07	0	4.53566e-07	0	0	0	-1.3607e-07	0
AWE	4.53566e-07	0	0	0	-1.3607e-07	0	4.53566e-07	7.00133e-07	0	0	-2.06083e-07	0
SVW	4.53566e-07	0	0	0	-1.3607e-07	0	4.53566e-07	0	0	0	-1.3607e-07	0
IGD	4.53566e-07	0	0	0	-1.3607e-07	0	4.53566e-07	0	0	0	-1.3607e-07	0
KIK	4.53566e-07	0	0	0	-1.3607e-07	0	4.53566e-07	3.81891e-07	0	0	-1.74259e-07	0
KKV	4.53566e-07	0	0	0	-1.3607e-07	0	4.53566e-07	0	0	0	-1.3607e-07	0
NEP	4.53566e-07	0	0	0	-1.3607e-07	0	4.53566e-07	0	0	0	-1.3607e-07	0
AKG	4.53566e-07	0	0	0	-1.3607e-07	0	4.53566e-07	0	0	0	-1.3607e-07	0
IWS	4.53566e-07	0	0	0	-1.3607e-07	0	4.53566e-07	0	0	0	-1.3607e-07	0
AIV	4.53566e-07	0	0	0	-1.3607e-07	0	4.53566e-07	0	0	0	-1.3607e-07	0
EGP	4.53566e-07	0	0	0	-1.3607e-07	0	4.53566e-07	0	0	0	-1.3607e-07	0
REC	4.53566e-07	0	0	0	-1.3607e-07	0	4.53566e-07	0	0	0	-1.3607e-07	0
AQG	4.53566e-07	0	0	0	-1.3607e-07	0	4.53566e-07	0	0	0	-1.3607e-07	0
IIW	4.53566e-07	0	0	0	-1.3607e-07	0	4.53566e-07	0	0	0	-1.3607e-07	0
GML	4.98923e-07	0	0	0	-1.49677e-07	0	4.98923e-07	0	0	0	-1.49677e-07	0
KYQ	4.98923e-07	0	0	0	-1.49677e-07	0	4.98923e-07	0	0	0	-1.49677e-07	0
WYD	4.98923e-07	0	0	0	-1.49677e-07	0	4.98923e-07	0	0	0	-1.49677e-07	0
QQI	4.98923e-07	0	0	0	-1.49677e-07	0	4.98923e-07	0	0	0	-1.49677e-07	0
RAW	4.98923e-07	0	0	0	-1.49677e-07	0	4.98923e-07	0	0	0	-1.49677e-07	0
YHE	4.98923e-07	0	0	0	-1.49677e-07	0	4.98923e-07	0	0	0	-1.49677e-07	0
VGW	4.98923e-07	0	0	0	-1.49677e-07	0	4.98923e-07	0	0	0	-1.49677e-07	0
GNY	4.98923e-07	0	0	0	-1.49677e-07	0	4.98923e-07	0	0	0	-1.49677e-07	0
TCV	4.98923e-07	0	0	0	-1.49677e-07	0	4.98923e-07	0	0	0	-1.49677e-07	0
FKG	4.98923e-07	0	0	0	-1.49677e-07	0	4.98923e-07	0	0	0	-1.49677e-07	0
WCV	4.98923e-07	0	0	0	-1.49677e-07	0	4.98923e-07	0	0	0	-1.49677e-07	0
KGN	4.98923e-07	0	0	0	-1.49677e-07	0	4.98923e-07	0	0	0	-1.49677e-07	0
QDG	4.98923e-07	3.17453e-06	1.68789e-06	0	-2.98341e-07	0	4.98923e-07	5.41012e-07	0	0	-2.03778e-07	0
GVT	4.98923e-07	0	0	0	-1.49677e-07	0	4.98923e-07	5.09187e-07	0	0	-2.00596e-07	0
NVY	4.98923e-07	0	0	0	-1.49677e-07	0	4.98923e-07	0	0	0	-1.49677e-07	0
NYE	4.98923e-07	0	0	0	-1.49677e-07	0	4.98923e-07	6.0466e-07	0	0	-2.10143e-07	0
IHM	4.98923e-07	0	0	0	-1.49677e-07	0	4.98923e-07	0	0	0	-1.49677e-07	0
QKC	4.98923e-07	0	0	0	-1.49677e-07	0	4.98923e-07	0	0	0	-1.49677e-07	0
MGI	4.98923e-07	0	0	0	-1.49677e-07	0	4.98923e-07	0	0	0	-1.49677e-07	0
HKF	4.98923e-07	0	0	0	-1.49677e-07	0	4.98923e-07	0	0	0	-1.49677e-07	0
EVV	4.98923e-07	0	0	0	-1.49677e-07	0	4.98923e-07	4.77363e-07	0	0	-1.97413e-07	0
RKC	4.98923e-07	0	0	0	-1.49677e-07	0	4.98923e-07	0	0	0	-1.49677e-07	0
GCV	4.98923e-07	0	0	0	-1.49677e-07	0	4.98923e-07	0	0	0	-1.49677e-07	0
ACG	4.98923e-07	0	0	0	-1.49677e-07	0	4.98923e-07	0	0	0	-1.49677e-07	0
SGF	4.98923e-07	0	0	0	-1.49677e-07	0	4.98923e-07	0	0	0	-1.49677e-07	0
GHK	4.98923e-07	0	0	0	-1.49677e-07	0	4.98923e-07	0	0	0	-1.49677e-07	0
SMY	4.98923e-07	0	0	0	-1.49677e-07	0	4.98923e-07	0	0	0	-1.49677e-07	0
AQY	4.98923e-07	0	0	0	-1.49677e-07	0	4.98923e-07	0	0	0	-1.49677e-07	0
IFE	4.98923e-07	0	0	0	-1.49677e-07	0	4.98923e-07	0	0	0	-1.49677e-07	0
WPY	4.98923e-07	0	0	0	-1.49677e-07	0	4.98923e-07	0	0	0	-1.49677e-07	0
TMC	4.98923e-07	0	0	0	-1.49677e-07	0	4.98923e-07	0	0	0	-1.49677e-07	0
AVC	4.98923e-07	0	0	0	-1.49677e-07	0	4.98923e-07	0	0	0	-1.49677e-07	0
ICD	4.98923e-07	0	0	0	-1.49677e-07	0	4.98923e-07	3.50066e-07	0	0	-1.84683e-07	0
CKI	4.98923e-07	0	0	0	-1.49677e-07	0	4.98923e-07	0	0	0	-1.49677e-07	0
KQK	4.98923e-07	0	0	0	-1.49677e-07	0	4.98923e-07	0	0	0	-1.49677e-07	0
FQH	4.98923e-07	0	0	0	-1.49677e-07	0	4.98923e-07	0	0	0	-1.49677e-07	0
KER	4.98923e-07	0	0	0	-1.49677e-07	0	4.98923e-07	0	0	0	-1.49677e-07	0
WAI	4.98923e-07	0	0	0	-1.49677e-07	0	4.98923e-07	0	0	0	-1.49677e-07	0
EWL	4.98923e-07	0	0	0	-1.49677e-07	0	4.98923e-07	0	0	0	-1.49677e-07	0
IYY	4.98923e-07	0	0	0	-1.49677e-07	0	4.98923e-07	0	0	0	-1.49677e-07	0
KDE	4.98923e-07	0	0	0	-1.49677e-07	0	4.98923e-07	0	0	0	-1.49677e-07	0
WAT	4.98923e-07	0	0	0	-1.49677e-07	0	4.98923e-07	0	0	0	-1.49677e-07	0
QAE	4.98923e-07	0	0	0	-1.49677e-07	0	4.98923e-07	0	0	0	-1.49677e-07	0
WQK	4.98923e-07	0	0	0	-1.49677e-07	0	4.98923e-07	3.81891e-07	0	0	-1.87866e-07	0
YGM	4.98923e-07	0	0	0	-1.49677e-07	0	4.98923e-07	0	0	0	-1.49677e-07	0
YDK	4.98923e-07	0	0	0	-1.49677e-07	0	4.98923e-07	0	0	0	-1.49677e-07	0
LYW	4.98923e-07	0	0	0	-1.49677e-07	0	4.98923e-07	0	0	0	-1.49677e-07	0
QDY	4.98923e-07	0	0	0	-1.49677e-07	0	4.98923e-07	0	0	0	-1.49677e-07	0
QWV	4.98923e-07	0	0	0	-1.49677e-07	0	4.98923e-07	0	0	0	-1.49677e-07	0
YYE	4.98923e-07	0	0	0	-1.49677e-07	0	4.98923e-07	0	0	0	-1.49677e-07	0
VHF	4.98923e-07	0	0	0	-1.49677e-07	0	4.98923e-07	0	0	0	-1.49677e-07	0
KSW	4.98923e-07	0	0	0	-1.49677e-07	0	4.98923e-07	0	0	0	-1.49677e-07	0
KRV	4.98923e-07	0	0	0	-1.49677e-07	0	4.98923e-07	0	0	0	-1.49677e-07	0
CKQ	4.98923e-07	0	0	0	-1.49677e-07	0	4.98923e-07	8.59254e-07	0	0	-2.35602e-07	0
EEY	4.98923e-07	0	0	0	-1.49677e-07	0	4.98923e-07	0	0	0	-1.49677e-07	0
CYC	4.98923e-07	0	0	0	-1.49677e-07	0	4.98923e-07	0	0	0	-1.49677e-07	0
VFI	4.98923e-07	0	0	0	-1.49677e-07	0	4.98923e-07	0	0	0	-1.49677e-07	0
DFV	4.98923e-07	0	0	0	-1.49677e-07	0	4.98923e-07	3.50066e-07	0	0	-1.84683e-07	0
FKV	4.98923e-07	0	0	0	-1.49677e-07	0	4.98923e-07	0	0	0	-1.49677e-07	0
QFI	4.98923e-07	0	0	0	-1.49677e-07	0	4.98923e-07	0	0	0	-1.49677e-07	0
CLG	4.98923e-07	0	0	0	-1.49677e-07	0	4.98923e-07	0	0	0	-1.49677e-07	0
FGL	4.98923e-07	0	0	0	-1.49677e-07	0	4.98923e-07	3.81891e-07	0	0	-1.87866e-07	0
MYV	4.98923e-07	0	0	0	-1.49677e-07	0	4.98923e-07	0	0	0	-1.49677e-07	0
QWP	4.98923e-07	0	0	0	-1.49677e-07	0	4.98923e-07	3.50066e-07	0	0	-1.84683e-07	0
NDV	4.98923e-07	0	0	0	-1.49677e-07	0	4.98923e-07	0	0	0	-1.49677e-07	0
FGS	4.98923e-07	0	0	0	-1.49677e-07	0	4.98923e-07	4.45539e-07	0	0	-1.94231e-07	0
NCG	4.98923e-07	0	0	0	-1.49677e-07	0	4.98923e-07	0	0	0	-1.49677e-07	0
WAN	4.98923e-07	0	0	0	-1.49677e-07	0	4.98923e-07	0	0	0	-1.49677e-07	0
VGG	4.98923e-07	0	0	0	-1.49677e-07	0	4.98923e-07	0	0	0	-1.49677e-07	0
QWG	4.98923e-07	0	0	0	-1.49677e-07	0	4.98923e-07	0	0	0	-1.49677e-07	0
VLW	4.98923e-07	0	0	0	-1.49677e-07	0	4.98923e-07	0	0	0	-1.49677e-07	0
GCR	4.98923e-07	0	1.77673e-06	9.02219e-07	2.98661e-07	0.257279	4.98923e-07	7.31957e-07	0	0	-2.22872e-07	0
WED	5.44279e-07	0	0	0	-1.63284e-07	0	5.44279e-07	0	0	0	-1.63284e-07	0
FKP	5.44279e-07	0	0	0	-1.63284e-07	0	5.44279e-07	1.0502e-06	0	0	-2.68304e-07	0
FNG	5.44279e-07	0	0	0	-1.63284e-07	0	5.44279e-07	0	0	0	-1.63284e-07	0
KGV	5.44279e-07	0	0	0	-1.63284e-07	0	5.44279e-07	0	0	0	-1.63284e-07	0
CHY	5.44279e-07	0	0	0	-1.63284e-07	0	5.44279e-07	0	0	0	-1.63284e-07	0
FLM	5.44279e-07	0	0	0	-1.63284e-07	0	5.44279e-07	0	0	0	-1.63284e-07	0
WQR	5.44279e-07	0	0	0	-1.63284e-07	0	5.44279e-07	3.18242e-07	0	0	-1.95108e-07	0
GCH	5.44279e-07	0	0	0	-1.63284e-07	0	5.44279e-07	0	0	0	-1.63284e-07	0
LYF	5.44279e-07	0	9.77199e-07	0	-6.55638e-08	0	5.44279e-07	0	0	0	-1.63284e-07	0
DVI	5.44279e-07	0	0	0	-1.63284e-07	0	5.44279e-07	6.68309e-07	0	0	-2.30115e-07	0
CGS	5.44279e-07	0	0	0	-1.63284e-07	0	5.44279e-07	0	0	0	-1.63284e-07	0
WTY	5.44279e-07	0	0	0	-1.63284e-07	0	5.44279e-07	0	0	0	-1.63284e-07	0
VVD	5.44279e-07	0	0	0	-1.63284e-07	0	5.44279e-07	0	0	0	-1.63284e-07	0
WIF	5.44279e-07	0	0	0	-1.63284e-07	0	5.44279e-07	0	0	0	-1.63284e-07	0
FTF	5.44279e-07	0	0	0	-1.63284e-07	0	5.44279e-07	0	0	0	-1.63284e-07	0
GPV	5.44279e-07	0	0	0	-1.63284e-07	0	5.44279e-07	0	0	0	-1.63284e-07	0
FFF	5.44279e-07	0	0	0	-1.63284e-07	0	5.44279e-07	0	0	0	-1.63284e-07	0
SWP	5.44279e-07	0	0	0	-1.63284e-07	0	5.44279e-07	4.13715e-07	0	0	-2.04655e-07	0
FQN	5.44279e-07	0	0	0	-1.63284e-07	0	5.44279e-07	3.50066e-07	0	0	-1.9829e-07	0
DEP	5.44279e-07	0	0	0	-1.63284e-07	0	5.44279e-07	4.45539e-07	0	0	-2.07838e-07	0
QNE	5.44279e-07	0	0	0	-1.63284e-07	0	5.44279e-07	0	0	0	-1.63284e-07	0
VNY	5.44279e-07	0	0	0	-1.63284e-07	0	5.44279e-07	0	0	0	-1.63284e-07	0
RMG	5.44279e-07	0	0	0	-1.63284e-07	0	5.44279e-07	0	0	0	-1.63284e-07	0
FCS	5.44279e-07	0	0	0	-1.63284e-07	0	5.44279e-07	0	0	0	-1.63284e-07	0
QFS	5.44279e-07	0	0	0	-1.63284e-07	0	5.44279e-07	0	0	0	-1.63284e-07	0
YWR	5.44279e-07	0	0	0	-1.63284e-07	0	5.44279e-07	0	0	0	-1.63284e-07	0
WEQ	5.44279e-07	0	0	0	-1.63284e-07	0	5.44279e-07	0	0	0	-1.63284e-07	0
KVM	5.44279e-07	0	0	0	-1.63284e-07	0	5.44279e-07	0	0	0	-1.63284e-07	0
GFY	5.44279e-07	0	0	0	-1.63284e-07	0	5.44279e-07	0	0	0	-1.63284e-07	0
PEE	5.44279e-07	0	0	0	-1.63284e-07	0	5.44279e-07	0	0	0	-1.63284e-07	0
VAW	5.44279e-07	0	0	0	-1.63284e-07	0	5.44279e-07	0	0	0	-1.63284e-07	0
YHY	5.44279e-07	0	0	0	-1.63284e-07	0	5.44279e-07	0	0	0	-1.63284e-07	0
GHY	5.44279e-07	0	0	0	-1.63284e-07	0	5.44279e-07	0	0	0	-1.63284e-07	0
QGH	5.44279e-07	0	0	0	-1.63284e-07	0	5.44279e-07	0	0	0	-1.63284e-07	0
WHG	5.44279e-07	0	0	0	-1.63284e-07	0	5.44279e-07	0	0	0	-1.63284e-07	0
FSF	5.44279e-07	0	0	0	-1.63284e-07	0	5.44279e-07	0	0	0	-1.63284e-07	0
VQV	5.44279e-07	0	0	0	-1.63284e-07	0	5.44279e-07	0	0	0	-1.63284e-07	0
EIY	5.44279e-07	0	0	0	-1.63284e-07	0	5.44279e-07	0	0	0	-1.63284e-07	0
SEG	5.44279e-07	0	0	0	-1.63284e-07	0	5.44279e-07	0	0	0	-1.63284e-07	0
NGM	5.44279e-07	0	0	0	-1.63284e-07	0	5.44279e-07	0	0	0	-1.63284e-07	0
GED	5.44279e-07	0	0	0	-1.63284e-07	0	5.44279e-07	0	0	0	-1.63284e-07	0
YQS	5.44279e-07	0	0	0	-1.63284e-07	0	5.44279e-07	5.72836e-07	0	0	-2.20567e-07	0
KYE	5.44279e-07	0	0	0	-1.63284e-07	0	5.44279e-07	0	0	0	-1.63284e-07	0
QCW	5.44279e-07	0	0	0	-1.63284e-07	0	5.44279e-07	0	0	0	-1.63284e-07	0
YYN	5.44279e-07	0	0	0	-1.63284e-07	0	5.44279e-07	0	0	0	-1.63284e-07	0
MYW	5.44279e-07	0	0	0	-1.63284e-07	0	5.44279e-07	0	0	0	-1.63284e-07	0
SFV	5.44279e-07	0	0	0	-1.63284e-07	0	5.44279e-07	0	0	0	-1.63284e-07	0
GGC	5.44279e-07	0	0	0	-1.63284e-07	0	5.44279e-07	0	0	0	-1.63284e-07	0
DCY	5.44279e-07	0	0	0	-1.63284e-07	0	5.44279e-07	0	0	0	-1.63284e-07	0
QIE	5.44279e-07	0	0	0	-1.63284e-07	0	5.44279e-07	0	0	0	-1.63284e-07	0
QCM	5.44279e-07	0	0	0	-1.63284e-07	0	5.44279e-07	6.0466e-07	0	0	-2.2375e-07	0
IIC	5.44279e-07	0	0	0	-1.63284e-07	0	5.44279e-07	0	0	0	-1.63284e-07	0
ESA	5.44279e-07	0	0	0	-1.63284e-07	0	5.44279e-07	1.01837e-06	0	0	-2.65121e-07	0
ECR	5.44279e-07	0	0	0	-1.63284e-07	0	5.44279e-07	8.91078e-07	0	0	-2.52392e-07	0
MTV	5.44279e-07	0	0	0	-1.63284e-07	0	5.44279e-07	0	0	0	-1.63284e-07	0
YIF	5.44279e-07	0	0	0	-1.63284e-07	0	5.44279e-07	0	0	0	-1.63284e-07	0
WGK	5.89636e-07	0	0	0	-1.76891e-07	0	5.89636e-07	4.13715e-07	0	0	-2.18262e-07	0
FMH	5.89636e-07	0	0	0	-1.76891e-07	0	5.89636e-07	0	0	0	-1.76891e-07	0
FNF	5.89636e-07	0	0	0	-1.76891e-07	0	5.89636e-07	0	0	0	-1.76891e-07	0
VLE	5.89636e-07	0	0	0	-1.76891e-07	0	5.89636e-07	6.36484e-07	0	0	-2.40539e-07	0
CMM	5.89636e-07	0	0	0	-1.76891e-07	0	5.89636e-07	0	0	0	-1.76891e-07	0
GTK	5.89636e-07	0	0	0	-1.76891e-07	0	5.89636e-07	6.0466e-07	0	0	-2.37357e-07	0
CMS	5.89636e-07	0	0	0	-1.76891e-07	0	5.89636e-07	3.18242e-07	0	0	-2.08715e-07	0
GNQ	5.89636e-07	0	0	0	-1.76891e-07	0	5.89636e-07	0	0	0	-1.76891e-07	0
YII	5.89636e-07	0	0	0	-1.76891e-07	0	5.89636e-07	0	0	0	-1.76891e-07	0
YYY	5.89636e-07	0	0	0	-1.76891e-07	0	5.89636e-07	0	0	0	-1.76891e-07	0
WQE	5.89636e-07	0	0	0	-1.76891e-07	0	5.89636e-07	0	0	0	-1.76891e-07	0
NGE	5.89636e-07	0	0	0	-1.76891e-07	0	5.89636e-07	3.50066e-07	0	0	-2.11897e-07	0
EQW	5.89636e-07	0	0	0	-1.76891e-07	0	5.89636e-07	0	0	0	-1.76891e-07	0
CVE	5.89636e-07	0	0	0	-1.76891e-07	0	5.89636e-07	0	0	0	-1.76891e-07	0
QYL	5.89636e-07	0	0	0	-1.76891e-07	0	5.89636e-07	0	0	0	-1.76891e-07	0
WQT	5.89636e-07	0	0	0	-1.76891e-07	0	5.89636e-07	0	0	0	-1.76891e-07	0
TEI	5.89636e-07	0	0	0	-1.76891e-07	0	5.89636e-07	0	0	0	-1.76891e-07	0
QQF	5.89636e-07	0	0	0	-1.76891e-07	0	5.89636e-07	0	0	0	-1.76891e-07	0
AMI	5.89636e-07	0	0	0	-1.76891e-07	0	5.89636e-07	0	0	0	-1.76891e-07	0
AFD	5.89636e-07	0	0	0	-1.76891e-07	0	5.89636e-07	4.13715e-07	0	0	-2.18262e-07	0
CAQ	5.89636e-07	0	0	0	-1.76891e-07	0	5.89636e-07	6.36484e-07	0	0	-2.40539e-07	0
FKL	5.89636e-07	0	0	0	-1.76891e-07	0	5.89636e-07	0	0	0	-1.76891e-07	0
LDW	5.89636e-07	0	0	0	-1.76891e-07	0	5.89636e-07	0	0	0	-1.76891e-07	0
VGN	5.89636e-07	0	0	0	-1.76891e-07	0	5.89636e-07	7.95605e-07	0	0	-2.56451e-07	0
AYF	5.89636e-07	0	0	0	-1.76891e-07	0	5.89636e-07	4.13715e-07	0	0	-2.18262e-07	0
YHI	5.89636e-07	0	1.59905e-06	0	-1.69854e-08	0	5.89636e-07	3.18242e-07	0	0	-2.08715e-07	0
FYV	5.89636e-07	0	0	0	-1.76891e-07	0	5.89636e-07	0	0	0	-1.76891e-07	0
TWE	5.89636e-07	0	0	0	-1.76891e-07	0	5.89636e-07	4.45539e-07	0	0	-2.21445e-07	0
IQG	5.89636e-07	0	0	0	-1.76891e-07	0	5.89636e-07	5.72836e-07	0	0	-2.34174e-07	0
LCW	5.89636e-07	0	0	0	-1.76891e-07	0	5.89636e-07	0	0	0	-1.76891e-07	0
PEF	5.89636e-07	0	0	0	-1.76891e-07	0	5.89636e-07	0	0	0	-1.76891e-07	0
REM	5.89636e-07	0	0	0	-1.76891e-07	0	5.89636e-07	0	0	0	-1.76891e-07	0
MGK	5.89636e-07	0	0	0	-1.76891e-07	0	5.89636e-07	3.50066e-07	0	0	-2.11897e-07	0
LIV	5.89636e-07	0	0	0	-1.76891e-07	0	5.89636e-07	0	0	0	-1.76891e-07	0
WGD	5.89636e-07	0	0	0	-1.76891e-07	0	5.89636e-07	0	0	0	-1.76891e-07	0
MQP	5.89636e-07	0	0	0	-1.76891e-07	0	5.89636e-07	8.59254e-07	0	0	-2.62816e-07	0
WSN	5.89636e-07	0	0	0	-1.76891e-07	0	5.89636e-07	0	0	0	-1.76891e-07	0
KWH	5.89636e-07	0	0	0	-1.76891e-07	0	5.89636e-07	0	0	0	-1.76891e-07	0
WFH	5.89636e-07	0	0	0	-1.76891e-07	0	5.89636e-07	0	0	0	-1.76891e-07	0
WHW	5.89636e-07	0	0	0	-1.76891e-07	0	5.89636e-07	0	0	0	-1.76891e-07	0
KEM	5.89636e-07	0	0	0	-1.76891e-07	0	5.89636e-07	0	0	0	-1.76891e-07	0
GTF	5.89636e-07	0	0	0	-1.76891e-07	0	5.89636e-07	0	0	0	-1.76891e-07	0
YER	5.89636e-07	0	0	0	-1.76891e-07	0	5.89636e-07	3.50066e-07	0	0	-2.11897e-07	0
DLY	5.89636e-07	0	0	0	-1.76891e-07	0	5.89636e-07	8.91078e-07	0	0	-2.65999e-07	0
REE	5.89636e-07	0	0	0	-1.76891e-07	0	5.89636e-07	4.13715e-07	0	0	-2.18262e-07	0
MWK	5.89636e-07	0	0	0	-1.76891e-07	0	5.89636e-07	0	0	0	-1.76891e-07	0
NVD	5.89636e-07	0	0	1.96848e-06	4.13653e-07	0.523547	5.89636e-07	6.0466e-07	0	0	-2.37357e-07	0
MCQ	5.89636e-07	0	0	8.44805e-06	2.35752e-06	1.15617	5.89636e-07	0	0	0	-1.76891e-07	0
RIK	6.34992e-07	0	0	0	-1.90498e-07	0	6.34992e-07	0	0	0	-1.90498e-07	0
EYK	6.34992e-07	0	0	0	-1.90498e-07	0	6.34992e-07	0	0	0	-1.90498e-07	0
VDY	6.34992e-07	0	0	0	-1.90498e-07	0	6.34992e-07	4.13715e-07	0	0	-2.31869e-07	0
YCL	6.34992e-07	0	0	0	-1.90498e-07	0	6.34992e-07	5.09187e-07	0	0	-2.41416e-07	0
MNG	6.34992e-07	0	0	0	-1.90498e-07	0	6.34992e-07	0	0	0	-1.90498e-07	0
WIE	6.34992e-07	0	0	0	-1.90498e-07	0	6.34992e-07	0	0	0	-1.90498e-07	0
KIQ	6.34992e-07	0	0	0	-1.90498e-07	0	6.34992e-07	0	0	0	-1.90498e-07	0
QMM	6.34992e-07	0	0	0	-1.90498e-07	0	6.34992e-07	0	0	0	-1.90498e-07	0
RMC	6.34992e-07	0	0	0	-1.90498e-07	0	6.34992e-07	0	0	0	-1.90498e-07	0
ECM	6.34992e-07	0	0	0	-1.90498e-07	0	6.34992e-07	0	0	0	-1.90498e-07	0
SKF	6.34992e-07	0	0	0	-1.90498e-07	0	6.34992e-07	0	0	0	-1.90498e-07	0
QIA	6.34992e-07	0	0	0	-1.90498e-07	0	6.34992e-07	5.72836e-07	0	0	-2.47781e-07	0
ETV	6.34992e-07	0	0	0	-1.90498e-07	0	6.34992e-07	0	0	0	-1.90498e-07	0
CNA	6.34992e-07	0	0	0	-1.90498e-07	0	6.34992e-07	6.36484e-07	0	0	-2.54146e-07	0
KGT	6.34992e-07	0	0	0	-1.90498e-07	0	6.34992e-07	0	0	0	-1.90498e-07	0
GIK	6.34992e-07	0	0	0	-1.90498e-07	0	6.34992e-07	4.45539e-07	0	0	-2.35052e-07	0
CRW	6.34992e-07	0	0	0	-1.90498e-07	0	6.34992e-07	3.18242e-07	0	0	-2.22322e-07	0
GVK	6.34992e-07	0	0	0	-1.90498e-07	0	6.34992e-07	4.77363e-07	0	0	-2.38234e-07	0
GVD	6.34992e-07	0	0	0	-1.90498e-07	0	6.34992e-07	6.36484e-07	0	0	-2.54146e-07	0
DCD	6.34992e-07	0	0	0	-1.90498e-07	0	6.34992e-07	6.0466e-07	0	0	-2.50964e-07	0
EGG	6.34992e-07	0	0	0	-1.90498e-07	0	6.34992e-07	7.63781e-07	0	0	-2.66876e-07	0
LKM	6.34992e-07	0	0	0	-1.90498e-07	0	6.34992e-07	6.36484e-07	0	0	-2.54146e-07	0
HKC	6.34992e-07	0	0	0	-1.90498e-07	0	6.34992e-07	0	0	0	-1.90498e-07	0
NME	6.34992e-07	0	0	0	-1.90498e-07	0	6.34992e-07	3.50066e-07	0	0	-2.25504e-07	0
CLV	6.34992e-07	0	0	0	-1.90498e-07	0	6.34992e-07	0	0	0	-1.90498e-07	0
LMV	6.34992e-07	0	0	0	-1.90498e-07	0	6.34992e-07	0	0	0	-1.90498e-07	0
CDK	6.34992e-07	0	0	0	-1.90498e-07	0	6.34992e-07	0	0	0	-1.90498e-07	0
SVQ	6.34992e-07	0	0	0	-1.90498e-07	0	6.34992e-07	7.00133e-07	0	0	-2.60511e-07	0
AYD	6.34992e-07	0	0	0	-1.90498e-07	0	6.34992e-07	0	0	0	-1.90498e-07	0
DES	6.34992e-07	0	0	0	-1.90498e-07	0	6.34992e-07	0	0	0	-1.90498e-07	0
TCY	6.34992e-07	0	0	0	-1.90498e-07	0	6.34992e-07	0	0	0	-1.90498e-07	0
YWE	6.34992e-07	0	0	0	-1.90498e-07	0	6.34992e-07	0	0	0	-1.90498e-07	0
KND	6.34992e-07	0	0	0	-1.90498e-07	0	6.34992e-07	0	0	0	-1.90498e-07	0
CFM	6.34992e-07	0	0	0	-1.90498e-07	0	6.34992e-07	0	0	0	-1.90498e-07	0
GNV	6.34992e-07	0	0	0	-1.90498e-07	0	6.34992e-07	3.50066e-07	0	0	-2.25504e-07	0
QWW	6.34992e-07	0	0	0	-1.90498e-07	0	6.34992e-07	0	0	0	-1.90498e-07	0
SMF	6.34992e-07	0	0	0	-1.90498e-07	0	6.34992e-07	0	0	0	-1.90498e-07	0
QVF	6.34992e-07	0	0	0	-1.90498e-07	0	6.34992e-07	0	0	0	-1.90498e-07	0
KGG	6.34992e-07	0	0	0	-1.90498e-07	0	6.34992e-07	0	0	0	-1.90498e-07	0
RID	6.34992e-07	0	0	0	-1.90498e-07	0	6.34992e-07	3.50066e-07	0	0	-2.25504e-07	0
KCH	6.34992e-07	0	0	0	-1.90498e-07	0	6.34992e-07	0	0	0	-1.90498e-07	0
NLC	6.34992e-07	0	0	0	-1.90498e-07	0	6.34992e-07	0	0	0	-1.90498e-07	0
VGM	6.34992e-07	0	0	0	-1.90498e-07	0	6.34992e-07	0	0	0	-1.90498e-07	0
PFG	6.34992e-07	0	0	0	-1.90498e-07	0	6.34992e-07	0	0	0	-1.90498e-07	0
CIN	6.34992e-07	0	0	0	-1.90498e-07	0	6.34992e-07	0	0	0	-1.90498e-07	0
NQG	6.34992e-07	0	0	0	-1.90498e-07	0	6.34992e-07	0	0	0	-1.90498e-07	0
TWN	6.34992e-07	0	0	0	-1.90498e-07	0	6.34992e-07	0	0	0	-1.90498e-07	0
GMD	6.34992e-07	0	0	0	-1.90498e-07	0	6.34992e-07	7.95605e-07	0	0	-2.70058e-07	0
HDE	6.34992e-07	0	0	0	-1.90498e-07	0	6.34992e-07	4.77363e-07	0	0	-2.38234e-07	0
YYG	6.34992e-07	0	0	0	-1.90498e-07	0	6.34992e-07	0	0	0	-1.90498e-07	0
INV	6.34992e-07	0	0	2.78868e-06	6.46105e-07	0.64263	6.34992e-07	4.45539e-07	0	0	-2.35052e-07	0
SWY	6.80349e-07	0	0	0	-2.04105e-07	0	6.80349e-07	0	0	0	-2.04105e-07	0
ICS	6.80349e-07	0	0	0	-2.04105e-07	0	6.80349e-07	0	0	0	-2.04105e-07	0
FLC	6.80349e-07	0	0	0	-2.04105e-07	0	6.80349e-07	0	0	0	-2.04105e-07	0
KCG	6.80349e-07	0	0	0	-2.04105e-07	0	6.80349e-07	0	0	0	-2.04105e-07	0
YFR	6.80349e-07	0	0	0	-2.04105e-07	0	6.80349e-07	4.45539e-07	0	0	-2.48659e-07	0
RIG	6.80349e-07	0	0	0	-2.04105e-07	0	6.80349e-07	3.50066e-07	0	0	-2.39111e-07	0
SDM	6.80349e-07	0	0	0	-2.04105e-07	0	6.80349e-07	0	0	0	-2.04105e-07	0
WLE	6.80349e-07	0	0	0	-2.04105e-07	0	6.80349e-07	0	0	0	-2.04105e-07	0
KNF	6.80349e-07	0	0	0	-2.04105e-07	0	6.80349e-07	0	0	0	-2.04105e-07	0
RQY	6.80349e-07	0	0	0	-2.04105e-07	0	6.80349e-07	0	0	0	-2.04105e-07	0
HMI	6.80349e-07	0	0	0	-2.04105e-07	0	6.80349e-07	0	0	0	-2.04105e-07	0
KNG	6.80349e-07	0	0	0	-2.04105e-07	0	6.80349e-07	0	0	0	-2.04105e-07	0
CQV	6.80349e-07	0	0	0	-2.04105e-07	0	6.80349e-07	0	0	0	-2.04105e-07	0
WCC	6.80349e-07	0	0	0	-2.04105e-07	0	6.80349e-07	0	0	0	-2.04105e-07	0
KQM	6.80349e-07	0	0	0	-2.04105e-07	0	6.80349e-07	0	0	0	-2.04105e-07	0
QAY	6.80349e-07	0	0	0	-2.04105e-07	0	6.80349e-07	0	0	0	-2.04105e-07	0
IVS	6.80349e-07	0	0	0	-2.04105e-07	0	6.80349e-07	0	0	0	-2.04105e-07	0
LME	6.80349e-07	2.53963e-06	0	0	-4.58067e-07	0	6.80349e-07	7.95605e-07	0	0	-2.83665e-07	0
FFN	6.80349e-07	0	0	0	-2.04105e-07	0	6.80349e-07	0	0	0	-2.04105e-07	0
QDN	6.80349e-07	0	0	0	-2.04105e-07	0	6.80349e-07	4.13715e-07	0	0	-2.45476e-07	0
NTC	6.80349e-07	0	0	0	-2.04105e-07	0	6.80349e-07	0	0	0	-2.04105e-07	0
FML	6.80349e-07	0	0	0	-2.04105e-07	0	6.80349e-07	0	0	0	-2.04105e-07	0
PEY	6.80349e-07	0	0	0	-2.04105e-07	0	6.80349e-07	0	0	0	-2.04105e-07	0
KCS	6.80349e-07	0	0	0	-2.04105e-07	0	6.80349e-07	0	0	0	-2.04105e-07	0
GGH	6.80349e-07	0	0	0	-2.04105e-07	0	6.80349e-07	6.36484e-07	0	0	-2.67753e-07	0
WHD	6.80349e-07	0	0	0	-2.04105e-07	0	6.80349e-07	4.13715e-07	0	0	-2.45476e-07	0
DPM	6.80349e-07	0	0	0	-2.04105e-07	0	6.80349e-07	0	0	0	-2.04105e-07	0
GAG	6.80349e-07	0	0	0	-2.04105e-07	0	6.80349e-07	3.50066e-07	0	0	-2.39111e-07	0
YIG	6.80349e-07	0	0	0	-2.04105e-07	0	6.80349e-07	0	0	0	-2.04105e-07	0
KHM	6.80349e-07	0	0	0	-2.04105e-07	0	6.80349e-07	0	0	0	-2.04105e-07	0
PFE	6.80349e-07	0	0	0	-2.04105e-07	0	6.80349e-07	0	0	0	-2.04105e-07	0
CTF	6.80349e-07	0	0	0	-2.04105e-07	0	6.80349e-07	0	0	0	-2.04105e-07	0
MHG	6.80349e-07	0	0	0	-2.04105e-07	0	6.80349e-07	0	0	0	-2.04105e-07	0
MHF	6.80349e-07	0	0	0	-2.04105e-07	0	6.80349e-07	0	0	0	-2.04105e-07	0
WGT	6.80349e-07	0	0	0	-2.04105e-07	0	6.80349e-07	0	0	0	-2.04105e-07	0
CGC	6.80349e-07	0	0	0	-2.04105e-07	0	6.80349e-07	0	0	0	-2.04105e-07	0
WSW	6.80349e-07	0	0	0	-2.04105e-07	0	6.80349e-07	0	0	0	-2.04105e-07	0
HKM	6.80349e-07	0	0	0	-2.04105e-07	0	6.80349e-07	0	0	0	-2.04105e-07	0
KKE	6.80349e-07	0	0	0	-2.04105e-07	0	6.80349e-07	0	0	0	-2.04105e-07	0
TWH	6.80349e-07	0	0	0	-2.04105e-07	0	6.80349e-07	0	0	0	-2.04105e-07	0
FAA	6.80349e-07	0	0	0	-2.04105e-07	0	6.80349e-07	0	0	0	-2.04105e-07	0
YAF	6.80349e-07	0	0	0	-2.04105e-07	0	6.80349e-07	0	0	0	-2.04105e-07	0
MNI	6.80349e-07	0	0	0	-2.04105e-07	0	6.80349e-07	0	0	0	-2.04105e-07	0
LIW	6.80349e-07	0	0	0	-2.04105e-07	0	6.80349e-07	0	0	0	-2.04105e-07	0
EWG	6.80349e-07	0	0	0	-2.04105e-07	0	6.80349e-07	3.81891e-07	0	0	-2.42294e-07	0
FDD	6.80349e-07	0	0	0	-2.04105e-07	0	6.80349e-07	0	0	0	-2.04105e-07	0
RME	6.80349e-07	0	0	0	-2.04105e-07	0	6.80349e-07	4.13715e-07	0	0	-2.45476e-07	0
GEA	6.80349e-07	0	0	0	-2.04105e-07	0	6.80349e-07	4.45539e-07	0	0	-2.48659e-07	0
HEI	6.80349e-07	0	0	0	-2.04105e-07	0	6.80349e-07	0	0	0	-2.04105e-07	0
GWV	6.80349e-07	0	0	0	-2.04105e-07	0	6.80349e-07	0	0	0	-2.04105e-07	0
MAV	6.80349e-07	0	0	0	-2.04105e-07	0	6.80349e-07	0	0	0	-2.04105e-07	0
DAM	6.80349e-07	0	0	0	-2.04105e-07	0	6.80349e-07	4.13715e-07	0	0	-2.45476e-07	0
YQP	6.80349e-07	0	0	8.20199e-07	4.19551e-08	0.0811876	6.80349e-07	4.13715e-07	0	0	-2.45476e-07	0
IAV	6.80349e-07	3.59781e-06	1.59905e-06	9.02219e-07	-1.33314e-07	0.12258	6.80349e-07	6.36484e-07	0	0	-2.67753e-07	0
QLE	6.80349e-07	0	0	9.84239e-07	9.1167e-08	0.160369	6.80349e-07	4.13715e-07	0	0	-2.45476e-07	0
EAI	7.25705e-07	0	0	0	-2.17712e-07	0	7.25705e-07	0	0	0	-2.17712e-07	0
MLC	7.25705e-07	0	0	0	-2.17712e-07	0	7.25705e-07	0	0	0	-2.17712e-07	0
WPE	7.25705e-07	0	0	0	-2.17712e-07	0	7.25705e-07	0	0	0	-2.17712e-07	0
QKA	7.25705e-07	0	0	0	-2.17712e-07	0	7.25705e-07	4.13715e-07	0	0	-2.59083e-07	0
MAW	7.25705e-07	0	0	0	-2.17712e-07	0	7.25705e-07	0	0	0	-2.17712e-07	0
GEM	7.25705e-07	0	0	0	-2.17712e-07	0	7.25705e-07	0	0	0	-2.17712e-07	0
QEH	7.25705e-07	0	0	0	-2.17712e-07	0	7.25705e-07	0	0	0	-2.17712e-07	0
QYD	7.25705e-07	0	0	0	-2.17712e-07	0	7.25705e-07	0	0	0	-2.17712e-07	0
MKK	7.25705e-07	0	0	0	-2.17712e-07	0	7.25705e-07	1.36844e-06	0	0	-3.54556e-07	0
NHG	7.25705e-07	0	0	0	-2.17712e-07	0	7.25705e-07	0	0	0	-2.17712e-07	0
VFF	7.25705e-07	0	0	0	-2.17712e-07	0	7.25705e-07	0	0	0	-2.17712e-07	0
YGK	7.25705e-07	0	0	0	-2.17712e-07	0	7.25705e-07	0	0	0	-2.17712e-07	0
KDL	7.25705e-07	0	0	0	-2.17712e-07	0	7.25705e-07	0	0	0	-2.17712e-07	0
PEC	7.25705e-07	0	0	0	-2.17712e-07	0	7.25705e-07	3.18242e-07	0	0	-2.49536e-07	0
KCD	7.25705e-07	0	0	0	-2.17712e-07	0	7.25705e-07	0	0	0	-2.17712e-07	0
LWD	7.25705e-07	0	0	0	-2.17712e-07	0	7.25705e-07	4.77363e-07	0	0	-2.65448e-07	0
YSM	7.25705e-07	0	0	0	-2.17712e-07	0	7.25705e-07	0	0	0	-2.17712e-07	0
QQE	7.25705e-07	0	0	0	-2.17712e-07	0	7.25705e-07	0	0	0	-2.17712e-07	0
KGA	7.25705e-07	0	0	0	-2.17712e-07	0	7.25705e-07	0	0	0	-2.17712e-07	0
HRC	7.25705e-07	0	0	0	-2.17712e-07	0	7.25705e-07	6.36484e-07	0	0	-2.8136e-07	0
KGS	7.25705e-07	0	0	0	-2.17712e-07	0	7.25705e-07	0	0	0	-2.17712e-07	0
ACV	7.25705e-07	0	0	0	-2.17712e-07	0	7.25705e-07	0	0	0	-2.17712e-07	0
TYW	7.25705e-07	0	0	0	-2.17712e-07	0	7.25705e-07	0	0	0	-2.17712e-07	0
CHK	7.25705e-07	0	0	0	-2.17712e-07	0	7.25705e-07	3.81891e-07	0	0	-2.55901e-07	0
VHV	7.25705e-07	0	0	0	-2.17712e-07	0	7.25705e-07	0	0	0	-2.17712e-07	0
KIL	7.25705e-07	0	0	0	-2.17712e-07	0	7.25705e-07	0	0	0	-2.17712e-07	0
EGV	7.25705e-07	0	0	0	-2.17712e-07	0	7.25705e-07	0	0	0	-2.17712e-07	0
WNY	7.25705e-07	0	0	0	-2.17712e-07	0	7.25705e-07	0	0	0	-2.17712e-07	0
YSF	7.25705e-07	0	0	0	-2.17712e-07	0	7.25705e-07	0	0	0	-2.17712e-07	0
CLW	7.25705e-07	0	0	0	-2.17712e-07	0	7.25705e-07	0	0	0	-2.17712e-07	0
CPE	7.25705e-07	0	0	0	-2.17712e-07	0	7.25705e-07	0	0	0	-2.17712e-07	0
VQI	7.25705e-07	0	0	0	-2.17712e-07	0	7.25705e-07	0	0	0	-2.17712e-07	0
FCR	7.25705e-07	0	0	0	-2.17712e-07	0	7.25705e-07	3.18242e-07	0	0	-2.49536e-07	0
CYA	7.25705e-07	0	0	0	-2.17712e-07	0	7.25705e-07	0	0	0	-2.17712e-07	0
PIW	7.25705e-07	0	0	0	-2.17712e-07	0	7.25705e-07	0	0	0	-2.17712e-07	0
REV	7.25705e-07	0	0	0	-2.17712e-07	0	7.25705e-07	0	0	0	-2.17712e-07	0
IQM	7.25705e-07	0	0	0	-2.17712e-07	0	7.25705e-07	0	0	0	-2.17712e-07	0
MIH	7.25705e-07	0	0	0	-2.17712e-07	0	7.25705e-07	0	0	0	-2.17712e-07	0
YYH	7.25705e-07	0	0	0	-2.17712e-07	0	7.25705e-07	0	0	0	-2.17712e-07	0
CLM	7.25705e-07	0	0	0	-2.17712e-07	0	7.25705e-07	6.0466e-07	0	0	-2.78178e-07	0
GWA	7.25705e-07	0	0	0	-2.17712e-07	0	7.25705e-07	7.63781e-07	0	0	-2.9409e-07	0
NVM	7.25705e-07	0	0	0	-2.17712e-07	0	7.25705e-07	0	0	0	-2.17712e-07	0
FYD	7.25705e-07	0	0	0	-2.17712e-07	0	7.25705e-07	0	0	0	-2.17712e-07	0
EDG	7.25705e-07	9.31197e-06	4.88599e-06	9.84239e-07	-3.65037e-07	0.13234	7.25705e-07	1.81398e-06	0	0	-3.9911e-07	0
CQK	7.71062e-07	0	0	0	-2.31319e-07	0	7.71062e-07	4.13715e-07	0	0	-2.7269e-07	0
AGD	7.71062e-07	0	0	0	-2.31319e-07	0	7.71062e-07	9.54727e-07	0	0	-3.26791e-07	0
KDT	7.71062e-07	0	0	0	-2.31319e-07	0	7.71062e-07	0	0	0	-2.31319e-07	0
RFE	7.71062e-07	0	0	0	-2.31319e-07	0	7.71062e-07	0	0	0	-2.31319e-07	0
LQF	7.71062e-07	0	0	0	-2.31319e-07	0	7.71062e-07	0	0	0	-2.31319e-07	0
YCA	7.71062e-07	0	0	0	-2.31319e-07	0	7.71062e-07	0	0	0	-2.31319e-07	0
NEF	7.71062e-07	0	0	0	-2.31319e-07	0	7.71062e-07	0	0	0	-2.31319e-07	0
QQH	7.71062e-07	0	0	0	-2.31319e-07	0	7.71062e-07	0	0	0	-2.31319e-07	0
GTC	7.71062e-07	0	0	0	-2.31319e-07	0	7.71062e-07	0	0	0	-2.31319e-07	0
DRY	7.71062e-07	0	0	0	-2.31319e-07	0	7.71062e-07	1.27297e-06	0	0	-3.58615e-07	0
SWM	7.71062e-07	0	0	0	-2.31319e-07	0	7.71062e-07	0	0	0	-2.31319e-07	0
FVV	7.71062e-07	0	0	0	-2.31319e-07	0	7.71062e-07	0	0	0	-2.31319e-07	0
KHY	7.71062e-07	0	0	0	-2.31319e-07	0	7.71062e-07	0	0	0	-2.31319e-07	0
CSW	7.71062e-07	0	0	0	-2.31319e-07	0	7.71062e-07	0	0	0	-2.31319e-07	0
CGV	7.71062e-07	0	0	0	-2.31319e-07	0	7.71062e-07	0	0	0	-2.31319e-07	0
IHF	7.71062e-07	0	0	0	-2.31319e-07	0	7.71062e-07	0	0	0	-2.31319e-07	0
MMV	7.71062e-07	0	0	0	-2.31319e-07	0	7.71062e-07	3.18242e-07	0	0	-2.63143e-07	0
WSG	7.71062e-07	0	0	0	-2.31319e-07	0	7.71062e-07	0	0	0	-2.31319e-07	0
CHG	7.71062e-07	0	0	0	-2.31319e-07	0	7.71062e-07	0	0	0	-2.31319e-07	0
IWA	7.71062e-07	0	0	0	-2.31319e-07	0	7.71062e-07	0	0	0	-2.31319e-07	0
CNQ	7.71062e-07	0	0	0	-2.31319e-07	0	7.71062e-07	3.81891e-07	0	0	-2.69508e-07	0
RVD	7.71062e-07	0	0	0	-2.31319e-07	0	7.71062e-07	3.50066e-07	0	0	-2.66325e-07	0
DNQ	7.71062e-07	0	0	0	-2.31319e-07	0	7.71062e-07	0	0	0	-2.31319e-07	0
VCT	7.71062e-07	0	0	0	-2.31319e-07	0	7.71062e-07	0	0	0	-2.31319e-07	0
MPI	8.16419e-07	0	0	0	-2.44926e-07	0	8.16419e-07	0	0	0	-2.44926e-07	0
GLV	8.16419e-07	0	0	0	-2.44926e-07	0	8.16419e-07	6.68309e-07	0	0	-3.11756e-07	0
GHI	8.16419e-07	0	0	0	-2.44926e-07	0	8.16419e-07	0	0	0	-2.44926e-07	0
YAE	8.16419e-07	0	0	0	-2.44926e-07	0	8.16419e-07	0	0	0	-2.44926e-07	0
SGV	8.16419e-07	0	0	0	-2.44926e-07	0	8.16419e-07	0	0	0	-2.44926e-07	0
END	8.16419e-07	0	0	0	-2.44926e-07	0	8.16419e-07	0	0	0	-2.44926e-07	0
YIA	8.16419e-07	0	0	0	-2.44926e-07	0	8.16419e-07	3.18242e-07	0	0	-2.7675e-07	0
LCI	8.16419e-07	0	0	0	-2.44926e-07	0	8.16419e-07	0	0	0	-2.44926e-07	0
TFV	8.16419e-07	0	0	0	-2.44926e-07	0	8.16419e-07	0	0	0	-2.44926e-07	0
VNM	8.16419e-07	0	0	0	-2.44926e-07	0	8.16419e-07	0	0	0	-2.44926e-07	0
YAK	8.16419e-07	0	0	0	-2.44926e-07	0	8.16419e-07	6.0466e-07	0	0	-3.05392e-07	0
MML	8.16419e-07	0	0	0	-2.44926e-07	0	8.16419e-07	0	0	0	-2.44926e-07	0
TED	8.16419e-07	0	0	0	-2.44926e-07	0	8.16419e-07	0	0	0	-2.44926e-07	0
KDM	8.16419e-07	2.11636e-06	0	0	-4.56561e-07	0	8.16419e-07	0	0	0	-2.44926e-07	0
PDC	8.16419e-07	0	0	0	-2.44926e-07	0	8.16419e-07	0	0	0	-2.44926e-07	0
NDD	8.16419e-07	0	0	0	-2.44926e-07	0	8.16419e-07	3.50066e-07	0	0	-2.79932e-07	0
GQE	8.16419e-07	0	0	0	-2.44926e-07	0	8.16419e-07	0	0	0	-2.44926e-07	0
NDQ	8.16419e-07	0	0	0	-2.44926e-07	0	8.16419e-07	7.63781e-07	0	0	-3.21304e-07	0
HTW	8.16419e-07	0	0	0	-2.44926e-07	0	8.16419e-07	0	0	0	-2.44926e-07	0
SFM	8.16419e-07	0	0	0	-2.44926e-07	0	8.16419e-07	0	0	0	-2.44926e-07	0
FYK	8.16419e-07	0	0	0	-2.44926e-07	0	8.16419e-07	0	0	0	-2.44926e-07	0
VNG	8.16419e-07	0	0	0	-2.44926e-07	0	8.16419e-07	4.77363e-07	0	0	-2.92662e-07	0
GPC	8.16419e-07	0	0	0	-2.44926e-07	0	8.16419e-07	0	0	0	-2.44926e-07	0
WVQ	8.16419e-07	0	0	0	-2.44926e-07	0	8.16419e-07	0	0	0	-2.44926e-07	0
CDL	8.16419e-07	0	0	8.20199e-07	1.13413e-09	0.00200636	8.16419e-07	3.18242e-07	0	0	-2.7675e-07	0
ILF	8.16419e-07	0	0	1.47636e-05	4.18415e-06	1.25728	8.16419e-07	0	0	0	-2.44926e-07	0
CSC	8.61775e-07	0	0	0	-2.58533e-07	0	8.61775e-07	0	0	0	-2.58533e-07	0
PMF	8.61775e-07	0	0	0	-2.58533e-07	0	8.61775e-07	0	0	0	-2.58533e-07	0
KWK	8.61775e-07	0	0	0	-2.58533e-07	0	8.61775e-07	0	0	0	-2.58533e-07	0
VYI	8.61775e-07	0	0	0	-2.58533e-07	0	8.61775e-07	3.50066e-07	0	0	-2.93539e-07	0
SDW	8.61775e-07	0	0	0	-2.58533e-07	0	8.61775e-07	0	0	0	-2.58533e-07	0
MGH	8.61775e-07	0	0	0	-2.58533e-07	0	8.61775e-07	3.18242e-07	0	0	-2.90357e-07	0
KML	8.61775e-07	0	0	0	-2.58533e-07	0	8.61775e-07	0	0	0	-2.58533e-07	0
NCR	8.61775e-07	0	0	0	-2.58533e-07	0	8.61775e-07	0	0	0	-2.58533e-07	0
LGM	8.61775e-07	0	0	0	-2.58533e-07	0	8.61775e-07	0	0	0	-2.58533e-07	0
WRC	8.61775e-07	0	0	0	-2.58533e-07	0	8.61775e-07	3.18242e-07	0	0	-2.90357e-07	0
NYD	8.61775e-07	0	0	0	-2.58533e-07	0	8.61775e-07	0	0	0	-2.58533e-07	0
KKI	8.61775e-07	0	0	0	-2.58533e-07	0	8.61775e-07	0	0	0	-2.58533e-07	0
MND	8.61775e-07	0	0	0	-2.58533e-07	0	8.61775e-07	7.00133e-07	0	0	-3.28546e-07	0
MQH	8.61775e-07	0	0	0	-2.58533e-07	0	8.61775e-07	6.36484e-07	0	0	-3.22181e-07	0
GSW	8.61775e-07	0	0	0	-2.58533e-07	0	8.61775e-07	0	0	0	-2.58533e-07	0
FVP	8.61775e-07	0	0	0	-2.58533e-07	0	8.61775e-07	0	0	0	-2.58533e-07	0
GGT	8.61775e-07	0	0	0	-2.58533e-07	0	8.61775e-07	6.68309e-07	0	0	-3.25363e-07	0
AQE	8.61775e-07	0	0	0	-2.58533e-07	0	8.61775e-07	0	0	0	-2.58533e-07	0
FHY	8.61775e-07	0	0	0	-2.58533e-07	0	8.61775e-07	0	0	0	-2.58533e-07	0
RGM	8.61775e-07	0	0	0	-2.58533e-07	0	8.61775e-07	0	0	0	-2.58533e-07	0
AND	8.61775e-07	0	0	0	-2.58533e-07	0	8.61775e-07	5.09187e-07	0	0	-3.09451e-07	0
HFM	8.61775e-07	0	0	0	-2.58533e-07	0	8.61775e-07	0	0	0	-2.58533e-07	0
NGD	8.61775e-07	0	0	0	-2.58533e-07	0	8.61775e-07	5.72836e-07	0	0	-3.15816e-07	0
SFE	8.61775e-07	0	0	0	-2.58533e-07	0	8.61775e-07	3.50066e-07	0	0	-2.93539e-07	0
RAC	8.61775e-07	0	0	0	-2.58533e-07	0	8.61775e-07	0	0	0	-2.58533e-07	0
VSE	8.61775e-07	0	0	0	-2.58533e-07	0	8.61775e-07	7.95605e-07	0	0	-3.38093e-07	0
PWQ	8.61775e-07	0	0	0	-2.58533e-07	0	8.61775e-07	3.18242e-07	0	0	-2.90357e-07	0
YAH	8.61775e-07	0	0	0	-2.58533e-07	0	8.61775e-07	0	0	0	-2.58533e-07	0
FIN	8.61775e-07	0	0	0	-2.58533e-07	0	8.61775e-07	0	0	0	-2.58533e-07	0
RWC	8.61775e-07	0	0	0	-2.58533e-07	0	8.61775e-07	0	0	0	-2.58533e-07	0
SEY	8.61775e-07	0	0	0	-2.58533e-07	0	8.61775e-07	0	0	0	-2.58533e-07	0
NFD	8.61775e-07	0	0	0	-2.58533e-07	0	8.61775e-07	5.09187e-07	0	0	-3.09451e-07	0
CLI	8.61775e-07	0	4.1753e-06	2.4606e-06	8.97177e-07	0.455647	8.61775e-07	8.59254e-07	0	0	-3.44458e-07	0
FTN	9.07132e-07	0	0	0	-2.7214e-07	0	9.07132e-07	4.13715e-07	0	0	-3.13511e-07	0
HAW	9.07132e-07	0	0	0	-2.7214e-07	0	9.07132e-07	0	0	0	-2.7214e-07	0
SFF	9.07132e-07	0	0	0	-2.7214e-07	0	9.07132e-07	0	0	0	-2.7214e-07	0
VYA	9.07132e-07	0	0	0	-2.7214e-07	0	9.07132e-07	7.63781e-07	0	0	-3.48518e-07	0
MPE	9.07132e-07	0	0	0	-2.7214e-07	0	9.07132e-07	3.81891e-07	0	0	-3.10329e-07	0
RFV	9.07132e-07	0	0	0	-2.7214e-07	0	9.07132e-07	0	0	0	-2.7214e-07	0
VVH	9.07132e-07	0	0	0	-2.7214e-07	0	9.07132e-07	0	0	0	-2.7214e-07	0
KRF	9.07132e-07	0	0	0	-2.7214e-07	0	9.07132e-07	0	0	0	-2.7214e-07	0
CSA	9.07132e-07	0	0	0	-2.7214e-07	0	9.07132e-07	5.72836e-07	0	0	-3.29423e-07	0
WMS	9.07132e-07	0	0	0	-2.7214e-07	0	9.07132e-07	0	0	0	-2.7214e-07	0
TDI	9.07132e-07	0	0	0	-2.7214e-07	0	9.07132e-07	0	0	0	-2.7214e-07	0
DAD	9.07132e-07	0	0	0	-2.7214e-07	0	9.07132e-07	5.09187e-07	0	0	-3.23058e-07	0
NIY	9.07132e-07	0	0	0	-2.7214e-07	0	9.07132e-07	5.72836e-07	0	0	-3.29423e-07	0
NPC	9.07132e-07	0	0	0	-2.7214e-07	0	9.07132e-07	0	0	0	-2.7214e-07	0
LKC	9.07132e-07	0	0	0	-2.7214e-07	0	9.07132e-07	6.68309e-07	0	0	-3.3897e-07	0
HER	9.07132e-07	0	0	0	-2.7214e-07	0	9.07132e-07	0	0	0	-2.7214e-07	0
NGC	9.07132e-07	0	0	0	-2.7214e-07	0	9.07132e-07	0	0	0	-2.7214e-07	0
RKY	9.07132e-07	0	0	0	-2.7214e-07	0	9.07132e-07	0	0	0	-2.7214e-07	0
IMN	9.07132e-07	0	0	0	-2.7214e-07	0	9.07132e-07	5.72836e-07	0	0	-3.29423e-07	0
IYD	9.07132e-07	0	0	0	-2.7214e-07	0	9.07132e-07	0	0	0	-2.7214e-07	0
MYS	9.07132e-07	0	0	0	-2.7214e-07	0	9.07132e-07	3.50066e-07	0	0	-3.07146e-07	0
PCQ	9.07132e-07	0	0	0	-2.7214e-07	0	9.07132e-07	0	0	0	-2.7214e-07	0
YHW	9.07132e-07	0	0	0	-2.7214e-07	0	9.07132e-07	0	0	0	-2.7214e-07	0
TGF	9.07132e-07	0	0	0	-2.7214e-07	0	9.07132e-07	0	0	0	-2.7214e-07	0
KYK	9.07132e-07	0	0	0	-2.7214e-07	0	9.07132e-07	0	0	0	-2.7214e-07	0
QAV	9.07132e-07	0	0	0	-2.7214e-07	0	9.07132e-07	0	0	0	-2.7214e-07	0
SYW	9.07132e-07	0	0	0	-2.7214e-07	0	9.07132e-07	0	0	0	-2.7214e-07	0
CTI	9.07132e-07	0	0	0	-2.7214e-07	0	9.07132e-07	0	0	0	-2.7214e-07	0
DTM	9.07132e-07	0	0	0	-2.7214e-07	0	9.07132e-07	0	0	0	-2.7214e-07	0
QQP	9.07132e-07	2.11636e-06	0	1.14828e-06	-1.39292e-07	0.102377	9.07132e-07	3.18242e-07	0	0	-3.03964e-07	0
QNW	9.52488e-07	0	0	0	-2.85747e-07	0	9.52488e-07	0	0	0	-2.85747e-07	0
CQW	9.52488e-07	0	0	0	-2.85747e-07	0	9.52488e-07	0	0	0	-2.85747e-07	0
VLV	9.52488e-07	0	0	0	-2.85747e-07	0	9.52488e-07	0	0	0	-2.85747e-07	0
YFD	9.52488e-07	0	0	0	-2.85747e-07	0	9.52488e-07	0	0	0	-2.85747e-07	0
LAC	9.52488e-07	0	0	0	-2.85747e-07	0	9.52488e-07	8.91078e-07	0	0	-3.74854e-07	0
RQD	9.52488e-07	0	0	0	-2.85747e-07	0	9.52488e-07	0	0	0	-2.85747e-07	0
MCR	9.52488e-07	0	0	0	-2.85747e-07	0	9.52488e-07	0	0	0	-2.85747e-07	0
QWQ	9.52488e-07	0	0	0	-2.85747e-07	0	9.52488e-07	0	0	0	-2.85747e-07	0
PEK	9.52488e-07	0	0	0	-2.85747e-07	0	9.52488e-07	8.2743e-07	0	0	-3.68489e-07	0
TCI	9.52488e-07	0	0	0	-2.85747e-07	0	9.52488e-07	0	0	0	-2.85747e-07	0
NQQ	9.52488e-07	0	0	0	-2.85747e-07	0	9.52488e-07	5.72836e-07	0	0	-3.4303e-07	0
VIG	9.52488e-07	0	0	0	-2.85747e-07	0	9.52488e-07	0	0	0	-2.85747e-07	0
YHM	9.52488e-07	0	0	0	-2.85747e-07	0	9.52488e-07	0	0	0	-2.85747e-07	0
EHK	9.52488e-07	0	0	0	-2.85747e-07	0	9.52488e-07	3.50066e-07	0	0	-3.20753e-07	0
MKY	9.52488e-07	0	0	0	-2.85747e-07	0	9.52488e-07	4.77363e-07	0	0	-3.33483e-07	0
VDI	9.52488e-07	0	0	0	-2.85747e-07	0	9.52488e-07	4.77363e-07	0	0	-3.33483e-07	0
HQC	9.52488e-07	0	0	0	-2.85747e-07	0	9.52488e-07	3.18242e-07	0	0	-3.17571e-07	0
GCT	9.52488e-07	0	0	0	-2.85747e-07	0	9.52488e-07	3.18242e-07	0	0	-3.17571e-07	0
YRC	9.52488e-07	0	0	0	-2.85747e-07	0	9.52488e-07	0	0	0	-2.85747e-07	0
VML	9.52488e-07	0	0	0	-2.85747e-07	0	9.52488e-07	0	0	0	-2.85747e-07	0
VIN	9.52488e-07	0	0	0	-2.85747e-07	0	9.52488e-07	6.0466e-07	0	0	-3.46213e-07	0
NWH	9.52488e-07	0	0	0	-2.85747e-07	0	9.52488e-07	0	0	0	-2.85747e-07	0
GQR	9.52488e-07	0	0	0	-2.85747e-07	0	9.52488e-07	5.72836e-07	0	0	-3.4303e-07	0
RMP	9.52488e-07	0	0	9.02219e-07	-1.50808e-08	-0.0235477	9.52488e-07	6.68309e-07	0	0	-3.52577e-07	0
SGK	9.52488e-07	0	0	1.55838e-06	1.81767e-07	0.213813	9.52488e-07	7.63781e-07	0	0	-3.62125e-07	0
LKW	9.97845e-07	0	0	0	-2.99354e-07	0	9.97845e-07	0	0	0	-2.99354e-07	0
LWE	9.97845e-07	0	0	0	-2.99354e-07	0	9.97845e-07	0	0	0	-2.99354e-07	0
KGL	9.97845e-07	0	0	0	-2.99354e-07	0	9.97845e-07	0	0	0	-2.99354e-07	0
QQD	9.97845e-07	0	0	0	-2.99354e-07	0	9.97845e-07	0	0	0	-2.99354e-07	0
DNH	9.97845e-07	0	0	0	-2.99354e-07	0	9.97845e-07	4.77363e-07	0	0	-3.4709e-07	0
WLV	9.97845e-07	3.38617e-06	9.77199e-07	0	-5.40251e-07	0	9.97845e-07	0	0	0	-2.99354e-07	0
HNC	9.97845e-07	0	0	0	-2.99354e-07	0	9.97845e-07	0	0	0	-2.99354e-07	0
GYT	9.97845e-07	0	0	0	-2.99354e-07	0	9.97845e-07	0	0	0	-2.99354e-07	0
CAG	9.97845e-07	0	0	0	-2.99354e-07	0	9.97845e-07	0	0	0	-2.99354e-07	0
IMY	9.97845e-07	0	0	0	-2.99354e-07	0	9.97845e-07	0	0	0	-2.99354e-07	0
FLQ	9.97845e-07	0	0	0	-2.99354e-07	0	9.97845e-07	7.63781e-07	0	0	-3.75732e-07	0
LEM	9.97845e-07	0	0	0	-2.99354e-07	0	9.97845e-07	0	0	0	-2.99354e-07	0
QLC	9.97845e-07	0	0	0	-2.99354e-07	0	9.97845e-07	0	0	0	-2.99354e-07	0
EYA	1.0432e-06	0	0	0	-3.1296e-07	0	1.0432e-06	3.81891e-07	0	0	-3.5115e-07	0
KEK	1.0432e-06	0	0	0	-3.1296e-07	0	1.0432e-06	0	0	0	-3.1296e-07	0
IGL	1.0432e-06	0	0	0	-3.1296e-07	0	1.0432e-06	5.72836e-07	0	0	-3.70244e-07	0
VGL	1.0432e-06	0	0	0	-3.1296e-07	0	1.0432e-06	3.81891e-07	0	0	-3.5115e-07	0
VLG	1.0432e-06	0	0	0	-3.1296e-07	0	1.0432e-06	5.72836e-07	0	0	-3.70244e-07	0
RGW	1.0432e-06	0	0	0	-3.1296e-07	0	1.0432e-06	0	0	0	-3.1296e-07	0
GYR	1.0432e-06	0	0	0	-3.1296e-07	0	1.0432e-06	5.72836e-07	0	0	-3.70244e-07	0
CYI	1.0432e-06	0	0	0	-3.1296e-07	0	1.0432e-06	0	0	0	-3.1296e-07	0
LMW	1.0432e-06	0	0	0	-3.1296e-07	0	1.0432e-06	0	0	0	-3.1296e-07	0
SGM	1.0432e-06	0	0	0	-3.1296e-07	0	1.0432e-06	0	0	0	-3.1296e-07	0
ATM	1.0432e-06	0	0	0	-3.1296e-07	0	1.0432e-06	0	0	0	-3.1296e-07	0
IPI	1.0432e-06	0	0	0	-3.1296e-07	0	1.0432e-06	6.36484e-07	0	0	-3.76609e-07	0
QSY	1.0432e-06	0	0	0	-3.1296e-07	0	1.0432e-06	0	0	0	-3.1296e-07	0
HWL	1.0432e-06	0	0	0	-3.1296e-07	0	1.0432e-06	0	0	0	-3.1296e-07	0
IKV	1.0432e-06	0	0	0	-3.1296e-07	0	1.0432e-06	4.45539e-07	0	0	-3.57514e-07	0
WQH	1.0432e-06	2.11636e-06	0	0	-5.24596e-07	0	1.0432e-06	0	0	0	-3.1296e-07	0
DHI	1.0432e-06	0	0	0	-3.1296e-07	0	1.0432e-06	0	0	0	-3.1296e-07	0
WCI	1.0432e-06	0	0	0	-3.1296e-07	0	1.0432e-06	0	0	0	-3.1296e-07	0
TNW	1.0432e-06	0	0	0	-3.1296e-07	0	1.0432e-06	0	0	0	-3.1296e-07	0
RMM	1.0432e-06	0	0	0	-3.1296e-07	0	1.0432e-06	0	0	0	-3.1296e-07	0
FVM	1.0432e-06	0	0	0	-3.1296e-07	0	1.0432e-06	0	0	0	-3.1296e-07	0
GDG	1.0432e-06	0	0	0	-3.1296e-07	0	1.0432e-06	4.45539e-07	0	0	-3.57514e-07	0
VYN	1.0432e-06	0	0	1.47636e-06	1.29947e-07	0.150824	1.0432e-06	3.50066e-07	0	0	-3.47967e-07	0
QQR	1.08856e-06	0	0	0	-3.26567e-07	0	1.08856e-06	4.13715e-07	0	0	-3.67939e-07	0
DSY	1.08856e-06	0	0	0	-3.26567e-07	0	1.08856e-06	4.13715e-07	0	0	-3.67939e-07	0
MPG	1.08856e-06	0	0	0	-3.26567e-07	0	1.08856e-06	4.45539e-07	0	0	-3.71121e-07	0
DSF	1.08856e-06	0	0	0	-3.26567e-07	0	1.08856e-06	3.50066e-07	0	0	-3.61574e-07	0
WQP	1.08856e-06	0	0	0	-3.26567e-07	0	1.08856e-06	0	0	0	-3.26567e-07	0
RGC	1.08856e-06	0	0	0	-3.26567e-07	0	1.08856e-06	3.18242e-07	0	0	-3.58392e-07	0
NLF	1.08856e-06	0	0	0	-3.26567e-07	0	1.08856e-06	3.81891e-07	0	0	-3.64757e-07	0
VYD	1.08856e-06	0	0	0	-3.26567e-07	0	1.08856e-06	4.13715e-07	0	0	-3.67939e-07	0
HQE	1.08856e-06	0	0	0	-3.26567e-07	0	1.08856e-06	0	0	0	-3.26567e-07	0
QIR	1.08856e-06	0	0	0	-3.26567e-07	0	1.08856e-06	3.81891e-07	0	0	-3.64757e-07	0
CHI	1.08856e-06	0	3.55345e-06	2.13252e-06	6.68533e-07	0.292041	1.08856e-06	6.68309e-07	0	0	-3.93398e-07	0
ENY	1.13391e-06	0	0	0	-3.40174e-07	0	1.13391e-06	0	0	0	-3.40174e-07	0
KGH	1.13391e-06	0	0	0	-3.40174e-07	0	1.13391e-06	0	0	0	-3.40174e-07	0
MFL	1.13391e-06	0	0	0	-3.40174e-07	0	1.13391e-06	3.81891e-07	0	0	-3.78363e-07	0
QFT	1.13391e-06	0	0	0	-3.40174e-07	0	1.13391e-06	0	0	0	-3.40174e-07	0
QYK	1.13391e-06	0	0	0	-3.40174e-07	0	1.13391e-06	0	0	0	-3.40174e-07	0
NRW	1.13391e-06	0	0	0	-3.40174e-07	0	1.13391e-06	4.77363e-07	0	0	-3.87911e-07	0
CHC	1.13391e-06	4.86762e-06	0	0	-8.26936e-07	0	1.13391e-06	8.91078e-07	0	0	-4.29282e-07	0
NHM	1.13391e-06	0	0	0	-3.40174e-07	0	1.13391e-06	4.13715e-07	0	0	-3.81546e-07	0
QKW	1.13391e-06	0	0	0	-3.40174e-07	0	1.13391e-06	0	0	0	-3.40174e-07	0
GGM	1.13391e-06	0	0	0	-3.40174e-07	0	1.13391e-06	0	0	0	-3.40174e-07	0
QKK	1.13391e-06	0	0	0	-3.40174e-07	0	1.13391e-06	4.77363e-07	0	0	-3.87911e-07	0
SYG	1.17927e-06	0	9.77199e-07	0	-2.56062e-07	0	1.17927e-06	7.00133e-07	0	0	-4.23795e-07	0
NCP	1.17927e-06	0	0	0	-3.53781e-07	0	1.17927e-06	7.00133e-07	0	0	-4.23795e-07	0
KNW	1.17927e-06	0	0	0	-3.53781e-07	0	1.17927e-06	0	0	0	-3.53781e-07	0
QFL	1.17927e-06	0	0	0	-3.53781e-07	0	1.17927e-06	0	0	0	-3.53781e-07	0
LGC	1.17927e-06	0	0	0	-3.53781e-07	0	1.17927e-06	0	0	0	-3.53781e-07	0
ANV	1.17927e-06	0	0	0	-3.53781e-07	0	1.17927e-06	0	0	0	-3.53781e-07	0
KSY	1.17927e-06	0	0	0	-3.53781e-07	0	1.17927e-06	0	0	0	-3.53781e-07	0
WMW	1.17927e-06	0	0	0	-3.53781e-07	0	1.17927e-06	0	0	0	-3.53781e-07	0
AER	1.17927e-06	0	0	0	-3.53781e-07	0	1.17927e-06	4.45539e-07	0	0	-3.98335e-07	0
WAA	1.17927e-06	0	0	0	-3.53781e-07	0	1.17927e-06	3.81891e-07	0	0	-3.9197e-07	0
PWH	1.17927e-06	0	0	0	-3.53781e-07	0	1.17927e-06	0	0	0	-3.53781e-07	0
CNL	1.17927e-06	0	3.37578e-06	2.37858e-06	6.9737e-07	0.304704	1.17927e-06	6.68309e-07	0	0	-4.20612e-07	0
ITG	1.22463e-06	0	0	0	-3.67388e-07	0	1.22463e-06	4.77363e-07	0	0	-4.15125e-07	0
IGR	1.22463e-06	0	0	0	-3.67388e-07	0	1.22463e-06	1.14567e-06	0	0	-4.81956e-07	0
VNV	1.22463e-06	0	0	0	-3.67388e-07	0	1.22463e-06	0	0	0	-3.67388e-07	0
MNY	1.22463e-06	0	0	0	-3.67388e-07	0	1.22463e-06	0	0	0	-3.67388e-07	0
GSI	1.22463e-06	0	0	0	-3.67388e-07	0	1.22463e-06	4.45539e-07	0	0	-4.11942e-07	0
LWG	1.22463e-06	0	0	0	-3.67388e-07	0	1.22463e-06	3.18242e-07	0	0	-3.99213e-07	0
CYK	1.22463e-06	0	0	0	-3.67388e-07	0	1.22463e-06	0	0	0	-3.67388e-07	0
KCA	1.22463e-06	0	0	0	-3.67388e-07	0	1.22463e-06	0	0	0	-3.67388e-07	0
GQQ	1.22463e-06	0	0	0	-3.67388e-07	0	1.22463e-06	4.45539e-07	0	0	-4.11942e-07	0
FEL	1.26998e-06	0	0	0	-3.80995e-07	0	1.26998e-06	0	0	0	-3.80995e-07	0
QNA	1.26998e-06	0	0	0	-3.80995e-07	0	1.26998e-06	0	0	0	-3.80995e-07	0
RVV	1.26998e-06	0	0	0	-3.80995e-07	0	1.26998e-06	0	0	0	-3.80995e-07	0
YTV	1.26998e-06	0	0	0	-3.80995e-07	0	1.26998e-06	0	0	0	-3.80995e-07	0
MLY	1.26998e-06	0	0	0	-3.80995e-07	0	1.26998e-06	0	0	0	-3.80995e-07	0
GMH	1.26998e-06	0	0	0	-3.80995e-07	0	1.26998e-06	9.22902e-07	0	0	-4.73286e-07	0
NAG	1.26998e-06	0	0	0	-3.80995e-07	0	1.26998e-06	0	0	0	-3.80995e-07	0
TIM	1.26998e-06	0	0	0	-3.80995e-07	0	1.26998e-06	0	0	0	-3.80995e-07	0
LTC	1.26998e-06	0	0	0	-3.80995e-07	0	1.26998e-06	3.81891e-07	0	0	-4.19184e-07	0
WTN	1.26998e-06	0	0	0	-3.80995e-07	0	1.26998e-06	0	0	0	-3.80995e-07	0
KFH	1.26998e-06	2.32799e-06	0	0	-6.13795e-07	0	1.26998e-06	3.50066e-07	0	0	-4.16002e-07	0
YQD	1.26998e-06	0	0	0	-3.80995e-07	0	1.26998e-06	4.13715e-07	0	0	-4.22367e-07	0
NVV	1.31534e-06	0	0	0	-3.94602e-07	0	1.31534e-06	0	0	0	-3.94602e-07	0
FHT	1.31534e-06	0	0	0	-3.94602e-07	0	1.31534e-06	7.00133e-07	0	0	-4.64616e-07	0
GSE	1.31534e-06	0	0	0	-3.94602e-07	0	1.31534e-06	5.41012e-07	0	0	-4.48704e-07	0
SHW	1.31534e-06	0	0	0	-3.94602e-07	0	1.31534e-06	0	0	0	-3.94602e-07	0
KCK	1.31534e-06	0	0	0	-3.94602e-07	0	1.31534e-06	0	0	0	-3.94602e-07	0
FPM	1.31534e-06	0	0	0	-3.94602e-07	0	1.31534e-06	0	0	0	-3.94602e-07	0
DAA	1.31534e-06	0	0	0	-3.94602e-07	0	1.31534e-06	9.54727e-07	0	0	-4.90075e-07	0
KEP	1.31534e-06	0	0	0	-3.94602e-07	0	1.31534e-06	0	0	0	-3.94602e-07	0
TEN	1.31534e-06	0	0	0	-3.94602e-07	0	1.31534e-06	4.77363e-07	0	0	-4.42339e-07	0
PIG	1.31534e-06	0	0	0	-3.94602e-07	0	1.31534e-06	6.0466e-07	0	0	-4.55068e-07	0
CAV	1.31534e-06	0	0	0	-3.94602e-07	0	1.31534e-06	0	0	0	-3.94602e-07	0
DTF	1.3607e-06	0	0	0	-4.08209e-07	0	1.3607e-06	5.09187e-07	0	0	-4.59128e-07	0
CTM	1.3607e-06	0	1.06604e-06	0	-3.01606e-07	0	1.3607e-06	7.63781e-07	0	0	-4.84587e-07	0
QKG	1.3607e-06	0	0	0	-4.08209e-07	0	1.3607e-06	0	0	0	-4.08209e-07	0
YFL	1.3607e-06	0	0	0	-4.08209e-07	0	1.3607e-06	3.50066e-07	0	0	-4.43216e-07	0
YSG	1.3607e-06	0	0	0	-4.08209e-07	0	1.3607e-06	0	0	0	-4.08209e-07	0
YMV	1.3607e-06	0	0	0	-4.08209e-07	0	1.3607e-06	0	0	0	-4.08209e-07	0
QTD	1.3607e-06	0	0	0	-4.08209e-07	0	1.3607e-06	3.81891e-07	0	0	-4.46398e-07	0
WTP	1.3607e-06	0	0	0	-4.08209e-07	0	1.3607e-06	0	0	0	-4.08209e-07	0
NWR	1.40605e-06	0	0	0	-4.21816e-07	0	1.40605e-06	0	0	0	-4.21816e-07	0
PCN	1.40605e-06	0	0	0	-4.21816e-07	0	1.40605e-06	3.18242e-07	0	0	-4.53641e-07	0
SVN	1.40605e-06	0	0	0	-4.21816e-07	0	1.40605e-06	1.0502e-06	0	0	-5.26836e-07	0
HSD	1.40605e-06	0	0	1.52557e-05	4.15489e-06	1.03543	1.40605e-06	5.72836e-07	0	0	-4.791e-07	0
KLV	1.45141e-06	0	0	0	-4.35423e-07	0	1.45141e-06	0	0	0	-4.35423e-07	0
MLI	1.45141e-06	0	0	0	-4.35423e-07	0	1.45141e-06	4.77363e-07	0	0	-4.8316e-07	0
EQE	1.45141e-06	0	0	0	-4.35423e-07	0	1.45141e-06	5.41012e-07	0	0	-4.89524e-07	0
VCW	1.45141e-06	0	0	0	-4.35423e-07	0	1.45141e-06	0	0	0	-4.35423e-07	0
NWT	1.45141e-06	0	0	0	-4.35423e-07	0	1.45141e-06	7.00133e-07	0	0	-5.05437e-07	0
GDV	1.45141e-06	4.23271e-06	0	0	-8.58695e-07	0	1.45141e-06	3.18242e-07	0	0	-4.67247e-07	0
AKC	1.45141e-06	0	0	0	-4.35423e-07	0	1.45141e-06	0	0	0	-4.35423e-07	0
MIM	1.45141e-06	0	0	0	-4.35423e-07	0	1.45141e-06	0	0	0	-4.35423e-07	0
FGK	1.45141e-06	0	0	0	-4.35423e-07	0	1.45141e-06	0	0	0	-4.35423e-07	0
RHW	1.49677e-06	0	0	0	-4.4903e-07	0	1.49677e-06	0	0	0	-4.4903e-07	0
TCG	1.49677e-06	0	0	0	-4.4903e-07	0	1.49677e-06	0	0	0	-4.4903e-07	0
KYS	1.49677e-06	0	0	0	-4.4903e-07	0	1.49677e-06	0	0	0	-4.4903e-07	0
RVW	1.49677e-06	3.17453e-06	0	0	-7.66484e-07	0	1.49677e-06	3.18242e-07	0	0	-4.80854e-07	0
KFS	1.49677e-06	0	0	0	-4.4903e-07	0	1.49677e-06	0	0	0	-4.4903e-07	0
IRC	1.49677e-06	3.80944e-06	0	0	-8.29974e-07	0	1.49677e-06	6.36484e-07	0	0	-5.12679e-07	0
FHG	1.49677e-06	0	0	0	-4.4903e-07	0	1.49677e-06	0	0	0	-4.4903e-07	0
IAM	1.49677e-06	4.44435e-06	0	0	-8.93465e-07	0	1.49677e-06	4.77363e-07	0	0	-4.96767e-07	0
APF	1.49677e-06	0	0	0	-4.4903e-07	0	1.49677e-06	0	0	0	-4.4903e-07	0
MTH	1.49677e-06	0	0	0	-4.4903e-07	0	1.49677e-06	1.0502e-06	0	0	-5.5405e-07	0
VPW	1.54212e-06	0	0	0	-4.62637e-07	0	1.54212e-06	0	0	0	-4.62637e-07	0
GEP	1.54212e-06	0	0	0	-4.62637e-07	0	1.54212e-06	8.2743e-07	0	0	-5.4538e-07	0
YSD	1.54212e-06	0	0	0	-4.62637e-07	0	1.54212e-06	0	0	0	-4.62637e-07	0
FEA	1.54212e-06	0	0	0	-4.62637e-07	0	1.54212e-06	0	0	0	-4.62637e-07	0
FPK	1.54212e-06	0	0	0	-4.62637e-07	0	1.54212e-06	4.77363e-07	0	0	-5.10374e-07	0
KQC	1.54212e-06	0	0	0	-4.62637e-07	0	1.54212e-06	9.22902e-07	0	0	-5.54927e-07	0
FVK	1.54212e-06	2.32799e-06	0	0	-6.95436e-07	0	1.54212e-06	3.50066e-07	0	0	-4.97644e-07	0
NNG	1.54212e-06	0	0	0	-4.62637e-07	0	1.54212e-06	0	0	0	-4.62637e-07	0
LYG	1.54212e-06	0	0	0	-4.62637e-07	0	1.54212e-06	0	0	0	-4.62637e-07	0
HGK	1.54212e-06	0	0	0	-4.62637e-07	0	1.54212e-06	0	0	0	-4.62637e-07	0
ISY	1.54212e-06	0	0	0	-4.62637e-07	0	1.54212e-06	6.68309e-07	0	0	-5.29468e-07	0
CHT	1.54212e-06	0	1.51022e-06	1.31232e-06	8.208e-08	-0.0700801	1.54212e-06	9.54727e-07	0	0	-5.5811e-07	0
ENK	1.58748e-06	0	0	0	-4.76244e-07	0	1.58748e-06	7.95605e-07	0	0	-5.55805e-07	0
IMA	1.58748e-06	2.53963e-06	0	0	-7.30207e-07	0	1.58748e-06	1.1775e-06	0	0	-5.93994e-07	0
AVI	1.58748e-06	0	0	0	-4.76244e-07	0	1.58748e-06	0	0	0	-4.76244e-07	0
TFM	1.63284e-06	0	0	0	-4.89851e-07	0	1.63284e-06	0	0	0	-4.89851e-07	0
MYH	1.63284e-06	0	0	0	-4.89851e-07	0	1.63284e-06	0	0	0	-4.89851e-07	0
TYV	1.63284e-06	0	0	0	-4.89851e-07	0	1.63284e-06	5.72836e-07	0	0	-5.47135e-07	0
ANY	1.63284e-06	0	0	0	-4.89851e-07	0	1.63284e-06	0	0	0	-4.89851e-07	0
WLR	1.63284e-06	0	1.15487e-06	0	-3.74364e-07	0	1.63284e-06	7.31957e-07	0	0	-5.63047e-07	0
VFR	1.63284e-06	3.17453e-06	0	0	-8.07305e-07	0	1.63284e-06	9.22902e-07	0	0	-5.82141e-07	0
PCK	1.67819e-06	0	0	0	-5.03458e-07	0	1.67819e-06	3.50066e-07	0	0	-5.38465e-07	0
YFG	1.67819e-06	0	0	0	-5.03458e-07	0	1.67819e-06	0	0	0	-5.03458e-07	0
MGG	1.67819e-06	0	0	0	-5.03458e-07	0	1.67819e-06	3.81891e-07	0	0	-5.41647e-07	0
NGV	1.67819e-06	0	0	0	-5.03458e-07	0	1.67819e-06	3.81891e-07	0	0	-5.41647e-07	0
WFY	1.67819e-06	0	0	0	-5.03458e-07	0	1.67819e-06	7.00133e-07	0	0	-5.73471e-07	0
VCA	1.67819e-06	0	0	0	-5.03458e-07	0	1.67819e-06	7.31957e-07	0	0	-5.76654e-07	0
IGH	1.67819e-06	0	0	0	-5.03458e-07	0	1.67819e-06	7.63781e-07	0	0	-5.79836e-07	0
YIH	1.67819e-06	0	0	0	-5.03458e-07	0	1.67819e-06	0	0	0	-5.03458e-07	0
IEF	1.67819e-06	4.86762e-06	1.24371e-06	0	-8.65849e-07	0	1.67819e-06	1.14567e-06	0	0	-6.18025e-07	0
ELY	1.67819e-06	0	0	0	-5.03458e-07	0	1.67819e-06	5.41012e-07	0	0	-5.57559e-07	0
VPI	1.67819e-06	0	0	0	-5.03458e-07	0	1.67819e-06	0	0	0	-5.03458e-07	0
GPE	1.67819e-06	0	0	0	-5.03458e-07	0	1.67819e-06	0	0	0	-5.03458e-07	0
YAM	1.72355e-06	0	0	0	-5.17065e-07	0	1.72355e-06	0	0	0	-5.17065e-07	0
LFD	1.72355e-06	0	0	0	-5.17065e-07	0	1.72355e-06	5.41012e-07	0	0	-5.71166e-07	0
QAM	1.72355e-06	0	0	0	-5.17065e-07	0	1.72355e-06	0	0	0	-5.17065e-07	0
TAW	1.72355e-06	0	0	0	-5.17065e-07	0	1.72355e-06	0	0	0	-5.17065e-07	0
SGH	1.72355e-06	2.75126e-06	0	1.39434e-06	-3.7389e-07	-0.0920558	1.72355e-06	0	0	0	-5.17065e-07	0
QCR	1.76891e-06	0	0	0	-5.30672e-07	0	1.76891e-06	0	0	0	-5.30672e-07	0
SEV	1.76891e-06	0	0	0	-5.30672e-07	0	1.76891e-06	1.20932e-06	0	0	-6.51604e-07	0
PFA	1.76891e-06	0	0	0	-5.30672e-07	0	1.76891e-06	0	0	0	-5.30672e-07	0
NQN	1.76891e-06	0	0	0	-5.30672e-07	0	1.76891e-06	8.91078e-07	0	0	-6.1978e-07	0
TGQ	1.76891e-06	0	0	0	-5.30672e-07	0	1.76891e-06	6.68309e-07	0	0	-5.97503e-07	0
YVP	1.81426e-06	0	0	0	-5.44279e-07	0	1.81426e-06	5.72836e-07	0	0	-6.01563e-07	0
EMY	1.81426e-06	5.29089e-06	0	0	-1.07337e-06	0	1.81426e-06	1.43209e-06	0	0	-6.87488e-07	0
SEW	1.81426e-06	3.38617e-06	0	0	-8.82896e-07	0	1.81426e-06	5.41012e-07	0	0	-5.9838e-07	0
YHG	1.85962e-06	3.17453e-06	0	0	-8.7534e-07	0	1.85962e-06	3.81891e-07	0	0	-5.96075e-07	0
YND	1.85962e-06	0	0	0	-5.57886e-07	0	1.85962e-06	1.33662e-06	0	0	-6.91548e-07	0
QAT	1.85962e-06	0	0	0	-5.57886e-07	0	1.85962e-06	4.13715e-07	0	0	-5.99258e-07	0
YLQ	1.85962e-06	0	0	0	-5.57886e-07	0	1.85962e-06	6.68309e-07	0	0	-6.24717e-07	0
TAD	1.90498e-06	0	0	0	-5.71493e-07	0	1.90498e-06	5.72836e-07	0	0	-6.28777e-07	0
VNQ	1.90498e-06	0	0	0	-5.71493e-07	0	1.90498e-06	7.31957e-07	0	0	-6.44689e-07	0
KVR	1.95033e-06	2.11636e-06	0	0	-7.96736e-07	0	1.95033e-06	7.31957e-07	0	0	-6.58296e-07	0
GRY	1.95033e-06	0	0	0	-5.851e-07	0	1.95033e-06	1.01837e-06	0	0	-6.86938e-07	0
WIG	1.95033e-06	2.53963e-06	0	0	-8.39063e-07	0	1.95033e-06	0	0	0	-5.851e-07	0
AET	1.95033e-06	0	0	0	-5.851e-07	0	1.95033e-06	5.41012e-07	0	0	-6.39201e-07	0
AQI	1.95033e-06	0	0	0	-5.851e-07	0	1.95033e-06	3.50066e-07	0	0	-6.20107e-07	0
AHG	1.95033e-06	0	0	0	-5.851e-07	0	1.95033e-06	5.09187e-07	0	0	-6.36019e-07	0
DTV	1.99569e-06	2.53963e-06	0	0	-8.5267e-07	0	1.99569e-06	7.31957e-07	0	0	-6.71903e-07	0
HLY	1.99569e-06	0	0	6.06947e-06	1.22213e-06	0.483058	1.99569e-06	5.41012e-07	0	0	-6.52808e-07	0
YYF	2.0864e-06	0	0	0	-6.25921e-07	0	2.0864e-06	0	0	0	-6.25921e-07	0
MQL	2.0864e-06	0	0	0	-6.25921e-07	0	2.0864e-06	0	0	0	-6.25921e-07	0
RNW	2.13176e-06	0	0	0	-6.39528e-07	0	2.13176e-06	0	0	0	-6.39528e-07	0
YSQ	2.17712e-06	0	0	0	-6.53135e-07	0	2.17712e-06	7.00133e-07	0	0	-7.23148e-07	0
HEM	2.17712e-06	0	0	0	-6.53135e-07	0	2.17712e-06	5.72836e-07	0	0	-7.10419e-07	0
PGY	2.17712e-06	2.53963e-06	0	0	-9.07098e-07	0	2.17712e-06	0	0	0	-6.53135e-07	0
WFC	2.17712e-06	0	0	0	-6.53135e-07	0	2.17712e-06	6.36484e-07	0	0	-7.16783e-07	0
SLF	2.17712e-06	0	0	0	-6.53135e-07	0	2.17712e-06	7.00133e-07	0	0	-7.23148e-07	0
DGH	2.17712e-06	0	0	0	-6.53135e-07	0	2.17712e-06	1.01837e-06	0	0	-7.54972e-07	0
NIV	2.22247e-06	0	8.88363e-07	0	-5.77906e-07	0	2.22247e-06	1.11385e-06	0	0	-7.78127e-07	0
KPF	2.26783e-06	0	0	0	-6.80349e-07	0	2.26783e-06	5.72836e-07	0	0	-7.37632e-07	0
WIK	2.31319e-06	4.23271e-06	0	0	-1.11723e-06	0	2.31319e-06	4.77363e-07	0	0	-7.41692e-07	0
CFT	2.31319e-06	8.67706e-06	2.13207e-06	0	-1.34845e-06	0	2.31319e-06	5.72836e-07	0	0	-7.51239e-07	0
RDH	2.31319e-06	0	0	0	-6.93956e-07	0	2.31319e-06	7.95605e-07	0	0	-7.73516e-07	0
GNW	2.35854e-06	2.32799e-06	0	0	-9.40362e-07	0	2.35854e-06	5.41012e-07	0	0	-7.61664e-07	0
GHH	2.35854e-06	0	0	0	-7.07563e-07	0	2.35854e-06	6.36484e-07	0	0	-7.71211e-07	0
NGG	2.35854e-06	2.11636e-06	0	0	-9.19198e-07	0	2.35854e-06	1.01837e-06	0	0	-8.094e-07	0
FWS	2.4039e-06	0	0	0	-7.2117e-07	0	2.4039e-06	7.31957e-07	0	0	-7.94366e-07	0
YCQ	2.44926e-06	0	0	0	-7.34777e-07	0	2.44926e-06	0	0	0	-7.34777e-07	0
SGI	2.44926e-06	2.53963e-06	8.88363e-07	0	-8.99903e-07	0	2.44926e-06	7.00133e-07	0	0	-8.0479e-07	0
FAH	2.49461e-06	2.11636e-06	0	0	-9.60019e-07	0	2.49461e-06	7.31957e-07	0	0	-8.21579e-07	0
PMY	2.53997e-06	0	0	0	-7.61991e-07	0	2.53997e-06	0	0	0	-7.61991e-07	0
GYI	2.58533e-06	2.53963e-06	0	0	-1.02956e-06	0	2.58533e-06	0	0	0	-7.75598e-07	0
QCN	2.58533e-06	0	0	0	-7.75598e-07	0	2.58533e-06	7.31957e-07	0	0	-8.48793e-07	0
DHF	2.58533e-06	4.86762e-06	0	0	-1.26236e-06	0	2.58533e-06	2.03675e-06	0	0	-9.79273e-07	0
PYW	2.63068e-06	0	0	0	-7.89205e-07	0	2.63068e-06	0	0	0	-7.89205e-07	0
KVH	2.67604e-06	0	0	0	-8.02812e-07	0	2.67604e-06	6.36484e-07	0	0	-8.6646e-07	0
QHH	2.67604e-06	0	0	0	-8.02812e-07	0	2.67604e-06	8.2743e-07	0	0	-8.85555e-07	0
CLC	2.67604e-06	2.32799e-06	1.77673e-06	0	-8.57938e-07	0	2.67604e-06	9.22902e-07	0	0	-8.95102e-07	0
LVG	2.7214e-06	0	0	0	-8.16419e-07	0	2.7214e-06	8.59254e-07	0	0	-9.02344e-07	0
HCY	2.76675e-06	0	0	0	-8.30026e-07	0	2.76675e-06	4.45539e-07	0	0	-8.7458e-07	0
GVM	2.76675e-06	3.80944e-06	0	0	-1.21097e-06	0	2.76675e-06	6.0466e-07	0	0	-8.90492e-07	0
CSF	2.81211e-06	2.32799e-06	1.77673e-06	0	-8.98759e-07	0	2.81211e-06	7.95605e-07	0	0	-9.23193e-07	0
WPM	2.85747e-06	7.40725e-06	2.30974e-06	0	-1.36699e-06	0	2.85747e-06	2.13222e-06	0	0	-1.07046e-06	0
VVA	2.90282e-06	0	0	0	-8.70847e-07	0	2.90282e-06	7.95605e-07	0	0	-9.50407e-07	0
QIC	2.90282e-06	0	0	0	-8.70847e-07	0	2.90282e-06	8.59254e-07	0	0	-9.56772e-07	0
RLG	2.90282e-06	0	0	1.06626e-06	-5.50969e-07	-0.434958	2.90282e-06	7.00133e-07	0	0	-9.4086e-07	0
CAI	2.99354e-06	0	0	0	-8.98061e-07	0	2.99354e-06	0	0	0	-8.98061e-07	0
MVT	2.99354e-06	6.5607e-06	9.77199e-07	0	-1.45641e-06	0	2.99354e-06	1.8458e-06	0	0	-1.08264e-06	0
SIG	3.08425e-06	0	0	0	-9.25274e-07	0	3.08425e-06	5.09187e-07	0	0	-9.76193e-07	0
HQN	3.08425e-06	4.02108e-06	0	0	-1.32738e-06	0	3.08425e-06	7.00133e-07	0	0	-9.95288e-07	0
QSV	3.1296e-06	2.11636e-06	0	0	-1.15052e-06	0	3.1296e-06	0	0	0	-9.38881e-07	0
MYD	3.1296e-06	0	0	0	-9.38881e-07	0	3.1296e-06	3.81891e-07	0	0	-9.77071e-07	0
AQM	3.1296e-06	0	0	0	-9.38881e-07	0	3.1296e-06	1.1775e-06	0	0	-1.05663e-06	0
CPG	3.1296e-06	5.29089e-06	0	0	-1.46797e-06	0	3.1296e-06	3.81891e-07	0	0	-9.77071e-07	0
IPC	3.17496e-06	2.53963e-06	0	0	-1.20645e-06	0	3.17496e-06	4.45539e-07	0	0	-9.97042e-07	0
IHC	3.17496e-06	5.50253e-06	0	0	-1.50274e-06	0	3.17496e-06	1.14567e-06	0	0	-1.06706e-06	0
WFV	3.22032e-06	2.32799e-06	0	0	-1.19889e-06	0	3.22032e-06	5.72836e-07	0	0	-1.02338e-06	0
YTW	3.26567e-06	0	0	0	-9.79702e-07	0	3.26567e-06	0	0	0	-9.79702e-07	0
EMI	3.26567e-06	3.17453e-06	0	0	-1.29716e-06	0	3.26567e-06	1.1775e-06	0	0	-1.09745e-06	0
WPV	3.40174e-06	2.32799e-06	0	0	-1.25332e-06	0	3.40174e-06	5.41012e-07	0	0	-1.07462e-06	0
EGF	3.40174e-06	0	0	0	-1.02052e-06	0	3.40174e-06	0	0	0	-1.02052e-06	0
FMI	3.4471e-06	6.13743e-06	0	0	-1.64787e-06	0	3.4471e-06	1.90945e-06	0	0	-1.22508e-06	0
HWN	3.49246e-06	4.23271e-06	0	0	-1.47101e-06	0	3.49246e-06	5.09187e-07	0	0	-1.09866e-06	0
YYW	3.49246e-06	0	0	0	-1.04774e-06	0	3.49246e-06	4.77363e-07	0	0	-1.09547e-06	0
PEV	3.58317e-06	2.75126e-06	0	0	-1.35008e-06	0	3.58317e-06	1.20932e-06	0	0	-1.19588e-06	0
WTM	3.62853e-06	2.75126e-06	0	0	-1.36368e-06	0	3.62853e-06	0	0	0	-1.08856e-06	0
KWI	3.71924e-06	9.10033e-06	0	0	-2.02581e-06	0	3.71924e-06	4.13715e-07	0	0	-1.15714e-06	0
YCR	3.71924e-06	0	8.88363e-07	0	-1.02694e-06	0	3.71924e-06	9.54727e-07	0	0	-1.21124e-06	0
CGM	3.7646e-06	0	0	0	-1.12938e-06	0	3.7646e-06	4.45539e-07	0	0	-1.17393e-06	0
YHD	3.85531e-06	0	0	0	-1.15659e-06	0	3.85531e-06	5.72836e-07	0	0	-1.21388e-06	0
GQI	3.85531e-06	2.9629e-06	0	0	-1.45288e-06	0	3.85531e-06	0	0	0	-1.15659e-06	0
DCI	3.94602e-06	2.32799e-06	0	0	-1.41661e-06	0	3.94602e-06	7.63781e-07	0	0	-1.26019e-06	0
LEV	3.99138e-06	0	0	0	-1.19741e-06	0	3.99138e-06	1.65486e-06	0	0	-1.3629e-06	0
WSF	4.03674e-06	3.80944e-06	9.77199e-07	0	-1.49425e-06	0	4.03674e-06	1.08202e-06	0	0	-1.31922e-06	0
AGF	4.03674e-06	4.02108e-06	0	0	-1.61313e-06	0	4.03674e-06	9.22902e-07	0	0	-1.30331e-06	0
FIK	4.17281e-06	2.75126e-06	1.24371e-06	0	-1.4026e-06	0	4.17281e-06	6.0466e-07	0	0	-1.31231e-06	0
CAT	4.26352e-06	0	0	0	-1.27906e-06	0	4.26352e-06	1.14567e-06	0	0	-1.39362e-06	0
VPC	4.26352e-06	2.53963e-06	0	0	-1.53302e-06	0	4.26352e-06	0	0	0	-1.27906e-06	0
GHM	4.30888e-06	7.19561e-06	0	0	-2.01222e-06	0	4.30888e-06	7.95605e-07	0	0	-1.37222e-06	0
IIG	4.35423e-06	4.44435e-06	0	0	-1.7507e-06	0	4.35423e-06	4.77363e-07	0	0	-1.35401e-06	0
LVI	4.35423e-06	7.19561e-06	1.77673e-06	0	-1.84816e-06	0	4.35423e-06	7.00133e-07	0	0	-1.37628e-06	0
TVG	4.35423e-06	5.07926e-06	0	0	-1.8142e-06	0	4.35423e-06	1.24114e-06	0	0	-1.43038e-06	0
IWG	4.39959e-06	0	0	0	-1.31988e-06	0	4.39959e-06	1.24114e-06	0	0	-1.44399e-06	0
SFI	4.39959e-06	2.9629e-06	0	0	-1.61617e-06	0	4.39959e-06	5.72836e-07	0	0	-1.37716e-06	0
QVW	4.44495e-06	4.02108e-06	0	0	-1.73559e-06	0	4.44495e-06	0	0	0	-1.33348e-06	0
NQF	4.4903e-06	2.9629e-06	0	0	-1.64338e-06	0	4.4903e-06	8.91078e-07	0	0	-1.4362e-06	0
GMV	4.4903e-06	3.17453e-06	0	0	-1.66454e-06	0	4.4903e-06	1.59121e-06	0	0	-1.50621e-06	0
TWG	4.53566e-06	0	0	0	-1.3607e-06	0	4.53566e-06	9.86551e-07	0	0	-1.45935e-06	0
LFA	4.53566e-06	5.07926e-06	0	0	-1.86862e-06	0	4.53566e-06	2.60959e-06	0	0	-1.62166e-06	0
WPH	4.58102e-06	4.02108e-06	1.06604e-06	0	-1.66981e-06	0	4.58102e-06	1.71851e-06	0	0	-1.54616e-06	0
YIM	4.58102e-06	5.50253e-06	0	0	-1.92456e-06	0	4.58102e-06	8.2743e-07	0	0	-1.45705e-06	0
WFT	4.62637e-06	2.11636e-06	0	0	-1.59955e-06	0	4.62637e-06	4.45539e-07	0	0	-1.43247e-06	0
HGI	4.71709e-06	5.9258e-06	0	0	-2.00771e-06	0	4.71709e-06	1.40027e-06	0	0	-1.55515e-06	0
LVW	4.71709e-06	1.31214e-05	1.86556e-06	0	-2.54071e-06	0	4.71709e-06	1.33662e-06	0	0	-1.54879e-06	0
LQV	4.71709e-06	4.86762e-06	0	9.02219e-07	-1.63122e-06	-0.718362	4.71709e-06	1.75033e-06	0	0	-1.59016e-06	0
FWV	4.8078e-06	0	0	0	-1.44234e-06	0	4.8078e-06	0	0	0	-1.44234e-06	0
QAW	4.89851e-06	3.80944e-06	0	0	-1.8505e-06	0	4.89851e-06	7.00133e-07	0	0	-1.53957e-06	0
SCG	4.89851e-06	9.73524e-06	2.22091e-06	0	-2.22099e-06	0	4.89851e-06	1.24114e-06	0	0	-1.59367e-06	0
AEV	4.98923e-06	2.53963e-06	0	0	-1.75073e-06	0	4.98923e-06	2.1004e-06	0	0	-1.70681e-06	0
VFS	4.98923e-06	5.71416e-06	1.24371e-06	0	-1.94381e-06	0	4.98923e-06	2.80053e-06	0	0	-1.77682e-06	0
INF	5.03458e-06	5.07926e-06	8.88363e-07	0	-1.92946e-06	0	5.03458e-06	1.94128e-06	0	0	-1.7045e-06	0
MYL	5.03458e-06	2.32799e-06	0	0	-1.74317e-06	0	5.03458e-06	9.54727e-07	0	0	-1.60585e-06	0
KFK	5.17065e-06	6.13743e-06	0	0	-2.16494e-06	0	5.17065e-06	9.54727e-07	0	0	-1.64667e-06	0
HAY	5.17065e-06	4.23271e-06	0	0	-1.97447e-06	0	5.17065e-06	8.91078e-07	0	0	-1.6403e-06	0
KKK	5.17065e-06	3.17453e-06	1.51022e-06	0	-1.71763e-06	0	5.17065e-06	9.86551e-07	0	0	-1.64985e-06	0
KMF	5.17065e-06	5.9258e-06	0	0	-2.14378e-06	0	5.17065e-06	7.95605e-07	0	0	-1.63076e-06	0
QKM	5.17065e-06	0	7.37341e-06	4.26504e-06	4.65656e-07	-0.0836226	5.17065e-06	1.36844e-06	0	0	-1.68804e-06	0
LWI	5.21601e-06	0	0	0	-1.5648e-06	0	5.21601e-06	1.36844e-06	0	0	-1.70165e-06	0
IEI	5.35208e-06	7.19561e-06	0	0	-2.32518e-06	0	5.35208e-06	1.0502e-06	0	0	-1.71064e-06	0
AVM	5.39743e-06	6.98398e-06	0	0	-2.31763e-06	0	5.39743e-06	8.59254e-07	0	0	-1.70516e-06	0
QMF	5.48815e-06	5.07926e-06	0	0	-2.15437e-06	0	5.48815e-06	0	0	0	-1.64644e-06	0
CYT	5.5335e-06	5.07926e-06	0	0	-2.16798e-06	0	5.5335e-06	8.59254e-07	0	0	-1.74598e-06	0
YMY	5.57886e-06	3.17453e-06	0	0	-1.99111e-06	0	5.57886e-06	1.14567e-06	0	0	-1.78823e-06	0
YFF	5.62422e-06	6.13743e-06	9.77199e-07	0	-2.20329e-06	0	5.62422e-06	1.30479e-06	0	0	-1.81774e-06	0
NEV	5.66957e-06	1.01585e-05	2.13207e-06	0	-2.50352e-06	0	5.66957e-06	1.94128e-06	0	0	-1.895e-06	0
RVC	5.71493e-06	2.9629e-06	1.42138e-06	0	-1.86863e-06	0	5.71493e-06	1.1775e-06	0	0	-1.83223e-06	0
NFI	5.76029e-06	8.25379e-06	1.51022e-06	0	-2.40244e-06	0	5.76029e-06	1.65486e-06	0	0	-1.89357e-06	0
KAL	5.76029e-06	0	0	0	-1.72809e-06	0	5.76029e-06	3.81891e-07	0	0	-1.76628e-06	0
AHM	5.851e-06	2.75126e-06	1.24371e-06	0	-1.90606e-06	0	5.851e-06	9.22902e-07	0	0	-1.84759e-06	0
KEY	5.851e-06	4.02108e-06	9.77199e-07	0	-2.05969e-06	0	5.851e-06	1.11385e-06	0	0	-1.86668e-06	0
VWA	5.94171e-06	1.05818e-05	1.77673e-06	0	-2.66302e-06	0	5.94171e-06	7.63781e-07	0	0	-1.85889e-06	0
TGI	5.98707e-06	5.9258e-06	0	0	-2.3887e-06	0	5.98707e-06	1.0502e-06	0	0	-1.90114e-06	0
AVV	5.98707e-06	6.13743e-06	0	0	-2.40986e-06	0	5.98707e-06	1.75033e-06	0	0	-1.97115e-06	0
RCD	5.98707e-06	0	0	0	-1.79612e-06	0	5.98707e-06	1.52756e-06	0	0	-1.94888e-06	0
NKW	6.03243e-06	5.29089e-06	1.06604e-06	0	-2.23221e-06	0	6.03243e-06	2.51411e-06	0	0	-2.06114e-06	0
CAS	6.12314e-06	3.80944e-06	0	0	-2.21789e-06	0	6.12314e-06	1.33662e-06	0	0	-1.9706e-06	0
MVW	6.34992e-06	9.73524e-06	1.59905e-06	0	-2.7186e-06	0	6.34992e-06	1.33662e-06	0	0	-2.03864e-06	0
VAV	6.44064e-06	8.67706e-06	0	0	-2.7999e-06	0	6.44064e-06	1.87763e-06	0	0	-2.11995e-06	0
FLY	6.48599e-06	7.19561e-06	0	0	-2.66536e-06	0	6.48599e-06	7.95605e-07	0	0	-2.02536e-06	0
FVI	6.48599e-06	7.61888e-06	1.06604e-06	0	-2.60108e-06	0	6.48599e-06	2.45046e-06	0	0	-2.19084e-06	0
KCI	6.53135e-06	8.04215e-06	1.06604e-06	0	-2.65702e-06	0	6.53135e-06	1.24114e-06	0	0	-2.08352e-06	0
CQH	6.53135e-06	3.80944e-06	0	0	-2.34035e-06	0	6.53135e-06	1.65486e-06	0	0	-2.12489e-06	0
FNM	6.53135e-06	5.50253e-06	0	0	-2.50966e-06	0	6.53135e-06	7.95605e-07	0	0	-2.03897e-06	0
YKM	6.53135e-06	6.34907e-06	0	0	-2.59431e-06	0	6.53135e-06	1.14567e-06	0	0	-2.07397e-06	0
YLF	6.57671e-06	2.75126e-06	8.88363e-07	0	-2.1593e-06	0	6.57671e-06	1.14567e-06	0	0	-2.08758e-06	0
MFG	6.57671e-06	7.83052e-06	1.51022e-06	0	-2.60504e-06	0	6.57671e-06	2.35499e-06	0	0	-2.20851e-06	0
WHC	6.62206e-06	3.80944e-06	1.33254e-06	0	-2.23431e-06	0	6.62206e-06	8.2743e-07	0	0	-2.06936e-06	0
GAY	6.75813e-06	4.23271e-06	0	0	-2.45071e-06	0	6.75813e-06	8.59254e-07	0	0	-2.11337e-06	0
ASV	6.80349e-06	3.17453e-06	0	0	-2.3585e-06	0	6.80349e-06	1.20932e-06	0	0	-2.16198e-06	0
FVA	6.84885e-06	7.40725e-06	0	0	-2.79538e-06	0	6.84885e-06	2.06857e-06	0	0	-2.26151e-06	0
IYN	6.93956e-06	2.32799e-06	0	0	-2.31467e-06	0	6.93956e-06	4.77363e-07	0	0	-2.1296e-06	0
WYL	6.93956e-06	9.31197e-06	0	0	-3.01306e-06	0	6.93956e-06	7.00133e-07	0	0	-2.15188e-06	0
GSY	6.93956e-06	4.65598e-06	0	0	-2.54747e-06	0	6.93956e-06	6.68309e-07	0	0	-2.1487e-06	0
MYT	6.98492e-06	2.9629e-06	0	0	-2.39176e-06	0	6.98492e-06	1.01837e-06	0	0	-2.19731e-06	0
FLW	6.98492e-06	5.07926e-06	0	0	-2.6034e-06	0	6.98492e-06	1.30479e-06	0	0	-2.22595e-06	0
RFM	7.03027e-06	4.44435e-06	0	0	-2.55352e-06	0	7.03027e-06	1.14567e-06	0	0	-2.22365e-06	0
ASF	7.16634e-06	1.29098e-05	1.06604e-06	0	-3.33428e-06	0	7.16634e-06	9.22902e-07	0	0	-2.24219e-06	0
VMF	7.16634e-06	2.32799e-06	9.77199e-07	0	-2.28498e-06	0	7.16634e-06	2.06857e-06	0	0	-2.35676e-06	0
VQY	7.16634e-06	0	0	0	-2.1499e-06	0	7.16634e-06	0	0	0	-2.1499e-06	0
WMH	7.25705e-06	5.71416e-06	9.77199e-07	0	-2.65081e-06	0	7.25705e-06	8.91078e-07	0	0	-2.26622e-06	0
NCC	7.30241e-06	1.05818e-05	0	0	-3.2489e-06	0	7.30241e-06	9.22902e-07	0	0	-2.28301e-06	0
ANF	7.57455e-06	6.13743e-06	0	0	-2.88611e-06	0	7.57455e-06	1.20932e-06	0	0	-2.3933e-06	0
YWS	7.61991e-06	1.14283e-05	9.77199e-07	0	-3.33108e-06	0	7.61991e-06	1.36844e-06	0	0	-2.42282e-06	0
VQF	7.61991e-06	1.164e-05	2.57625e-06	0	-3.19234e-06	0	7.61991e-06	1.71851e-06	0	0	-2.45782e-06	0
WPI	7.61991e-06	8.8887e-06	1.51022e-06	0	-3.02382e-06	0	7.61991e-06	1.08202e-06	0	0	-2.39417e-06	0
FGY	7.75598e-06	1.73541e-05	1.68789e-06	0	-3.89342e-06	0	7.75598e-06	3.34154e-06	0	0	-2.66095e-06	0
AGG	7.89205e-06	9.94688e-06	1.15487e-06	0	-3.24681e-06	0	7.89205e-06	7.31957e-07	0	0	-2.44081e-06	0
VYH	7.89205e-06	5.71416e-06	8.88363e-07	0	-2.85019e-06	0	7.89205e-06	1.43209e-06	0	0	-2.51082e-06	0
GPF	7.98276e-06	1.18516e-05	2.9316e-06	0	-3.28683e-06	0	7.98276e-06	1.62304e-06	0	0	-2.55713e-06	0
IVH	7.98276e-06	3.80944e-06	0	0	-2.77577e-06	0	7.98276e-06	9.86551e-07	0	0	-2.49348e-06	0
CHM	8.11883e-06	6.5607e-06	2.04323e-06	0	-2.8874e-06	0	8.11883e-06	1.33662e-06	0	0	-2.56931e-06	0
RRW	8.16419e-06	2.11636e-06	0	0	-2.66089e-06	0	8.16419e-06	1.11385e-06	0	0	-2.56064e-06	0
KYI	8.20954e-06	6.34907e-06	1.15487e-06	0	-2.98228e-06	0	8.20954e-06	1.62304e-06	0	0	-2.62517e-06	0
FVY	8.2549e-06	1.58727e-05	1.59905e-06	0	-3.90383e-06	0	8.2549e-06	1.55939e-06	0	0	-2.63241e-06	0
FPY	8.2549e-06	9.10033e-06	0	0	-3.3865e-06	0	8.2549e-06	3.59614e-06	0	0	-2.83608e-06	0
CMT	8.43633e-06	5.07926e-06	0	0	-3.03882e-06	0	8.43633e-06	2.00493e-06	0	0	-2.73139e-06	0
MFF	8.48168e-06	6.34907e-06	0	0	-3.17941e-06	0	8.48168e-06	1.33662e-06	0	0	-2.67817e-06	0
THM	8.61775e-06	7.83052e-06	1.33254e-06	0	-3.23512e-06	0	8.61775e-06	1.20932e-06	0	0	-2.70626e-06	0
YSV	8.66311e-06	9.73524e-06	1.9544e-06	0	-3.37702e-06	0	8.66311e-06	1.27297e-06	0	0	-2.72623e-06	0
VVL	8.75382e-06	8.67706e-06	8.88363e-07	0	-3.40502e-06	0	8.75382e-06	9.86551e-07	0	0	-2.7248e-06	0
ACT	8.79918e-06	6.77234e-06	1.24371e-06	0	-3.19262e-06	0	8.79918e-06	1.40027e-06	0	0	-2.77978e-06	0
IFW	8.93525e-06	1.58727e-05	2.13207e-06	0	-4.05463e-06	0	8.93525e-06	2.92783e-06	0	0	-2.97336e-06	0
TIW	8.98061e-06	6.77234e-06	0	0	-3.37142e-06	0	8.98061e-06	1.65486e-06	0	0	-2.85967e-06	0
VYV	9.07132e-06	5.07926e-06	0	0	-3.22932e-06	0	9.07132e-06	1.40027e-06	0	0	-2.86142e-06	0
MIF	9.11667e-06	1.65076e-05	3.64229e-06	0	-4.02153e-06	0	9.11667e-06	3.30972e-06	0	0	-3.06597e-06	0
WHT	9.16203e-06	5.29089e-06	0	0	-3.2777e-06	0	9.16203e-06	9.22902e-07	0	0	-2.8409e-06	0
WYM	9.20739e-06	2.32799e-06	0	0	-2.99502e-06	0	9.20739e-06	1.0502e-06	0	0	-2.86724e-06	0
IRI	9.25274e-06	8.04215e-06	1.51022e-06	0	-3.42902e-06	0	9.25274e-06	3.43702e-06	0	0	-3.11952e-06	0
MWV	9.25274e-06	4.23271e-06	8.88363e-07	0	-3.11026e-06	0	9.25274e-06	1.81398e-06	0	0	-2.95722e-06	0
NPF	9.38881e-06	7.19561e-06	1.77673e-06	0	-3.35853e-06	0	9.38881e-06	1.9731e-06	0	0	-3.01395e-06	0
EFV	9.57024e-06	4.02108e-06	0	0	-3.27318e-06	0	9.57024e-06	1.55939e-06	0	0	-3.02701e-06	0
PWI	9.6156e-06	1.88356e-05	3.64229e-06	0	-4.40401e-06	0	9.6156e-06	2.57776e-06	0	0	-3.14246e-06	0
RCV	9.70631e-06	6.34907e-06	0	0	-3.5468e-06	0	9.70631e-06	2.73688e-06	0	0	-3.18558e-06	0
SYV	9.70631e-06	5.07926e-06	0	0	-3.41982e-06	0	9.70631e-06	1.59121e-06	0	0	-3.07101e-06	0
RQF	9.75167e-06	6.5607e-06	0	0	-3.58157e-06	0	9.75167e-06	1.1775e-06	0	0	-3.04325e-06	0
CHV	9.75167e-06	7.40725e-06	2.13207e-06	0	-3.45302e-06	0	9.75167e-06	2.03675e-06	0	0	-3.12918e-06	0
WIT	9.79702e-06	9.5236e-06	2.04323e-06	0	-3.68714e-06	0	9.79702e-06	2.35499e-06	0	0	-3.17461e-06	0
TEY	9.88774e-06	3.59781e-06	0	0	-3.3261e-06	0	9.88774e-06	9.86551e-07	0	0	-3.06498e-06	0
QMY	9.93309e-06	8.04215e-06	0	0	-3.78414e-06	0	9.93309e-06	1.1775e-06	0	0	-3.09768e-06	0
FNW	9.97845e-06	9.5236e-06	0	0	-3.9459e-06	0	9.97845e-06	2.38682e-06	0	0	-3.23222e-06	0
AGA	1.01599e-05	5.07926e-06	0	0	-3.55589e-06	0	1.01599e-05	1.08202e-06	0	0	-3.15617e-06	0
IFT	1.02052e-05	6.77234e-06	0	0	-3.7388e-06	0	1.02052e-05	1.52756e-06	0	0	-3.21433e-06	0
FQV	1.02052e-05	1.10051e-05	0	0	-4.16208e-06	0	1.02052e-05	2.64141e-06	0	0	-3.32571e-06	0
WNI	1.02506e-05	0	0	0	-3.07518e-06	0	1.02506e-05	1.08202e-06	0	0	-3.18338e-06	0
AVF	1.02959e-05	6.77234e-06	0	0	-3.76602e-06	0	1.02959e-05	2.70506e-06	0	0	-3.35929e-06	0
ESY	1.03867e-05	7.40725e-06	2.04323e-06	0	-3.6524e-06	0	1.03867e-05	1.78216e-06	0	0	-3.29421e-06	0
KYN	1.05227e-05	0	0	0	-3.15682e-06	0	1.05227e-05	7.00133e-07	0	0	-3.22683e-06	0
WIV	1.05681e-05	1.52378e-05	2.9316e-06	0	-4.40104e-06	0	1.05681e-05	2.38682e-06	0	0	-3.40911e-06	0
MIY	1.06134e-05	1.58727e-05	1.68789e-06	0	-4.60251e-06	0	1.06134e-05	2.54594e-06	0	0	-3.43863e-06	0
NKF	1.06134e-05	1.29098e-05	1.06604e-06	0	-4.36841e-06	0	1.06134e-05	2.70506e-06	0	0	-3.45454e-06	0
SVI	1.06588e-05	1.20632e-05	1.33254e-06	0	-4.27071e-06	0	1.06588e-05	1.78216e-06	0	0	-3.37586e-06	0
QPM	1.07495e-05	7.61888e-06	1.15487e-06	0	-3.87125e-06	0	1.07495e-05	3.40519e-06	0	0	-3.56537e-06	0
AFC	1.07949e-05	9.94688e-06	1.77673e-06	0	-4.05548e-06	0	1.07949e-05	2.51411e-06	0	0	-3.48987e-06	0
TCW	1.09309e-05	4.65598e-06	1.06604e-06	0	-3.63828e-06	0	1.09309e-05	2.06857e-06	0	0	-3.48614e-06	0
PFW	1.09309e-05	1.31214e-05	2.57625e-06	0	-4.3338e-06	0	1.09309e-05	2.35499e-06	0	0	-3.51478e-06	0
VFV	1.09763e-05	1.10051e-05	1.33254e-06	0	-4.26014e-06	0	1.09763e-05	1.20932e-06	0	0	-3.41382e-06	0
ATW	1.11124e-05	1.20632e-05	1.77673e-06	0	-4.36236e-06	0	1.11124e-05	2.41864e-06	0	0	-3.57557e-06	0
LVM	1.11124e-05	9.10033e-06	1.51022e-06	0	-4.09272e-06	0	1.11124e-05	2.06857e-06	0	0	-3.54057e-06	0
YCM	1.12031e-05	9.10033e-06	3.9088e-06	0	-3.88008e-06	0	1.12031e-05	2.06857e-06	0	0	-3.56778e-06	0
WGV	1.12938e-05	1.164e-05	0	0	-4.55213e-06	0	1.12938e-05	2.51411e-06	0	0	-3.63955e-06	0
KIV	1.12938e-05	8.04215e-06	1.15487e-06	0	-4.07687e-06	0	1.12938e-05	2.38682e-06	0	0	-3.62682e-06	0
KFC	1.13845e-05	1.26981e-05	0	0.000292401	8.30351e-05	1.40966	1.13845e-05	2.13222e-06	0	0	-3.62857e-06	0
LFC	1.14299e-05	1.3333e-05	2.04323e-06	0	-4.55794e-06	0	1.14299e-05	3.78708e-06	0	0	-3.80767e-06	0
NMW	1.14752e-05	1.3968e-05	1.86556e-06	0	-4.6528e-06	0	1.14752e-05	2.2277e-06	0	0	-3.66533e-06	0
QIW	1.15659e-05	7.40725e-06	8.88363e-07	0	-4.12167e-06	0	1.15659e-05	2.76871e-06	0	0	-3.74665e-06	0
GQW	1.16566e-05	3.80944e-06	0	0	-3.87794e-06	0	1.16566e-05	3.18242e-06	0	0	-3.81524e-06	0
YVC	1.1702e-05	1.43912e-05	1.77673e-06	0	-4.77205e-06	0	1.1702e-05	1.14567e-06	0	0	-3.62517e-06	0
HDI	1.20195e-05	9.31197e-06	9.77199e-07	0	-4.43933e-06	0	1.20195e-05	3.40519e-06	0	0	-3.94637e-06	0
AWT	1.20649e-05	8.46543e-06	0	0	-4.466e-06	0	1.20649e-05	1.94128e-06	0	0	-3.81358e-06	0
IYF	1.20649e-05	1.35447e-05	0	0	-4.97392e-06	0	1.20649e-05	1.59121e-06	0	0	-3.77858e-06	0
IVQ	1.21102e-05	6.77234e-06	2.13207e-06	0	-4.09709e-06	0	1.21102e-05	3.18242e-06	0	0	-3.95131e-06	0
GAF	1.21556e-05	6.34907e-06	0	0	-4.28158e-06	0	1.21556e-05	1.59121e-06	0	0	-3.80579e-06	0
MWS	1.21556e-05	3.23803e-05	1.1371e-05	0	-5.74759e-06	0	1.21556e-05	2.70506e-06	0	0	-3.91718e-06	0
ATV	1.21556e-05	4.86762e-06	9.77199e-07	0	-4.03571e-06	0	1.21556e-05	9.86551e-07	0	0	-3.74533e-06	0
GQM	1.22463e-05	1.26981e-05	2.48742e-06	0	-4.69496e-06	0	1.22463e-05	8.2743e-07	0	0	-3.75663e-06	0
YQY	1.24277e-05	5.29089e-06	1.51022e-06	0	-4.10638e-06	0	1.24277e-05	2.1004e-06	0	0	-3.93835e-06	0
IMT	1.24731e-05	1.62959e-05	3.99763e-06	0	-4.97175e-06	0	1.24731e-05	4.45539e-06	0	0	-4.18746e-06	0
KVI	1.26091e-05	1.29098e-05	1.51022e-06	0	-4.9227e-06	0	1.26091e-05	1.8458e-06	0	0	-3.96732e-06	0
QFE	1.26091e-05	3.17453e-06	0	0	-4.10019e-06	0	1.26091e-05	5.72836e-07	0	0	-3.84002e-06	0
FVT	1.26998e-05	7.61888e-06	2.39858e-06	0	-4.33198e-06	0	1.26998e-05	5.15552e-06	0	0	-4.32551e-06	0
SEI	1.26998e-05	1.20632e-05	1.24371e-06	0	-4.89191e-06	0	1.26998e-05	3.1506e-06	0	0	-4.12501e-06	0
WWE	1.27452e-05	8.46543e-06	1.86556e-06	0	-4.48355e-06	0	1.27452e-05	3.08695e-06	0	0	-4.13226e-06	0
APV	1.27452e-05	1.58727e-05	1.24371e-06	0	-5.28646e-06	0	1.27452e-05	1.62304e-06	0	0	-3.98586e-06	0
FVQ	1.28359e-05	1.84123e-05	1.77673e-06	0	-5.51433e-06	0	1.28359e-05	1.94128e-06	0	0	-4.0449e-06	0
FIW	1.28359e-05	1.12167e-05	1.51022e-06	0	-4.82142e-06	0	1.28359e-05	2.95965e-06	0	0	-4.14674e-06	0
WSC	1.28359e-05	9.5236e-06	1.51022e-06	0	-4.65211e-06	0	1.28359e-05	1.52756e-06	0	0	-4.00353e-06	0
ANI	1.29266e-05	4.65598e-06	0	0	-4.34359e-06	0	1.29266e-05	9.22902e-07	0	0	-3.97028e-06	0
HDD	1.29266e-05	0	0	0	-3.87799e-06	0	1.29266e-05	3.50066e-07	0	0	-3.913e-06	0
EYV	1.32895e-05	1.46029e-05	2.22091e-06	0	-5.22504e-06	0	1.32895e-05	1.9731e-06	0	0	-4.18415e-06	0
FLV	1.32895e-05	1.77774e-05	2.84276e-06	0	-5.48031e-06	0	1.32895e-05	2.64141e-06	0	0	-4.25099e-06	0
WQF	1.33348e-05	1.01585e-05	1.77673e-06	0	-4.83863e-06	0	1.33348e-05	2.29134e-06	0	0	-4.22959e-06	0
WNT	1.35616e-05	1.73541e-05	8.88363e-07	0	-5.71506e-06	0	1.35616e-05	2.2277e-06	0	0	-4.29126e-06	0
CWS	1.3607e-05	1.50261e-05	1.33254e-06	0	-5.45145e-06	0	1.3607e-05	2.35499e-06	0	0	-4.31759e-06	0
IFI	1.3607e-05	9.31197e-06	0	0	-5.01329e-06	0	1.3607e-05	3.30972e-06	0	0	-4.41307e-06	0
GVY	1.39245e-05	4.23271e-06	0	0	-4.60061e-06	0	1.39245e-05	1.20932e-06	0	0	-4.29827e-06	0
TVC	1.39245e-05	1.3968e-05	1.68789e-06	0	-5.40535e-06	0	1.39245e-05	3.69161e-06	0	0	-4.5465e-06	0
FAM	1.40605e-05	1.52378e-05	1.68789e-06	0	-5.57315e-06	0	1.40605e-05	2.896e-06	0	0	-4.50776e-06	0
IVI	1.42873e-05	2.60312e-05	3.64229e-06	0	-6.52509e-06	0	1.42873e-05	2.896e-06	0	0	-4.5758e-06	0
EYT	1.45141e-05	0	0	0	-4.35423e-06	0	1.45141e-05	1.01837e-06	0	0	-4.45607e-06	0
YWY	1.46048e-05	8.25379e-06	2.22091e-06	0	-4.98474e-06	0	1.46048e-05	2.13222e-06	0	0	-4.59467e-06	0
KHE	1.5013e-05	4.86762e-06	0	0	-4.99067e-06	0	1.5013e-05	1.14567e-06	0	0	-4.61848e-06	0
FFP	1.51945e-05	1.20632e-05	2.57625e-06	0	-5.50704e-06	0	1.51945e-05	1.8458e-06	0	0	-4.74292e-06	0
MIV	1.52852e-05	1.48145e-05	3.81996e-06	0	-5.685e-06	0	1.52852e-05	2.80053e-06	0	0	-4.8656e-06	0
RYC	1.53759e-05	1.07934e-05	1.33254e-06	0	-5.55885e-06	0	1.53759e-05	2.99148e-06	0	0	-4.91191e-06	0
ACI	1.54666e-05	1.41796e-05	2.39858e-06	0	-5.81808e-06	0	1.54666e-05	1.59121e-06	0	0	-4.7991e-06	0
AAI	1.5512e-05	2.0317e-05	2.04323e-06	0	-6.48097e-06	0	1.5512e-05	1.65486e-06	0	0	-4.81907e-06	0
QHW	1.5648e-05	1.71425e-05	1.77673e-06	0	-6.23098e-06	0	1.5648e-05	3.24607e-06	0	0	-5.01901e-06	0
MFT	1.56934e-05	3.02639e-05	5.41901e-06	0	-7.1925e-06	0	1.56934e-05	4.61451e-06	0	0	-5.16947e-06	0
IFL	1.56934e-05	2.41265e-05	3.99763e-06	0	-6.7209e-06	0	1.56934e-05	1.49574e-06	0	0	-4.85759e-06	0
IYW	1.60109e-05	2.70894e-05	3.02043e-06	0	-7.21016e-06	0	1.60109e-05	2.80053e-06	0	0	-5.08332e-06	0
WGY	1.60562e-05	9.31197e-06	0	0	-5.74807e-06	0	1.60562e-05	1.8458e-06	0	0	-5.00145e-06	0
CFW	1.61923e-05	1.164e-05	2.30974e-06	0	-5.79071e-06	0	1.61923e-05	2.00493e-06	0	0	-5.05818e-06	0
DTI	1.62377e-05	1.65076e-05	3.02043e-06	0	-6.22001e-06	0	1.62377e-05	2.60959e-06	0	0	-5.13226e-06	0
TVI	1.63284e-05	1.41796e-05	1.9544e-06	0	-6.12103e-06	0	1.63284e-05	2.92783e-06	0	0	-5.19129e-06	0
HHY	1.63284e-05	1.05818e-05	1.06604e-06	1.39434e-06	-5.43179e-06	-1.06857	1.63284e-05	2.06857e-06	0	0	-5.10537e-06	0
TWY	1.63737e-05	1.54494e-05	2.04323e-06	0	-6.25274e-06	0	1.63737e-05	3.69161e-06	0	0	-5.28128e-06	0
SVF	1.63737e-05	1.69309e-05	2.04323e-06	0	-6.40088e-06	0	1.63737e-05	3.81891e-06	0	0	-5.29401e-06	0
YPM	1.65552e-05	6.13743e-06	0	0	-5.58029e-06	0	1.65552e-05	2.25952e-06	0	0	-5.1925e-06	0
VMY	1.68273e-05	1.73541e-05	1.68789e-06	0	-6.61481e-06	0	1.68273e-05	3.40519e-06	0	0	-5.38871e-06	0
RWF	1.70087e-05	1.54494e-05	0	0	-6.64756e-06	0	1.70087e-05	3.24607e-06	0	0	-5.42722e-06	0
DNV	1.70994e-05	1.65076e-05	1.15487e-06	0	-6.6651e-06	0	1.70994e-05	1.78216e-06	0	0	-5.30805e-06	0
WHN	1.71901e-05	4.02108e-06	1.51022e-06	0	-5.40813e-06	0	1.71901e-05	2.35499e-06	0	0	-5.39254e-06	0
LCV	1.72355e-05	1.73541e-05	2.48742e-06	0	-6.65732e-06	0	1.72355e-05	4.55086e-06	0	0	-5.62574e-06	0
MHI	1.72809e-05	1.31214e-05	1.42138e-06	0	-6.35426e-06	0	1.72809e-05	2.03675e-06	0	0	-5.38793e-06	0
IMC	1.74169e-05	8.25379e-06	2.9316e-06	0	-5.7573e-06	0	1.74169e-05	3.40519e-06	0	0	-5.5656e-06	0
LEF	1.75984e-05	1.77774e-05	1.06604e-06	0	-6.95064e-06	0	1.75984e-05	4.10532e-06	0	0	-5.69004e-06	0
FCT	1.76891e-05	2.94174e-05	3.19811e-06	0	-7.92865e-06	0	1.76891e-05	3.50066e-06	0	0	-5.65679e-06	0
RKI	1.79612e-05	1.18516e-05	1.51022e-06	0	-6.4225e-06	0	1.79612e-05	3.08695e-06	0	0	-5.69706e-06	0
WFS	1.80973e-05	1.52378e-05	1.42138e-06	0	-6.81082e-06	0	1.80973e-05	3.50066e-06	0	0	-5.77925e-06	0
AWY	1.82333e-05	1.18516e-05	1.06604e-06	0	-6.54856e-06	0	1.82333e-05	1.36844e-06	0	0	-5.60685e-06	0
YFP	1.85962e-05	9.31197e-06	1.59905e-06	0	-6.35015e-06	0	1.85962e-05	2.54594e-06	0	0	-5.83345e-06	0
MIW	1.87323e-05	2.64545e-05	5.33018e-06	0	-7.73211e-06	0	1.87323e-05	4.67816e-06	0	0	-6.0875e-06	0
YQC	1.94126e-05	1.24865e-05	1.24371e-06	0	-6.94807e-06	0	1.94126e-05	3.08695e-06	0	0	-6.13248e-06	0
ICC	1.97301e-05	1.73541e-05	2.84276e-06	0	-7.37017e-06	0	1.97301e-05	3.34154e-06	0	0	-6.25319e-06	0
TQY	1.99115e-05	8.46543e-06	8.88363e-07	0	-6.73117e-06	0	1.99115e-05	2.95965e-06	0	0	-6.26943e-06	0
YCH	1.99569e-05	2.05287e-05	2.66509e-06	0	-7.77343e-06	0	1.99569e-05	4.45539e-06	0	0	-6.43261e-06	0
KYM	2.00023e-05	1.67192e-05	1.51022e-06	0	-7.52158e-06	0	2.00023e-05	2.57776e-06	0	0	-6.25845e-06	0
NQI	2.00476e-05	1.54494e-05	1.86556e-06	0	-7.37267e-06	0	2.00476e-05	3.62796e-06	0	0	-6.37708e-06	0
VAY	2.0093e-05	2.92057e-05	3.55345e-06	0	-8.59312e-06	0	2.0093e-05	2.35499e-06	0	0	-6.26339e-06	0
WVR	2.0229e-05	1.10051e-05	1.24371e-06	0	-7.04485e-06	0	2.0229e-05	1.71851e-06	0	0	-6.24056e-06	0
VTW	2.02744e-05	4.0634e-05	3.81996e-06	0	-9.76373e-06	0	2.02744e-05	4.55086e-06	0	0	-6.53741e-06	0
NHI	2.0864e-05	1.52378e-05	2.66509e-06	0	-7.51648e-06	0	2.0864e-05	3.18242e-06	0	0	-6.57745e-06	0
LFM	2.17712e-05	4.38086e-05	9.86083e-06	0	-9.92612e-06	0	2.17712e-05	5.21917e-06	0	0	-7.05327e-06	0
FMS	2.19526e-05	3.93642e-05	7.37341e-06	0	-9.78486e-06	0	2.19526e-05	3.81891e-06	0	0	-6.96767e-06	0
VWK	2.24515e-05	1.84123e-05	3.99763e-06	0	-8.17692e-06	0	2.24515e-05	4.13715e-06	0	0	-7.14917e-06	0
CWV	2.24969e-05	3.97875e-05	5.1525e-06	0	-1.02126e-05	0	2.24969e-05	3.40519e-06	0	0	-7.08958e-06	0
AVW	2.24969e-05	2.30683e-05	4.35298e-06	0	-8.62059e-06	0	2.24969e-05	3.37337e-06	0	0	-7.0864e-06	0
AWC	2.32226e-05	2.70894e-05	3.55345e-06	0	-9.32036e-06	0	2.32226e-05	6.11025e-06	0	0	-7.5778e-06	0
RGY	2.32226e-05	1.77774e-05	2.04323e-06	0	-8.54019e-06	0	2.32226e-05	3.81891e-06	0	0	-7.34866e-06	0
GHF	2.33586e-05	2.58195e-05	3.28694e-06	0	-9.26085e-06	0	2.33586e-05	3.75526e-06	0	0	-7.38312e-06	0
FWG	2.3404e-05	1.07934e-05	0	0	-8.10054e-06	0	2.3404e-05	2.54594e-06	0	0	-7.27579e-06	0
NGY	2.35401e-05	1.86239e-05	1.68789e-06	0	-8.75563e-06	0	2.35401e-05	3.69161e-06	0	0	-7.43118e-06	0
IWF	2.35854e-05	1.50261e-05	4.53065e-06	0	-8.12518e-06	0	2.35854e-05	3.34154e-06	0	0	-7.40978e-06	0
GYN	2.35854e-05	0	0	0	-7.07563e-06	0	2.35854e-05	9.86551e-07	0	0	-7.17428e-06	0
FTC	2.38576e-05	3.8941e-05	5.33018e-06	0	-1.05183e-05	0	2.38576e-05	2.83236e-06	0	0	-7.44051e-06	0
RVI	2.39029e-05	3.08988e-05	4.97483e-06	0	-9.76327e-06	0	2.39029e-05	4.04168e-06	0	0	-7.57504e-06	0
RYF	2.39936e-05	2.32799e-05	1.51022e-06	0	-9.37506e-06	0	2.39936e-05	4.61451e-06	0	0	-7.65954e-06	0
KAS	2.42204e-05	2.70894e-05	2.84276e-06	0	-9.69079e-06	0	2.42204e-05	4.0735e-06	0	0	-7.67348e-06	0
QYY	2.43111e-05	8.46543e-06	1.24371e-06	0	-8.01551e-06	0	2.43111e-05	2.896e-06	0	0	-7.58294e-06	0
RAY	2.43111e-05	1.62959e-05	2.75392e-06	0	-8.64754e-06	0	2.43111e-05	2.86418e-06	0	0	-7.57976e-06	0
KPI	2.44926e-05	3.59781e-05	5.1525e-06	0	-1.04303e-05	0	2.44926e-05	4.90093e-06	0	0	-7.83786e-06	0
LWM	2.45379e-05	3.6613e-05	5.24134e-06	0	-1.04985e-05	0	2.45379e-05	6.74673e-06	0	0	-8.03605e-06	0
KVF	2.45833e-05	1.67192e-05	1.42138e-06	0	-8.90477e-06	0	2.45833e-05	4.51904e-06	0	0	-7.82689e-06	0
MEF	2.47647e-05	2.66661e-05	3.81996e-06	0	-9.71402e-06	0	2.47647e-05	3.97803e-06	0	0	-7.82721e-06	0
ITW	2.49915e-05	4.50784e-05	5.68552e-06	0	-1.14367e-05	0	2.49915e-05	6.84221e-06	0	0	-8.18167e-06	0
CIV	2.50368e-05	3.00523e-05	5.68552e-06	0	-9.94773e-06	0	2.50368e-05	5.1237e-06	0	0	-8.02342e-06	0
NWL	2.56718e-05	1.46029e-05	2.13207e-06	0	-8.94863e-06	0	2.56718e-05	3.88255e-06	0	0	-8.0898e-06	0
TYY	2.56718e-05	1.60843e-05	1.77673e-06	0	-9.13231e-06	0	2.56718e-05	3.62796e-06	0	0	-8.06435e-06	0
RMQ	2.60347e-05	0	0	9.84239e-07	-7.51513e-06	-1.42245	2.60347e-05	1.90945e-06	0	0	-8.00135e-06	0
YEI	2.66243e-05	2.30683e-05	4.79716e-06	0	-9.81441e-06	0	2.66243e-05	3.91438e-06	0	0	-8.37873e-06	0
DGV	2.66243e-05	4.16922e-05	3.9088e-06	0	-1.17656e-05	0	2.66243e-05	3.56431e-06	0	0	-8.34373e-06	0
FYY	2.67604e-05	1.7989e-05	3.37578e-06	0	-9.48944e-06	0	2.67604e-05	4.70998e-06	0	0	-8.49912e-06	0
CEI	2.73047e-05	2.58195e-05	4.44181e-06	0	-1.03292e-05	0	2.73047e-05	4.04168e-06	0	0	-8.59557e-06	0
HYY	2.735e-05	1.52378e-05	1.42138e-06	0	-9.58665e-06	0	2.735e-05	3.88255e-06	0	0	-8.59326e-06	0
RSC	2.74407e-05	2.20101e-05	3.19811e-06	0	-1.01134e-05	0	2.74407e-05	3.21425e-06	0	0	-8.55365e-06	0
WTL	2.84386e-05	2.4973e-05	1.42138e-06	0	-1.08867e-05	0	2.84386e-05	5.79201e-06	0	0	-9.11078e-06	0
WML	2.84839e-05	3.21686e-05	3.64229e-06	0	-1.13978e-05	0	2.84839e-05	6.87403e-06	0	0	-9.23258e-06	0
HGY	2.87107e-05	1.92588e-05	1.9544e-06	0	-1.03437e-05	0	2.87107e-05	3.43702e-06	0	0	-8.95692e-06	0
MVM	2.88014e-05	2.98406e-05	7.55108e-06	0	-1.08694e-05	0	2.88014e-05	4.86911e-06	0	0	-9.12734e-06	0
SQC	2.92096e-05	2.83592e-05	4.53065e-06	0	-1.11457e-05	0	2.92096e-05	2.2277e-06	0	0	-8.98566e-06	0
KYC	2.93004e-05	2.24334e-05	3.19811e-06	0	-1.07136e-05	0	2.93004e-05	4.70998e-06	0	0	-9.26111e-06	0
IVM	2.93004e-05	4.95227e-05	8.43945e-06	0	-1.28984e-05	0	2.93004e-05	3.88255e-06	0	0	-9.17836e-06	0
WLF	2.93911e-05	4.2962e-05	7.01807e-06	0	-1.24117e-05	0	2.93911e-05	8.05153e-06	0	0	-9.62247e-06	0
WSY	2.94818e-05	2.22217e-05	1.86556e-06	0	-1.08802e-05	0	2.94818e-05	4.9964e-06	0	0	-9.34418e-06	0
KHW	2.95271e-05	3.23803e-05	3.37578e-06	0	-1.17586e-05	0	2.95271e-05	4.93275e-06	0	0	-9.35142e-06	0
HIV	2.95725e-05	3.72479e-05	6.1297e-06	0	-1.19836e-05	0	2.95725e-05	5.60106e-06	0	0	-9.43186e-06	0
NNI	3.01168e-05	1.84123e-05	1.24371e-06	0	-1.07519e-05	0	3.01168e-05	3.46884e-06	0	0	-9.38192e-06	0
IFF	3.0525e-05	3.25919e-05	6.04087e-06	0	-1.18126e-05	0	3.0525e-05	5.47377e-06	0	0	-9.70487e-06	0
YCI	3.05703e-05	0	0	0	-9.1711e-06	0	3.05703e-05	0	0	0	-9.1711e-06	0
IVF	3.08878e-05	5.12158e-05	7.19574e-06	0	-1.36684e-05	0	3.08878e-05	5.79201e-06	0	0	-9.84555e-06	0
QGY	3.11146e-05	2.89941e-05	2.39858e-06	0	-1.19939e-05	0	3.11146e-05	3.72343e-06	0	0	-9.70673e-06	0
KMV	3.14321e-05	3.02639e-05	3.37578e-06	0	-1.21184e-05	0	3.14321e-05	3.53249e-06	0	0	-9.78288e-06	0
VIF	3.15228e-05	3.95759e-05	5.95203e-06	0	-1.28192e-05	0	3.15228e-05	6.0466e-06	0	0	-1.00615e-05	0
ANQ	3.17043e-05	4.02108e-06	0	0	-9.91339e-06	0	3.17043e-05	1.71851e-06	0	0	-9.68313e-06	0
NEA	3.17496e-05	7.19561e-06	0	0	-1.02444e-05	0	3.17496e-05	1.49574e-06	0	0	-9.67446e-06	0
QYI	3.1795e-05	2.45497e-05	3.19811e-06	0	-1.16737e-05	0	3.1795e-05	5.21917e-06	0	0	-1.00604e-05	0
FFH	3.23846e-05	1.94705e-05	3.55345e-06	0	-1.13071e-05	0	3.23846e-05	2.86418e-06	0	0	-1.00018e-05	0
HHW	3.27928e-05	2.7301e-05	2.57625e-06	0	-1.23103e-05	0	3.27928e-05	6.49214e-06	0	0	-1.04871e-05	0
HEY	3.27928e-05	2.9629e-05	3.55345e-06	0	-1.24454e-05	0	3.27928e-05	4.51904e-06	0	0	-1.02897e-05	0
FQF	3.30196e-05	3.49199e-05	4.70832e-06	0	-1.2927e-05	0	3.30196e-05	3.85073e-06	0	0	-1.0291e-05	0
WWH	3.30196e-05	3.80944e-05	5.33018e-06	0	-1.31823e-05	0	3.30196e-05	6.81038e-06	0	0	-1.05869e-05	0
WPF	3.31557e-05	4.14806e-05	3.99763e-06	0	-1.3695e-05	0	3.31557e-05	6.84221e-06	0	0	-1.06309e-05	0
FSI	3.31557e-05	2.41265e-05	6.21854e-06	0	-1.17375e-05	0	3.31557e-05	6.0466e-06	0	0	-1.05514e-05	0
YPF	3.36546e-05	3.97875e-05	4.97483e-06	0	-1.35776e-05	0	3.36546e-05	6.11025e-06	0	0	-1.07074e-05	0
HPW	3.43803e-05	3.74595e-05	4.53065e-06	0	-1.3607e-05	0	3.43803e-05	4.51904e-06	0	0	-1.0766e-05	0
FTW	3.45164e-05	4.38086e-05	5.86319e-06	0	-1.41494e-05	0	3.45164e-05	6.90586e-06	0	0	-1.10455e-05	0
CAW	3.50606e-05	1.98938e-05	4.08647e-06	0	-1.20989e-05	0	3.50606e-05	4.32809e-06	0	0	-1.0951e-05	0
KTF	3.50606e-05	4.57133e-05	5.24134e-06	0	-1.45654e-05	0	3.50606e-05	8.59254e-06	0	0	-1.13774e-05	0
WLY	3.51967e-05	4.69831e-05	8.26177e-06	0	-1.44311e-05	0	3.51967e-05	5.37829e-06	0	0	-1.10968e-05	0
CIC	3.52874e-05	1.60843e-05	1.15487e-06	0	-1.20792e-05	0	3.52874e-05	3.53249e-06	0	0	-1.09395e-05	0
HYI	3.53781e-05	1.86239e-05	3.10927e-06	0	-1.21649e-05	0	3.53781e-05	4.29627e-06	0	0	-1.10431e-05	0
TGY	3.56956e-05	2.41265e-05	2.39858e-06	0	-1.28815e-05	0	3.56956e-05	4.61451e-06	0	0	-1.11701e-05	0
RAF	3.61492e-05	3.06872e-05	3.64229e-06	0	-1.35492e-05	0	3.61492e-05	5.47377e-06	0	0	-1.13921e-05	0
KSF	3.71924e-05	1.86239e-05	2.57625e-06	0	-1.27625e-05	0	3.71924e-05	6.39667e-06	0	0	-1.17974e-05	0
MYM	3.78728e-05	3.80944e-06	0	0	-1.17428e-05	0	3.78728e-05	1.36844e-06	0	0	-1.14987e-05	0
WGW	3.79181e-05	3.53432e-05	5.24134e-06	0	-1.43856e-05	0	3.79181e-05	6.74673e-06	0	0	-1.20501e-05	0
YTY	3.81903e-05	1.82007e-05	3.9088e-06	0	-1.28863e-05	0	3.81903e-05	5.79201e-06	0	0	-1.20363e-05	0
IQI	3.8281e-05	3.6613e-05	5.95203e-06	0	-1.45504e-05	0	3.8281e-05	6.07843e-06	0	0	-1.20921e-05	0
[truncated: 4,611 more rows]

## Sheet: SI Table 2
no GroELS							with GroELS
seq	P0	P1	P2	P3	slope	fitness	P0	P1	P2	P3	slope	fitness
EKN	0.000223291	0.000760407	0.0254951	0.0454801	0.0160505	2.30895	0.000223291	0.0321321	0.0667979	0.0887025	0.0300103	2.59907
IDQ	1.5512e-05	1.82007e-05	0.000115931	0.000343909	0.000108292	1.34578	1.5512e-05	0.000686735	0.00198213	0.0033047	0.0011163	2.32847
DRA	0.000127452	0.000191319	0.00176207	0.00513551	0.00165949	1.60524	0.000127452	0.00763975	0.0114121	0.0119063	0.00391088	1.97043
DRQ	1.65098e-05	2.20101e-05	0.000171276	0.000253031	8.58831e-05	1.18543	1.65098e-05	0.000829339	0.00122015	0.00128806	0.000420545	1.89219
DLA	4.05488e-05	7.51307e-05	0.000598135	0.00083365	0.000290231	1.31301	4.05488e-05	0.00183864	0.00289058	0.00301059	0.000996205	1.87067
DIQ	3.03889e-05	5.01576e-05	0.000239591	0.00151442	0.000464151	1.69753	3.03889e-05	0.00137684	0.0020693	0.0021471	0.00070426	1.84914
ERA	1.02959e-05	1.164e-05	2.61179e-05	7.54583e-06	6.22756e-07	-0.134959	1.02959e-05	0.000515934	0.000726717	0.000725483	0.000235634	1.84796
EKH	4.98923e-07	0	1.19929e-05	1.78803e-05	6.41371e-06	1.55434	4.98923e-07	1.2857e-05	2.88891e-05	3.4223e-05	1.17204e-05	1.83628
CRL	0.00113909	0.0167907	0.68349	0.464126	0.205566	2.61008	0.00113909	0.073806	0.0753072	0.077653	0.0231043	1.8336
DIS	0.000412609	0.00249688	0.0148819	0.0104232	0.00424167	1.40246	0.000412609	0.0270294	0.0308505	0.0277558	0.00858506	1.82782
DRN	0.00032684	0.000442107	0.00350708	0.00695324	0.00229442	1.32785	0.00032684	0.0140335	0.02044	0.02098	0.0068366	1.80747
ELQ	6.83524e-05	0.000127616	0.0006374	0.000656815	0.000227517	0.98269	6.83524e-05	0.00247067	0.00397946	0.00414482	0.00137382	1.78275
DRD	5.44279e-07	0	2.66509e-06	2.95272e-06	9.8904e-07	0.7344	5.44279e-07	1.82353e-05	2.66446e-05	2.91228e-05	9.41449e-06	1.72841
LRE	7.12098e-05	9.31197e-05	0.000879301	0.000546417	0.00022118	0.884984	7.12098e-05	0.00251908	0.00342101	0.00362704	0.00115694	1.70701
DLS	0.000122916	0.000201054	0.000864999	0.0011979	0.00038889	0.988811	0.000122916	0.00368206	0.00598729	0.00617026	0.00204473	1.70069
DIR	1.77798e-05	4.0634e-05	0.000218448	0.000697497	0.000221697	1.59362	1.77798e-05	0.000558833	0.0007551	0.000888541	0.000280855	1.69875
DRK	2.38576e-05	4.27504e-05	0.000111667	0.000361298	0.000108124	1.18024	2.38576e-05	0.000788477	0.00105768	0.00103652	0.000330719	1.63795
SRD	0.00050432	0.000561681	0.000508943	0.00412355	0.0010805	0.912565	0.00050432	0.00768408	0.0160303	0.0215836	0.00715841	1.63142
DRS	0.000154938	0.000177351	0.000913148	0.00119372	0.000385214	0.886743	0.000154938	0.0046477	0.00651975	0.00648773	0.00208704	1.62193
EKD	5.44279e-07	0	5.95203e-06	1.00884e-05	3.45845e-06	1.268	5.44279e-07	1.01201e-05	1.8825e-05	2.21008e-05	7.33745e-06	1.60859
LKE	0.000105636	0.00012804	0.000752177	0.000822824	0.00027757	0.891497	0.000105636	0.00295478	0.00408495	0.00427787	0.00136469	1.60742
DIN	1.4378e-05	2.45497e-05	0.000102606	2.29656e-06	4.18117e-06	-0.796622	1.4378e-05	0.000406268	0.000567212	0.00056612	0.000181617	1.59521
IDK	2.80304e-05	3.40733e-05	8.79479e-05	0.000258199	7.44379e-05	0.964325	2.80304e-05	0.000772819	0.00107846	0.0010652	0.000341714	1.5798
DRL	0.000152307	0.000176504	0.000770743	0.000623515	0.000200786	0.612126	0.000152307	0.00394525	0.00554012	0.0054076	0.00173608	1.55028
EQN	6.34992e-07	0	7.90643e-06	1.35333e-05	4.66013e-06	1.32863	6.34992e-07	9.67456e-06	2.02731e-05	2.21747e-05	7.52177e-06	1.54309
CRD	1.08856e-06	0	8.61712e-06	1.78803e-05	5.89925e-06	1.21552	1.08856e-06	1.64213e-05	2.3314e-05	3.78448e-05	1.17162e-05	1.54116
ELN	0.000312008	0.000339464	0.000762926	0.00377013	0.00107978	1.08219	0.000312008	0.00705552	0.0108091	0.0108296	0.00353064	1.54045
EKK	6.80349e-07	0	4.61949e-06	5.65937e-06	1.95566e-06	0.920037	6.80349e-07	1.2857e-05	2.01283e-05	2.284e-05	7.37501e-06	1.52596
ELK	2.26783e-05	3.30152e-05	5.19692e-05	1.2303e-06	-4.53899e-06	-1.2656	2.26783e-05	0.000518639	0.000752059	0.00074544	0.00024017	1.5168
DLR	6.44517e-05	5.37555e-05	0.000235505	0.000247126	7.29772e-05	0.583684	6.44517e-05	0.00127867	0.00194817	0.00206654	0.000667576	1.50601
LDP	0.000448441	0.000714694	0.00196133	0.00195093	0.000575409	0.638536	0.000448441	0.00978191	0.0145535	0.0142824	0.00462734	1.5031
EIR	5.80564e-06	1.01585e-05	9.0613e-06	0	-1.85141e-06	0	5.80564e-06	0.000125228	0.000182747	0.000181094	5.83383e-05	1.49405
EIA	1.28813e-05	9.5236e-06	1.85668e-05	0	-2.96006e-06	0	1.28813e-05	0.000269519	0.000404086	0.000377931	0.000122972	1.46745
SLA	0.000180292	0.000232799	0.0024191	0.00205673	0.000781562	1.0572	0.000180292	0.0026424	0.00470864	0.00525482	0.00172898	1.46458
DMR	4.67626e-05	6.17976e-05	0.000185135	0.000693806	0.000206447	1.17134	4.67626e-05	0.000971307	0.00139312	0.00135162	0.00043364	1.46096
DMK	0.000187368	0.000210789	0.000497661	0.00175113	0.000497814	0.970622	0.000187368	0.0037804	0.00546374	0.00541159	0.0017356	1.46063
DMA	1.78251e-05	2.0317e-05	5.51673e-05	0.000222028	6.47459e-05	1.09537	1.78251e-05	0.000341187	0.000527534	0.000512088	0.000166914	1.45831
ERD	0.000223381	0.000278089	0.000428457	0.00133668	0.000349026	0.77698	0.000223381	0.00443941	0.00643952	0.00633539	0.00203361	1.45273
VDP	0.000137521	0.000196821	0.000422683	0.00162572	0.000469045	1.07268	0.000137521	0.00265583	0.00395267	0.0038139	0.0012326	1.443
DRR	0.000180292	0.000221159	0.00077785	0.000996952	0.000300667	0.742697	0.000180292	0.00394722	0.00511671	0.00499803	0.00156227	1.44282
DLT	4.83955e-05	8.76172e-05	0.000276014	0.000159775	5.22535e-05	0.518703	4.83955e-05	0.000783226	0.00128003	0.00132361	0.000432244	1.43695
DRG	3.74645e-05	4.44435e-05	0.00012828	1.6404e-06	-2.36364e-06	-1.35867	3.74645e-05	0.000701406	0.000965215	0.00101316	0.00031909	1.43206
LDK	3.09332e-05	1.60843e-05	1.97217e-05	1.31232e-06	-8.52253e-06	-1.37239	3.09332e-05	0.000459955	0.000764005	0.000828447	0.000269659	1.42784
DMN	0.000289965	0.000278936	0.000637578	0.00139434	0.000367176	0.682023	0.000289965	0.00523989	0.00783837	0.00774045	0.00249499	1.42642
EIN	2.04105e-06	5.07926e-06	5.95203e-06	0.000268697	8.00841e-05	2.11941	2.04105e-06	3.75526e-05	5.21308e-05	5.38106e-05	1.69887e-05	1.42102
DLE	0.000147908	0.000201477	0.00030764	0.000565035	0.000135754	0.582084	0.000147908	0.00257003	0.00392335	0.00386601	0.00125076	1.41727
IDR	4.48577e-05	6.05278e-05	0.000209387	1.96848e-06	2.01917e-06	-1.35771	4.48577e-05	0.000868006	0.00117663	0.00116181	0.000365948	1.4133
ELR	0.000407257	0.000691625	0.00118978	0.00174965	0.000452533	0.633082	0.000407257	0.00738739	0.0103902	0.0104345	0.00330844	1.4086
IDP	0.000233949	0.000241265	0.00089769	0.00146988	0.000436421	0.79816	0.000233949	0.00373066	0.00576385	0.0057774	0.00186635	1.39261
DLL	0.000128495	0.00019407	0.000525911	0.0012882	0.000381097	1.0011	0.000128495	0.00214476	0.00319858	0.00316485	0.00101629	1.39147
DIK	3.49246e-06	0	1.22594e-05	9.02219e-07	4.48869e-07	-0.587819	3.49246e-06	5.79837e-05	8.10199e-05	8.58901e-05	2.70229e-05	1.39081
DMS	4.98469e-05	6.41256e-05	0.000114865	0.000321928	8.66983e-05	0.810121	4.98469e-05	0.000837741	0.00117577	0.0012018	0.000379387	1.38219
DLM	9.11667e-06	1.67192e-05	4.28191e-05	0	-1.25016e-07	0	9.11667e-06	0.000138913	0.000208813	0.00021746	6.9493e-05	1.37754
ERQ	2.50822e-05	2.75126e-05	7.5422e-05	1.72242e-06	-2.217e-06	-1.16323	2.50822e-05	0.000427495	0.000617605	0.000597239	0.000190658	1.37678
IDA	7.62898e-05	8.59241e-05	0.000160882	0.000530505	0.00014376	0.842223	7.62898e-05	0.00126931	0.00184702	0.00181337	0.000578897	1.37602
DLP	0.00020347	0.000289941	0.000705093	0.00302588	0.000888238	1.17235	0.00020347	0.00318809	0.00482007	0.00479491	0.00154063	1.37228
ELL	4.72616e-05	0.000108781	0.000197483	0.000668544	0.000195255	1.15062	4.72616e-05	0.000744082	0.00107846	0.00108686	0.000345316	1.36166
ERN	1.76891e-06	0	7.46225e-06	1.61579e-05	5.06293e-06	0.96068	1.76891e-06	2.43137e-05	3.62743e-05	4.02841e-05	1.27506e-05	1.35743
ELE	5.35661e-05	6.24325e-05	7.63104e-05	9.84239e-07	-1.43868e-05	-1.73579	5.35661e-05	0.000742268	0.00117606	0.00118753	0.000383568	1.34575
DFQ	4.09116e-05	6.41256e-05	6.98253e-05	0	-1.17035e-05	0	4.09116e-05	0.000626396	0.000920687	0.000895711	0.000285869	1.34032
LRQ	0.000253226	0.000330363	0.00152941	0.00350364	0.00109503	1.14101	0.000253226	0.00460729	0.00518513	0.00518194	0.0015364	1.31098
PDP	0.000376913	0.000476815	0.000624341	0.00231928	0.000597462	0.789111	0.000376913	0.00545072	0.00789173	0.00768812	0.00243746	1.30958
DFK	3.67388e-06	6.13743e-06	6.92923e-06	0	-1.02299e-06	0	3.67388e-06	5.68062e-05	7.42139e-05	7.47288e-05	2.30572e-05	1.30836
IDE	4.8078e-06	9.31197e-06	3.81996e-06	0	-1.99154e-06	0	4.8078e-06	6.77856e-05	9.80348e-05	9.646e-05	3.05206e-05	1.3024
CCL	1.0432e-06	4.23271e-06	0.000164702	0.000102689	4.65407e-05	1.99316	1.0432e-06	1.67714e-05	1.62185e-05	2.06225e-05	5.81849e-06	1.29597
LKQ	0.000383218	0.000438932	0.00135617	0.00199235	0.000574463	0.715919	0.000383218	0.00673117	0.00773374	0.00751915	0.00224104	1.29272
GLQ	6.27735e-05	8.46543e-05	0.000207522	0.00055306	0.000159373	0.944996	6.27735e-05	0.000967329	0.00122739	0.00121089	0.00037044	1.28533
DVK	2.76675e-06	2.75126e-06	1.06604e-06	0	-9.98548e-07	0	2.76675e-06	3.69161e-05	5.16239e-05	5.13714e-05	1.60522e-05	1.26875
LRD	0.000954892	0.000997227	0.00242567	0.00249324	0.000604349	0.41681	0.000954892	0.0140194	0.0182044	0.0176755	0.00543469	1.26742
IRE	8.80825e-05	0.000118939	0.000256559	0.00020505	4.88522e-05	0.36697	8.80825e-05	0.00127984	0.00155024	0.00158993	0.000477593	1.25649
DVQ	0.000107994	0.000118304	0.000157418	0.000289366	5.8323e-05	0.428048	0.000107994	0.00135383	0.00193782	0.00190946	0.000598839	1.24751
ERS	0.000140469	0.000147087	0.000135831	0.000338086	5.81594e-05	0.381446	0.000140469	0.00190064	0.00248468	0.00240492	0.00073774	1.23352
ELM	0.000114026	0.000168674	0.000227243	2.4606e-06	-2.76128e-05	-1.66597	0.000114026	0.0013868	0.00197366	0.00195211	0.000610112	1.2335
DVR	0.000154076	0.00017079	0.000256826	2.62464e-06	-3.68319e-05	-1.76867	0.000154076	0.00197698	0.0026376	0.00262467	0.000807241	1.23134
FRD	7.71062e-07	0	0	1.39434e-06	1.86983e-07	0.257279	7.71062e-07	8.33794e-06	1.24535e-05	1.29353e-05	4.06081e-06	1.22469
DYR	7.30241e-05	7.87285e-05	0.000133965	0.000111301	1.70067e-05	0.183033	7.30241e-05	0.00091065	0.00125092	0.00120475	0.000373546	1.21743
DVN	0.000434788	0.0004529	0.000505301	0.000808306	0.000117295	0.269298	0.000434788	0.0051968	0.00720288	0.00714669	0.00221418	1.21583
ITP	0.000338995	0.000562104	0.000964495	0.00217189	0.000590107	0.806644	0.000338995	0.00427266	0.0055798	0.00551507	0.00168354	1.21136
LDR	0.000341036	0.000329728	0.000810542	0.00051164	9.92626e-05	0.176164	0.000341036	0.00412124	0.00562281	0.00547671	0.00169086	1.20572
LRR	0.000563284	0.000710672	0.00230903	0.00484049	0.001443	0.934162	0.000563284	0.00820438	0.00883124	0.00901646	0.00259864	1.20431
DLN	1.13391e-06	0	1.42138e-06	3.03474e-06	7.12385e-07	0.427541	1.13391e-06	1.46073e-05	1.67253e-05	1.77398e-05	5.19355e-06	1.19437
DYA	2.31772e-05	1.43912e-05	1.91886e-05	0	-6.47342e-06	0	2.31772e-05	0.000287309	0.000386419	0.000360857	0.000111215	1.19227
FDR	5.24322e-05	6.32791e-05	0.000112023	0.000255984	6.59399e-05	0.688615	5.24322e-05	0.000638044	0.000855451	0.000811595	0.000249489	1.18974
WRQ	2.24969e-05	2.9629e-05	6.96476e-05	9.02219e-07	-2.47653e-06	-1.39681	2.24969e-05	0.000337973	0.000363395	0.000345408	9.94155e-05	1.18621
ERL	0.00011135	0.000140314	0.000192508	0.000253852	4.79697e-05	0.357888	0.00011135	0.00130167	0.00175753	0.00170464	0.000523574	1.18494
NLQ	0.000137703	0.000169309	0.000293959	0.000167157	2.13013e-05	0.0841813	0.000137703	0.00170816	0.00212831	0.00208627	0.000626585	1.18043
NLA	0.000307744	0.00042052	0.000718241	0.00127295	0.000319333	0.616621	0.000307744	0.00384252	0.00470487	0.00465189	0.00138948	1.17944
DLD	6.80349e-07	0	0	2.37858e-06	5.09469e-07	0.543586	6.80349e-07	7.25592e-06	7.09558e-06	1.02004e-05	2.83997e-06	1.17588
IDS	0.000110217	0.000123595	0.000130856	0.000777631	0.00020095	0.848527	0.000110217	0.00119965	0.0016802	0.00165187	0.000510551	1.17573
MRD	4.53566e-07	0	0	1.88646e-06	4.29868e-07	0.619007	4.53566e-07	4.55086e-06	5.43029e-06	6.72633e-06	1.96977e-06	1.17114
ELH	1.31534e-06	0	1.42138e-06	5.74139e-06	1.46995e-06	0.639979	1.31534e-06	1.19659e-05	1.99835e-05	1.89963e-05	6.10605e-06	1.15963
LKK	0.000162649	0.000151954	0.000398697	0.000468744	0.000116503	0.459685	0.000162649	0.00223288	0.00241184	0.0023432	0.000672062	1.15856
GLK	8.77196e-05	9.48128e-05	0.000136275	0.000288546	6.43941e-05	0.517118	8.77196e-05	0.00109342	0.00134215	0.00125805	0.000375971	1.1566
DKA	9.77888e-05	0.00011513	9.07907e-05	0.000266155	4.80758e-05	0.434845	9.77888e-05	0.0011078	0.00146473	0.00139442	0.000424682	1.1541
LRK	9.59745e-05	8.97335e-05	0.000265532	0.000495892	0.000137555	0.713231	9.59745e-05	0.0013475	0.00141723	0.00135465	0.000384577	1.14967
DFR	0.000157251	0.000176927	0.000213118	1.31232e-06	-4.31626e-05	-2.07855	0.000157251	0.00173658	0.0022283	0.00220143	0.000662426	1.14611
LKA	0.000126772	0.000124865	0.00024581	0.00017216	2.57109e-05	0.132909	0.000126772	0.00147114	0.00171648	0.00172652	0.000504459	1.13415
ISP	0.000224742	0.000256502	0.000319011	0.000181428	-6.7433e-06	-0.0929797	0.000224742	0.00241419	0.00319308	0.00297947	0.000904308	1.12245
NRA	0.000163284	0.000157669	0.000235238	0.000851203	0.000214133	0.71709	0.000163284	0.00203166	0.00228311	0.00215206	0.000621777	1.11991
SRA	0.000147726	0.000151319	0.000234172	0.00023712	3.51032e-05	0.205509	0.000147726	0.00164916	0.0019444	0.00194694	0.000569288	1.11989
DIG	3.33825e-05	3.93642e-05	6.06752e-05	5.49533e-06	-6.23504e-06	-0.783524	3.33825e-05	0.000327535	0.000451583	0.000439651	0.000134285	1.11959
DYL	8.51797e-05	9.14266e-05	0.000108647	1.06626e-06	-2.3512e-05	-1.90247	8.51797e-05	0.000838186	0.00112581	0.00109462	0.000331594	1.10893
SRE	0.000139063	0.000163171	0.000200859	0.000103427	-6.92209e-06	-0.128578	0.000139063	0.00149466	0.00187562	0.00178521	0.000531941	1.10848
MDK	1.07949e-05	7.40725e-06	1.04827e-05	0	-2.93092e-06	0	1.07949e-05	0.000106643	0.000134019	0.000135192	4.00567e-05	1.09773
VDA	0.000146955	0.000198091	0.000160794	2.21454e-06	-4.7152e-05	-1.8219	0.000146955	0.00131994	0.00180843	0.00183037	0.000553875	1.09535
DRH	0.000184964	0.000207615	0.000164347	0.0012508	0.000315425	0.830101	0.000184964	0.00201899	0.00252125	0.00230181	0.000685279	1.09498
EMR	9.07132e-05	7.74586e-05	7.08913e-05	1.39434e-06	-2.74524e-05	-1.8133	9.07132e-05	0.000838504	0.00114159	0.0011145	0.000337445	1.08941
DMH	7.25705e-07	0	0	2.0505e-06	3.97438e-07	0.451099	7.25705e-07	6.49214e-06	9.62971e-06	8.79597e-06	2.73484e-06	1.08352
EFA	1.45141e-05	2.47614e-05	1.11045e-05	0	-5.71992e-06	0	1.45141e-05	0.000138817	0.000173697	0.000173258	5.11113e-05	1.0769
DVA	2.26329e-05	2.66661e-05	2.75392e-05	0	-6.70257e-06	0	2.26329e-05	0.000189927	0.000258699	0.000261883	7.86523e-05	1.06337
VDK	6.93502e-05	6.77234e-05	4.82381e-05	0.000111875	1.08089e-05	0.207686	6.93502e-05	0.000612457	0.000809909	0.000795924	0.000237717	1.05982
YRE	2.63975e-05	3.76711e-05	3.50015e-05	0.000690444	0.000198947	1.41756	2.63975e-05	0.00026535	0.000314812	0.000300985	8.73223e-05	1.05698
GRA	0.000166912	0.000183065	0.000305419	0.000390579	7.93354e-05	0.36922	0.000166912	0.00176389	0.00195346	0.00188367	0.000533983	1.05252
GIQ	1.82333e-05	1.7989e-05	1.63459e-05	0	-5.63432e-06	0	1.82333e-05	0.00017882	0.000202151	0.00020386	5.8021e-05	1.04846
DKN	4.49484e-05	2.75126e-05	2.86053e-05	1.54197e-05	-8.74933e-06	-0.464637	4.49484e-05	0.00038746	0.000518049	0.000502183	0.000150229	1.04815
DIH	3.75099e-05	4.529e-05	3.1448e-05	7.38179e-06	-1.04226e-05	-0.705984	3.75099e-05	0.000336732	0.000433047	0.000417919	0.000123754	1.04695
LKR	7.22077e-05	7.66121e-05	0.000208499	1.39434e-06	-8.05535e-06	-1.71422	7.22077e-05	0.000835863	0.000848283	0.000802651	0.000220375	1.04594
VKE	4.96201e-05	5.75649e-05	6.04087e-05	0	-1.46017e-05	0	4.96201e-05	0.000464825	0.00054187	0.000548085	0.000157244	1.04319
MDR	1.35616e-05	1.58727e-05	1.29701e-05	0	-4.35874e-06	0	1.35616e-05	0.0001195	0.000167325	0.000148275	4.51965e-05	1.03876
EFQ	1.66005e-05	1.96821e-05	1.93663e-05	0	-5.01173e-06	0	1.66005e-05	0.000124496	0.000178258	0.00018065	5.4591e-05	1.03672
ELP	1.0432e-05	8.67706e-06	5.59668e-06	3.52686e-06	-2.37959e-06	-0.470981	1.0432e-05	8.24884e-05	0.000114615	0.000113091	3.40104e-05	1.03506
CRA	1.3743e-05	1.20632e-05	3.74889e-05	2.70666e-06	-7.6835e-07	-0.70565	1.3743e-05	0.000123573	0.000146401	0.000148053	4.25758e-05	1.03233
LDA	0.000341853	0.000386235	0.000283388	0.00146742	0.000327385	0.632715	0.000341853	0.00281371	0.00376225	0.003647	0.0010864	1.0281
ERK	0.000152217	0.00014751	8.12852e-05	0.000549615	0.000112597	0.557597	0.000152217	0.00136131	0.00170301	0.00160264	0.000469297	1.02237
IKE	9.97845e-07	0	1.59905e-06	1.80444e-06	4.01883e-07	0.257279	9.97845e-07	7.38322e-06	9.12288e-06	1.03482e-05	2.97907e-06	1.0158
GYG	9.97845e-07	0	1.06604e-06	0	-1.9275e-07	0	9.97845e-07	1.30161e-05	1.21638e-05	1.03482e-05	2.71988e-06	1.0158
EKA	1.08402e-05	1.3968e-05	7.19574e-06	0	-3.92929e-06	0	1.08402e-05	9.7223e-05	0.000133513	0.000112204	3.40381e-05	1.01497
NRN	6.77627e-05	7.85168e-05	8.59047e-05	9.53071e-05	9.0021e-06	0.148134	6.77627e-05	0.000662708	0.00074938	0.000692812	0.000196182	1.00962
NLN	0.000157297	0.000143489	0.000145958	5.16725e-06	-4.53919e-05	-1.48346	0.000157297	0.00139428	0.00167926	0.00160464	0.0004627	1.00866
DRM	1.63284e-06	0	2.57625e-06	0	-2.32226e-07	0	1.63284e-06	1.18068e-05	1.8101e-05	1.64093e-05	5.06235e-06	1.00215
ELG	8.66311e-05	9.71408e-05	6.74267e-05	8.20199e-07	-2.87147e-05	-2.02375	8.66311e-05	0.000642022	0.000875869	0.000861192	0.000255753	0.997426
DKE	1.19288e-05	1.01585e-05	7.37341e-06	0	-3.85715e-06	0	1.19288e-05	8.27111e-05	0.00011838	0.000117896	3.53569e-05	0.994901
EVQ	8.75836e-05	7.08979e-05	4.40628e-05	1.00884e-05	-2.59321e-05	-0.938598	8.75836e-05	0.000619808	0.000866963	0.00086341	0.000257463	0.993794
LHQ	0.000228234	0.000260312	0.000198727	0.000399191	4.51284e-05	0.2428	0.000228234	0.00175157	0.00223677	0.00221954	0.000645912	0.987882
DFA	4.32248e-05	3.61897e-05	3.91768e-05	0.000162974	3.62233e-05	0.576384	4.32248e-05	0.000324607	0.000450931	0.000417993	0.000125063	0.985436
DVS	7.12098e-05	7.57656e-05	5.87208e-05	2.54262e-06	-2.23046e-05	-1.44726	7.12098e-05	0.000542635	0.000693411	0.000684238	0.000198986	0.982667
DFN	0.000165415	0.00014624	0.00010385	0.000806174	0.000187988	0.687852	0.000165415	0.00123577	0.00168737	0.00157847	0.000469077	0.97966
ELS	8.6359e-05	6.75118e-05	5.43678e-05	0.000888768	0.000239408	1.01248	8.6359e-05	0.000637375	0.000846184	0.000815512	0.000239627	0.975123
GLG	1.54666e-05	1.10051e-05	1.05715e-05	0	-4.68333e-06	0	1.54666e-05	0.000121696	0.000144518	0.00014591	4.14151e-05	0.974689
NRQ	0.000352375	0.000341157	0.000400474	0.00170413	0.000411457	0.684497	0.000352375	0.00310738	0.00340436	0.00325554	0.000900648	0.965618
NRE	2.33586e-05	1.96821e-05	2.50518e-05	0	-6.47062e-06	0	2.33586e-05	0.000168732	0.000214315	0.000215316	6.21457e-05	0.96463
ICP	1.12031e-05	1.31214e-05	6.75156e-06	0	-3.99791e-06	0	1.12031e-05	7.98788e-05	9.4125e-05	0.000101634	2.85539e-05	0.957702
GLN	0.000514117	0.000390891	0.000500592	0.00229557	0.000545407	0.649829	0.000514117	0.00386015	0.00468561	0.00461589	0.00131308	0.953193
LEK	2.02744e-05	2.83592e-05	5.6944e-05	1.80444e-06	-2.6825e-06	-1.05061	2.02744e-05	0.000142668	0.000176086	0.000181981	5.18536e-05	0.953077
KDP	7.71062e-07	0	0	0	-2.31319e-07	0	7.71062e-07	7.16045e-06	9.34009e-06	6.87416e-06	2.04889e-06	0.95013
MRR	0.000554484	0.00177076	0.00171427	0.00218157	0.000482476	0.594879	0.000554484	0.00659977	0.00523509	0.00492456	0.00117455	0.948478
DRV	4.53566e-07	0	0	1.47636e-06	3.06838e-07	0.512551	4.53566e-07	3.40519e-06	4.92346e-06	3.99145e-06	1.21319e-06	0.94449
ARE	6.44517e-05	6.28558e-05	5.24134e-05	8.42344e-05	4.89058e-06	0.116255	6.44517e-05	0.000466257	0.000567139	0.000561686	0.000159258	0.940259
GIN	6.66288e-05	5.41787e-05	3.35801e-05	1.06626e-06	-2.17286e-05	-1.7958	6.66288e-05	0.000501995	0.000602834	0.000579721	0.000164012	0.939557
ERR	0.0001768	0.000194916	9.08795e-05	0.000332509	3.63089e-05	0.274321	0.0001768	0.00134193	0.00162156	0.00153368	0.000435026	0.938252
LKD	3.56503e-05	3.15337e-05	3.10039e-05	2.4606e-06	-1.00099e-05	-1.16102	3.56503e-05	0.000262582	0.000327265	0.000305789	8.75101e-05	0.933359
MRE	8.61775e-07	0	1.33254e-06	1.2303e-06	2.43811e-07	0.154617	8.61775e-07	4.45539e-06	6.73356e-06	7.31766e-06	2.16458e-06	0.928978
LSP	0.000399002	0.000486339	0.000346195	0.000420516	-7.56014e-06	0.0228076	0.000399002	0.00281577	0.00358558	0.00337425	0.000969556	0.927203
WDR	8.02812e-06	1.29098e-05	7.55108e-06	0.000247946	7.14395e-05	1.48974	8.02812e-06	6.35211e-05	7.42139e-05	6.78546e-05	1.90172e-05	0.926966
DLQ	8.16419e-07	0	1.33254e-06	1.31232e-06	2.82024e-07	0.206126	8.16419e-07	6.74673e-06	9.4125e-06	6.80025e-06	2.06172e-06	0.920612
RDP	0.000119288	0.000111955	6.82263e-05	1.6404e-06	-3.96671e-05	-1.86165	0.000119288	0.000860145	0.0010634	0.000982192	0.000279196	0.9156
NIQ	0.000115478	0.000119997	0.000120373	1.80444e-06	-3.40645e-05	-1.80616	0.000115478	0.000844201	0.00098071	0.000948043	0.00026342	0.914329
DVT	1.0432e-06	0	1.33254e-06	1.39434e-06	2.38595e-07	0.126	1.0432e-06	6.65126e-06	1.07882e-05	8.35248e-06	2.60647e-06	0.903447
NLE	0.000150584	0.000197033	0.000112911	0.000292483	3.41575e-05	0.288322	0.000150584	0.000958036	0.00121226	0.00120224	0.000340919	0.902212
DIL	6.21839e-05	7.99983e-05	7.30234e-05	1.39434e-06	-1.89344e-05	-1.64931	6.21839e-05	0.000383386	0.00048402	0.000496344	0.000140311	0.902105
FDP	8.83546e-05	0.000110051	8.11075e-05	1.80444e-06	-2.88594e-05	-1.68989	8.83546e-05	0.000543462	0.000718029	0.000705156	0.000202497	0.902056
EIS	6.34992e-07	0	2.39858e-06	1.39434e-06	4.67662e-07	0.3416	6.34992e-07	5.50559e-06	5.79231e-06	5.02627e-06	1.34605e-06	0.898477
NMA	7.94647e-05	9.67175e-05	7.48001e-05	0.00073211	0.000193602	0.964402	7.94647e-05	0.00054098	0.000642077	0.00062311	0.000173203	0.89439
LRN	0.000262433	0.000226239	0.000356411	0.000544202	9.75479e-05	0.316741	0.000262433	0.00205371	0.00209138	0.00204392	0.000538213	0.891445
ELD	8.5724e-06	5.29089e-06	4.1753e-06	1.47636e-06	-2.24037e-06	-0.76391	8.5724e-06	4.74817e-05	6.42222e-05	6.63024e-05	1.8993e-05	0.888427
QSR	0.000261798	0.000302216	0.000556559	1.47636e-06	-5.26622e-05	-2.24877	0.000261798	0.00165518	0.00204693	0.00202263	0.000567425	0.88795
ADP	0.000329561	0.000382214	0.000171898	0.00169921	0.000389862	0.71231	0.000329561	0.00201969	0.00262811	0.00253339	0.00072199	0.885766
LEP	4.33609e-05	4.78297e-05	3.26917e-05	1.72242e-06	-1.40053e-05	-1.40096	4.33609e-05	0.000265414	0.000347828	0.00033299	9.51302e-05	0.885333
LRS	0.0009177	0.000837442	0.00102757	0.00264367	0.000536802	0.459506	0.0009177	0.0068894	0.00739033	0.00702791	0.00188315	0.884125
NLK	0.000169543	0.000172483	0.000178739	0.000681831	0.000154312	0.604397	0.000169543	0.00117154	0.00136749	0.00129264	0.000356523	0.882197
FDK	2.53997e-06	0	9.77199e-07	0	-6.64271e-07	0	2.53997e-06	1.42572e-05	1.99835e-05	1.9292e-05	5.59823e-06	0.880549
DYS	0.000275133	0.000237244	0.00013512	2.70666e-06	-9.19403e-05	-2.00711	0.000275133	0.00178034	0.00230273	0.00208782	0.000596046	0.880151
VRK	2.35854e-06	2.75126e-06	2.04323e-06	0	-7.78366e-07	0	2.35854e-06	2.43137e-05	1.77389e-05	1.77398e-05	3.95689e-06	0.876304
EYL	0.000121465	0.000142431	7.76429e-05	0.000241795	2.96201e-05	0.298996	0.000121465	0.000679511	0.000943132	0.000912342	0.000263625	0.875707
EKY	3.22939e-05	0.00012423	0.000100563	0.000308723	8.0562e-05	0.980448	3.22939e-05	0.000172169	0.000256237	0.000241409	7.11413e-05	0.873633
DLK	0.000102869	0.000126558	0.000131922	0.000150425	1.48031e-05	0.165035	0.000102869	0.000512179	0.000743877	0.000767467	0.000222549	0.872776
ISR	4.45402e-05	5.4602e-05	2.73616e-05	1.14828e-06	-1.57416e-05	-1.5887	4.45402e-05	0.000307677	0.000347538	0.000330995	8.99225e-05	0.871069
IRD	0.000142919	0.000153436	9.4966e-05	2.62464e-06	-4.79352e-05	-1.73602	0.000142919	0.00094031	0.00106549	0.00105315	0.000285588	0.867402
IRN	9.50221e-05	8.33844e-05	5.29464e-05	4.66693e-05	-1.75496e-05	-0.308793	9.50221e-05	0.00052895	0.000607541	0.000697469	0.000188593	0.8657
FRE	6.20478e-05	5.88347e-05	5.32129e-05	0	-1.91765e-05	0	6.20478e-05	0.000391565	0.000472145	0.000450295	0.000124532	0.86077
QLQ	0.000121284	0.000180525	8.7326e-05	1.47636e-06	-4.52621e-05	-1.91461	0.000121284	0.000701247	0.000821277	0.000869988	0.000236614	0.855711
GLP	0.000125003	0.00013587	0.000106515	6.31553e-06	-3.85417e-05	-1.29651	0.000125003	0.000830898	0.000930317	0.000895341	0.000241043	0.855069
TRE	0.000139199	0.000132061	0.00010305	0.000168469	5.8798e-06	0.0828824	0.000139199	0.000942315	0.00100974	0.000993575	0.000263056	0.853563
IDG	0.000104048	0.000135235	4.92153e-05	0.000406163	8.20324e-05	0.591466	0.000104048	0.000582351	0.000729758	0.000736274	0.000204409	0.849806
IER	1.54666e-05	1.69309e-05	1.02162e-05	0	-5.31145e-06	0	1.54666e-05	8.96488e-05	0.000118091	0.000108656	3.0801e-05	0.846659
WRA	0.000100374	0.00010349	0.000113266	0	-2.91346e-05	0	0.000100374	0.000723905	0.000748221	0.000704269	0.0001836	0.846117
EVN	2.47193e-05	2.09519e-05	6.04087e-06	2.37858e-06	-8.19334e-06	-1.01672	2.47193e-05	0.000136494	0.000165805	0.000173037	4.74263e-05	0.845101
NRD	7.71062e-07	0	0	0	-2.31319e-07	0	7.71062e-07	4.55086e-06	4.99586e-06	5.39585e-06	1.43194e-06	0.84497
EVR	6.34992e-07	0	0	0	-1.90498e-07	0	6.34992e-07	4.16897e-06	5.7199e-06	4.43494e-06	1.29508e-06	0.84412
MDQ	0.000269736	0.0002601	0.000108647	9.02219e-07	-9.57954e-05	-2.47563	0.000269736	0.00149984	0.00201109	0.00188071	0.000534417	0.843384
EFR	9.71992e-05	0.00010476	5.81878e-05	1.6404e-06	-3.33248e-05	-1.77271	9.71992e-05	0.000561729	0.000700652	0.000669529	0.000185591	0.838107
NIA	6.65835e-05	7.08979e-05	6.5117e-05	1.80444e-06	-2.00118e-05	-1.56702	6.65835e-05	0.000425553	0.000474752	0.000458425	0.000122472	0.837902
GMA	1.07042e-05	1.3333e-05	4.53065e-06	0	-4.09149e-06	0	1.07042e-05	7.97197e-05	7.89926e-05	7.31766e-05	1.8669e-05	0.83482
VRQ	0.000306701	0.000369727	0.000510631	0.000202507	-1.71679e-05	-0.180275	0.000306701	0.00232412	0.0022052	0.00209359	0.000524174	0.834176
LNR	0.000276358	0.00029248	0.000243323	0.00105904	0.000229889	0.583441	0.000276358	0.00180552	0.00194231	0.00186844	0.000491304	0.830008
DYE	8.5089e-05	7.70354e-05	4.03317e-05	0.000305852	6.25586e-05	0.555638	8.5089e-05	0.000422562	0.000578507	0.000570999	0.000161367	0.826762
CRK	0.000178025	0.000144124	0.000131211	0.000778697	0.00017891	0.640888	0.000178025	0.00110774	0.00121595	0.00119278	0.000315247	0.82608
NIN	0.000378138	0.000322321	0.000276458	0.00109907	0.000211692	0.463374	0.000378138	0.00238752	0.00265237	0.00251801	0.000668448	0.823408
TDP	0.000164191	0.000199361	8.47498e-05	4.59311e-06	-5.93404e-05	-1.55324	0.000164191	0.000881913	0.00116961	0.00109307	0.000307432	0.823297
EYR	9.93309e-06	5.71416e-06	3.02043e-06	0	-3.2493e-06	0	9.93309e-06	5.45785e-05	7.50104e-05	6.59328e-05	1.88431e-05	0.822017
VDS	8.96246e-05	0.000114707	3.51792e-05	5.29849e-05	-1.89447e-05	-0.228276	8.96246e-05	0.000486465	0.000599938	0.000589847	0.000161414	0.818312
DIP	2.69418e-05	2.20101e-05	2.6029e-05	9.51431e-06	-4.82636e-06	-0.45205	2.69418e-05	0.000162494	0.000191581	0.000175698	4.75354e-05	0.814339
IAK	4.98923e-07	0	0	0	-1.49677e-07	0	4.98923e-07	3.81891e-06	3.47538e-06	3.25229e-06	7.91659e-07	0.814156
DKR	6.30457e-06	5.9258e-06	1.0305e-05	3.44484e-06	-4.19998e-07	-0.262487	6.30457e-06	4.62406e-05	4.56144e-05	4.09493e-05	1.03308e-05	0.812591
IDT	3.72831e-05	5.12158e-05	2.13207e-05	1.47636e-06	-1.37315e-05	-1.40232	3.72831e-05	0.000211058	0.000272311	0.000241261	6.73186e-05	0.810975
ISK	9.79249e-05	8.93102e-05	5.95203e-05	0	-3.23565e-05	0	9.79249e-05	0.000589735	0.000652793	0.000628358	0.000165436	0.807314
SLQ	0.000378183	0.000378616	0.00028321	0.000520252	3.30801e-05	0.138512	0.000378183	0.00211001	0.00254232	0.00242399	0.000656973	0.806829
LAE	0.000107042	0.000110474	7.20462e-05	0.000258527	4.16028e-05	0.382953	0.000107042	0.000524686	0.000689429	0.000678472	0.000187904	0.80198
DLC	1.17927e-05	1.5661e-05	8.43945e-06	0	-4.25997e-06	0	1.17927e-05	6.08479e-05	7.8703e-05	7.46549e-05	2.06442e-05	0.801444
VRA	7.63805e-05	6.64536e-05	9.41664e-05	1.41074e-05	-1.59106e-05	-0.733535	7.63805e-05	0.000528632	0.000504075	0.000482226	0.000119298	0.800268
NLR	0.000259213	0.00031703	0.00020077	0.000506965	6.26996e-05	0.291321	0.000259213	0.00154494	0.00165798	0.00161986	0.000419499	0.795822
NRS	0.000124549	0.000127193	8.19959e-05	0.000745479	0.000181759	0.777094	0.000124549	0.000800475	0.000850238	0.000775819	0.000200357	0.79442
DYG	4.98923e-06	8.25379e-06	2.57625e-06	0	-2.06452e-06	0	4.98923e-06	2.63823e-05	3.25093e-05	3.10446e-05	8.42932e-06	0.793953
SRN	9.0441e-05	7.89401e-05	4.71721e-05	3.44484e-06	-2.92757e-05	-1.4192	9.0441e-05	0.000553678	0.000601024	0.00056272	0.000146418	0.793927
DHA	0.000126091	0.000165287	7.7021e-05	0.000173554	5.4122e-06	0.13875	0.000126091	0.000659239	0.000816353	0.000784394	0.000213202	0.793849
LEA	4.63544e-05	7.2591e-05	2.9316e-05	9.84239e-07	-1.79386e-05	-1.67299	4.63544e-05	0.000245269	0.000288602	0.000287532	7.66866e-05	0.792595
ERH	6.74906e-05	5.79882e-05	2.41635e-05	4.88839e-05	-8.96449e-06	-0.140078	6.74906e-05	0.00035885	0.000456072	0.00041585	0.00011423	0.789693
DYH	3.87799e-05	2.43381e-05	1.19929e-05	0	-1.28685e-05	0	3.87799e-05	0.000229898	0.000279117	0.000238378	6.48014e-05	0.78866
IKQ	1.7553e-05	1.50261e-05	1.99882e-05	0	-4.7697e-06	0	1.7553e-05	0.000110907	0.000113819	0.000106956	2.71121e-05	0.784854
IRK	2.19526e-05	2.24334e-05	2.51407e-05	1.72242e-06	-5.79832e-06	-1.10535	2.19526e-05	0.00015021	0.000130327	0.000131792	3.09634e-05	0.778402
TPR	0.000434834	0.000468773	0.000757507	0.000441513	3.08772e-05	0.00662052	0.000434834	0.00223724	0.00261103	0.002609	0.000689629	0.778151
LAK	0.000313958	0.000310469	0.000239591	3.38742e-05	-9.1113e-05	-0.967003	0.000313958	0.00177888	0.00190856	0.00188197	0.000483372	0.77774
QLA	0.000103594	0.000133119	7.08025e-05	0.000214154	2.69362e-05	0.31539	0.000103594	0.000587284	0.000651634	0.000618822	0.000161003	0.77623
NRG	7.68794e-05	8.76172e-05	5.05478e-05	0.000331524	7.26866e-05	0.634705	7.68794e-05	0.000443439	0.000451365	0.000457169	0.000114879	0.774266
DHN	6.34992e-07	0	0	0	-1.90498e-07	0	6.34992e-07	3.78708e-06	3.18577e-06	3.7697e-06	8.80281e-07	0.773539
CLA	1.67819e-06	3.17453e-06	1.77673e-06	0	-6.43239e-07	0	1.67819e-06	5.63289e-06	6.73356e-06	9.90471e-06	2.57802e-06	0.770999
DRE	9.07132e-07	0	0	1.80444e-06	2.69192e-07	0.298672	9.07132e-07	3.75526e-06	5.06827e-06	5.32193e-06	1.45574e-06	0.768399
VKA	0.000104093	8.12681e-05	5.08143e-05	9.02219e-07	-3.40027e-05	-2.06211	0.000104093	0.000607906	0.000620863	0.000607513	0.000152322	0.766133
EID	3.60585e-05	3.55548e-05	1.00385e-05	0	-1.33692e-05	0	3.60585e-05	0.000163099	0.000236978	0.000208738	5.91917e-05	0.762594
NMQ	4.91212e-05	3.97875e-05	2.14984e-05	8.20199e-07	-1.63192e-05	-1.77735	4.91212e-05	0.000252175	0.000281289	0.00028391	7.33481e-05	0.761912
LDQ	1.54212e-06	0	0	0	-4.62637e-07	0	1.54212e-06	9.3245e-06	1.12226e-05	8.86989e-06	2.38814e-06	0.759799
QDP	0.000116793	0.000132696	4.21084e-05	9.02219e-07	-4.3826e-05	-2.11211	0.000116793	0.000539134	0.00069066	0.000670859	0.000181372	0.759214
VKK	1.2337e-05	9.5236e-06	5.1525e-06	0	-4.13821e-06	0	1.2337e-05	8.81213e-05	7.5662e-05	7.07373e-05	1.62742e-05	0.758439
WRN	2.02744e-05	1.82007e-05	1.69677e-05	0	-6.20561e-06	0	2.02744e-05	0.00011043	0.000109475	0.000116048	2.86364e-05	0.757689
DRP	2.7214e-06	0	3.81996e-06	4.75715e-06	9.92724e-07	0.242556	2.7214e-06	1.36526e-05	1.59288e-05	1.55223e-05	4.0679e-06	0.756164
DLG	5.44279e-07	0	0	0	-1.63284e-07	0	5.44279e-07	2.64141e-06	4.05461e-06	3.10446e-06	9.09375e-07	0.756164
VSP	9.094e-05	0.000104125	6.16524e-05	0	-3.15292e-05	0	9.094e-05	0.000458619	0.000529634	0.000516006	0.000134621	0.7539
LDS	0.00056732	0.000647182	0.00023968	0.000131888	-0.00017138	-0.633623	0.00056732	0.00262244	0.00333818	0.00321134	0.00086478	0.752858
WRR	1.26998e-06	0	1.60794e-05	1.21389e-05	4.86862e-06	0.980383	1.26998e-06	6.84221e-06	7.02317e-06	7.16982e-06	1.78805e-06	0.75171
GLE	4.98923e-07	0	0	0	-1.49677e-07	0	4.98923e-07	1.78216e-06	2.89615e-06	2.8088e-06	8.04362e-07	0.750487
ERG	7.25705e-07	0	0	8.20199e-07	2.83481e-08	0.0531589	7.25705e-07	2.896e-06	3.18577e-06	4.06536e-06	1.03087e-06	0.748339
PMT	0.000563692	0.000548983	0.000323009	0.000826597	5.62741e-05	0.166252	0.000563692	0.00226557	0.00315811	0.0031372	0.000861308	0.745501
IHP	0.000206327	0.000214387	0.000127747	2.70666e-06	-6.97502e-05	-1.88212	0.000206327	0.0011023	0.00128256	0.00114532	0.000299726	0.744372
DKS	7.36137e-05	7.74586e-05	2.13207e-05	3.36282e-05	-1.76095e-05	-0.340256	7.36137e-05	0.000357831	0.000414222	0.000405649	0.00010525	0.741192
NIK	9.43871e-05	0.000105818	7.49778e-05	0.000770003	0.000199601	0.91158	9.43871e-05	0.00051132	0.000576334	0.000519775	0.000134118	0.740903
MKQ	0.000199569	0.000176292	8.27954e-05	0.000465709	7.04923e-05	0.368022	0.000199569	0.00110745	0.00118214	0.00109203	0.000275207	0.738142
GPN	9.99206e-05	0.000107511	9.83417e-05	1.80444e-06	-3.03518e-05	-1.74331	9.99206e-05	0.000450599	0.000535861	0.000540767	0.00014078	0.733356
YDR	4.78058e-05	5.75649e-05	2.30086e-05	0	-1.77974e-05	0	4.78058e-05	0.000227384	0.000271876	0.000258335	6.76081e-05	0.732703
IAP	1.67819e-06	0	1.77673e-06	2.78868e-06	5.10817e-07	0.220556	1.67819e-06	6.65126e-06	8.03683e-06	9.01772e-06	2.34041e-06	0.730255
LKS	0.000785531	0.000607183	0.000446491	0.000495482	-0.000103084	-0.200135	0.000785531	0.00402911	0.00449432	0.00421637	0.00107577	0.729776
DVE	3.08425e-05	2.45497e-05	8.43945e-06	0	-1.08638e-05	0	3.08425e-05	0.000117813	0.000163198	0.000165423	4.49128e-05	0.729448
LRT	0.000713777	0.000757021	0.000544122	0.000106298	-0.000203534	-0.827038	0.000713777	0.00394117	0.00400878	0.00380806	0.000935047	0.727142
YDP	0.000106044	0.000143066	4.85046e-05	1.06626e-06	-4.09493e-05	-1.99762	0.000106044	0.000485924	0.000607179	0.00056442	0.000149638	0.726118
IRA	0.000217031	0.000218408	0.000194285	0.000156904	-2.04505e-05	-0.140888	0.000217031	0.00122415	0.0012216	0.00115139	0.000280051	0.724698
GRN	6.30457e-06	3.80944e-06	6.30737e-06	6.39755e-06	2.77689e-07	0.00635867	6.30457e-06	3.80936e-05	3.96049e-05	3.30403e-05	8.17186e-06	0.719389
ISQ	5.27044e-05	5.65067e-05	2.77169e-05	1.31232e-06	-1.82966e-05	-1.60381	5.27044e-05	0.000232126	0.000283751	0.000276149	7.21959e-05	0.719297
EIL	8.586e-05	0.000135447	8.21735e-05	0.000354982	7.54093e-05	0.616416	8.586e-05	0.000368365	0.000469032	0.000449481	0.000119153	0.718921
EKT	9.25274e-06	8.67706e-06	1.78561e-05	2.65745e-05	6.11441e-06	0.458194	9.25274e-06	2.17996e-05	4.19218e-05	4.84148e-05	1.37608e-05	0.718708
GRD	9.07132e-07	0	1.06604e-06	1.47636e-06	2.77371e-07	0.211521	9.07132e-07	7.12862e-06	5.79231e-06	4.73061e-06	1.01341e-06	0.717246
HRE	8.61322e-05	9.14266e-05	5.25022e-05	0	-2.97321e-05	0	8.61322e-05	0.000395639	0.00046085	0.000448594	0.00011526	0.716689
EMN	7.25705e-07	0	0	0	-2.17712e-07	0	7.25705e-07	2.64141e-06	3.6926e-06	3.7697e-06	1.01832e-06	0.715547
AKN	1.14299e-05	4.65598e-06	1.96328e-05	2.91171e-05	6.80384e-06	0.406107	1.14299e-05	3.04558e-05	5.69818e-05	5.92065e-05	1.69856e-05	0.714328
DMG	0.000105817	6.77234e-05	4.61949e-05	0	-3.38979e-05	0	0.000105817	0.000577291	0.00061717	0.000545646	0.000135937	0.712356
DFL	0.00010745	0.000128251	7.91531e-05	1.31232e-06	-3.6751e-05	-1.91317	0.00010745	0.000452254	0.000594001	0.000553629	0.000148028	0.712013
GID	3.33825e-05	4.61366e-05	1.69677e-05	0	-1.29316e-05	0	3.33825e-05	0.000163513	0.000193825	0.00017178	4.45505e-05	0.711455
VRD	8.61775e-06	1.01585e-05	9.0613e-06	2.18993e-05	3.87475e-06	0.405037	8.61775e-06	3.95257e-05	4.25735e-05	4.42755e-05	1.10021e-05	0.71077
DRT	0.000116521	0.000121902	5.33906e-05	1.20569e-05	-3.81904e-05	-0.985168	0.000116521	0.000532769	0.000623759	0.000590217	0.000151208	0.704607
GMN	6.80349e-07	0	0	1.14828e-06	1.40379e-07	0.227316	6.80349e-07	3.37337e-06	3.04096e-06	3.40012e-06	7.82692e-07	0.698763
EMS	0.000135752	0.000151319	5.80101e-05	0	-5.00566e-05	0	0.000135752	0.000554792	0.000736202	0.000677955	0.000180802	0.698454
LQK	7.61084e-05	7.57656e-05	4.05982e-05	8.20199e-07	-2.61032e-05	-1.96751	7.61084e-05	0.000375367	0.000400321	0.000378227	9.31309e-05	0.69632
INP	0.000241297	0.000220948	0.000130234	9.49791e-05	-5.29668e-05	-0.404924	0.000241297	0.00113689	0.00126852	0.00119899	0.00030047	0.696262
NMN	8.3184e-05	8.8887e-05	3.66894e-05	1.6404e-06	-2.96828e-05	-1.70509	8.3184e-05	0.000384309	0.000439274	0.000407793	0.000102879	0.6904
IKP	0.000342397	0.000316607	0.000129967	2.24735e-05	-0.000114641	-1.18286	0.000342397	0.00155108	0.00174718	0.00166998	0.000417884	0.688181
DHR	0.000211226	0.000213752	8.1374e-05	1.88646e-06	-7.60396e-05	-2.0491	0.000211226	0.000911032	0.00109547	0.00102477	0.000262506	0.685879
DFS	9.01689e-05	9.20615e-05	4.21084e-05	1.14828e-06	-3.17015e-05	-1.89501	9.01689e-05	0.000370625	0.000486554	0.000433294	0.00011453	0.681726
NLS	0.000446309	0.00037523	0.000267042	0.00129017	0.00024234	0.461012	0.000446309	0.00189427	0.0022291	0.00213868	0.000541193	0.68051
PRD	2.99354e-06	2.11636e-06	1.51022e-06	2.4606e-06	-2.20495e-07	-0.0851438	2.99354e-06	1.26024e-05	1.82458e-05	1.43396e-05	3.96817e-06	0.680354
FDQ	3.15682e-05	2.92057e-05	1.10157e-05	0	-1.12895e-05	0	3.15682e-05	0.000119436	0.00014126	0.000151158	3.80592e-05	0.68018
IEA	6.49506e-05	8.23263e-05	2.61179e-05	0	-2.5106e-05	0	6.49506e-05	0.000258444	0.000326831	0.000310816	8.05981e-05	0.679919
IRR	2.52183e-05	2.68777e-05	3.18922e-05	1.31232e-06	-6.67033e-06	-1.28368	2.52183e-05	0.000159662	0.000124462	0.00012063	2.51037e-05	0.679742
MRK	0.000102733	0.000131214	8.11075e-05	3.93696e-06	-3.46494e-05	-1.41655	0.000102733	0.000535092	0.00050422	0.000486218	0.000111958	0.675122
SMK	2.60347e-05	1.92588e-05	5.59668e-06	0	-9.17662e-06	0	2.60347e-05	0.000128474	0.000132716	0.000123144	2.95569e-05	0.674859
CSL	2.49461e-06	3.80944e-06	8.81256e-05	9.67015e-05	3.66937e-05	1.58843	2.49461e-06	1.4671e-05	1.5784e-05	1.17526e-05	2.8887e-06	0.673131
DAR	3.62853e-06	3.59781e-06	0	0	-1.44834e-06	0	3.62853e-06	1.58485e-05	1.83182e-05	1.70745e-05	4.28077e-06	0.672618
EFL	0.00018823	0.000269835	0.0001321	0.000280262	1.38361e-05	0.172876	0.00018823	0.000683361	0.000885354	0.000883441	0.000228763	0.671489
NMR	0.000129312	0.000129944	6.35179e-05	0	-4.54361e-05	0	0.000129312	0.000606092	0.000643236	0.000604778	0.000146354	0.669959
LKP	0.000230548	0.000212694	9.25674e-05	0.000161579	-3.27031e-05	-0.154375	0.000230548	0.00103928	0.00114905	0.00106867	0.000262414	0.666085
DFH	7.48837e-05	6.94165e-05	2.42523e-05	1.31232e-06	-2.65878e-05	-1.75635	7.48837e-05	0.000307167	0.000385985	0.000346073	8.92386e-05	0.664781
MRQ	0.00012659	6.41256e-05	6.47616e-05	0.0296627	0.00886089	2.36981	0.00012659	0.000583433	0.000604644	0.000582752	0.000138969	0.663083
EYE	3.88706e-05	3.23803e-05	1.09269e-05	0	-1.38065e-05	0	3.88706e-05	0.000136558	0.000177751	0.000178506	4.60101e-05	0.662033
LQD	4.53566e-07	0	0	0	-1.3607e-07	0	4.53566e-07	1.20932e-06	1.44808e-06	2.06964e-06	5.08698e-07	0.659254
IDH	2.53543e-05	1.73541e-05	8.17294e-06	0	-8.52442e-06	0	2.53543e-05	0.000103047	0.000123231	0.000115013	2.8916e-05	0.656694
HDP	0.000453067	0.000528877	0.000181137	0.000446516	-3.67392e-05	-0.00632503	0.000453067	0.00176083	0.00216393	0.00205486	0.000520847	0.656619
LER	0.000269962	0.000251423	0.000118685	0.000580045	7.97509e-05	0.332158	0.000269962	0.00111038	0.00129386	0.00122175	0.000303885	0.65568
LQE	9.07132e-07	0	0	1.55838e-06	1.95374e-07	0.235002	9.07132e-07	3.46884e-06	3.8374e-06	4.06536e-06	9.84326e-07	0.651429
ELA	9.07132e-07	0	0	0	-2.7214e-07	0	9.07132e-07	3.18242e-06	3.54779e-06	4.06536e-06	9.84006e-07	0.651429
FRK	0.000202064	0.00016952	0.000122772	0.000609408	0.000117528	0.47942	0.000202064	0.00100848	0.000964202	0.000903694	0.000206061	0.650533
IKR	5.90543e-05	5.01576e-05	3.5268e-05	0	-1.92052e-05	0	5.90543e-05	0.000313278	0.000273976	0.000263214	5.73177e-05	0.649057
HRR	0.000320716	0.00192991	0.00226453	0.000862275	0.00019593	0.429525	0.000320716	0.00250342	0.00167839	0.00142628	0.000249166	0.648083
VDN	0.000174124	0.000140526	4.53953e-05	9.02219e-07	-6.14796e-05	-2.28555	0.000174124	0.000618058	0.000800714	0.000769906	0.000197	0.645579
LPL	0.000681437	0.000814797	0.000727125	0.00141952	0.000212657	0.318715	0.000681437	0.00167835	0.00271333	0.00298546	0.000794704	0.641585
GRS	0.000124957	0.000101373	7.1069e-05	8.03795e-06	-3.81063e-05	-1.19162	0.000124957	0.000556319	0.000571701	0.000546681	0.000128055	0.640972
THH	0.000256219	0.00020571	6.06752e-05	0.000686589	0.000114607	0.428085	0.000256219	0.000865841	0.00123029	0.00111938	0.000295393	0.640365
PRE	0.000150085	0.000142008	5.80989e-05	1.88646e-06	-5.28504e-05	-1.90069	0.000150085	0.000617103	0.00068103	0.000653711	0.00015748	0.639048
CDP	3.66028e-05	4.78297e-05	1.43915e-05	0	-1.43246e-05	0	3.66028e-05	0.000132261	0.000173045	0.000159214	4.08619e-05	0.638469
LRH	0.000234312	0.000188567	0.000148712	0.000655175	0.000122273	0.446563	0.000234312	0.00119433	0.00112827	0.00101568	0.000227803	0.63696
LNP	0.000817099	0.000798713	0.000418863	0.00165508	0.000213409	0.306544	0.000817099	0.00349761	0.00374777	0.00353361	0.000839971	0.635945
SLK	0.00020855	0.000237244	0.000120906	2.21454e-06	-7.35343e-05	-1.97393	0.00020855	0.000886114	0.000952979	0.000901698	0.000214631	0.635852
NIS	0.000100147	8.6559e-05	5.0992e-05	0.000250653	4.15949e-05	0.398433	0.000100147	0.000418425	0.000441301	0.00043285	0.000102099	0.635698
EMG	5.94171e-06	5.29089e-06	2.39858e-06	0	-2.07175e-06	0	5.94171e-06	1.65486e-05	2.25176e-05	2.5427e-05	6.44249e-06	0.631384
DTA	7.81948e-05	7.87285e-05	2.33639e-05	0.000749744	0.000195928	0.981735	7.81948e-05	0.000293451	0.000371142	0.000334321	8.46069e-05	0.630986
MRS	7.38405e-05	8.86753e-05	4.14865e-05	1.96848e-06	-2.62805e-05	-1.57416	7.38405e-05	0.000296824	0.000304531	0.000315398	7.3238e-05	0.630565
LRA	3.85531e-05	1.164e-05	2.38081e-05	0.000114254	2.3927e-05	0.471811	3.85531e-05	0.000147855	0.000172466	0.000164019	4.01008e-05	0.628835
LHR	0.000286155	0.000250788	0.000160705	0.000376553	1.81113e-05	0.119226	0.000286155	0.00131192	0.00126772	0.00121621	0.000274596	0.628407
VTP	8.35468e-05	7.68237e-05	2.86053e-05	1.39434e-06	-2.94676e-05	-1.77756	8.35468e-05	0.00033966	0.000373966	0.000351691	8.38738e-05	0.624231
ISA	8.84454e-05	9.48128e-05	3.37578e-05	9.02219e-07	-3.23684e-05	-1.99136	8.84454e-05	0.000349907	0.00039366	0.00036847	8.83826e-05	0.619727
INR	0.000207053	0.000212482	0.000126947	1.96848e-06	-7.00788e-05	-2.02195	0.000207053	0.000894006	0.000886006	0.000859048	0.000194799	0.617936
LHE	1.52398e-05	7.61888e-06	3.19811e-06	0	-5.01402e-06	0	1.52398e-05	5.66789e-05	7.55172e-05	6.29762e-05	1.62047e-05	0.616197
GLR	1.54212e-06	0	3.99763e-06	2.78868e-06	7.73729e-07	0.257279	1.54212e-06	7.28775e-06	7.6024e-06	6.35675e-06	1.47585e-06	0.615116
LAR	0.000367842	0.000432795	0.000282233	0.00105814	0.000192033	0.458881	0.000367842	0.00156216	0.00154807	0.00151269	0.000342044	0.614087
NLD	0.000315909	0.000243381	0.000112733	0.000161661	-5.9339e-05	-0.290956	0.000315909	0.00108591	0.00132702	0.00129789	0.000318704	0.613675
GGN	4.53566e-07	0	0	0	-1.3607e-07	0	4.53566e-07	2.1004e-06	2.24452e-06	1.84789e-06	4.3271e-07	0.610036
MDS	5.36568e-05	7.32259e-05	1.75007e-05	1.39434e-06	-2.12513e-05	-1.58526	5.36568e-05	0.000179266	0.000233864	0.000217312	5.45565e-05	0.607459
LQR	0.000212677	0.000213752	0.000132277	2.13252e-06	-7.13108e-05	-1.99883	0.000212677	0.000912018	0.000901935	0.000860083	0.000193213	0.60682
SRS	0.000498469	0.000431525	0.000200237	0.00168354	0.000332393	0.528585	0.000498469	0.00202297	0.00212592	0.00199779	0.000460093	0.602913
NIR	0.000225649	0.000225604	0.000127391	7.70987e-06	-7.5203e-05	-1.46639	0.000225649	0.000966692	0.000935602	0.000903767	0.000200327	0.602623
DKK	4.05941e-05	3.40733e-05	9.0613e-06	0	-1.46794e-05	0	4.05941e-05	0.000145946	0.000168267	0.000162393	3.87717e-05	0.602103
LDE	0.000138065	0.000193647	5.36571e-05	0	-5.54186e-05	0	0.000138065	0.000410341	0.000544187	0.000550524	0.000137122	0.600691
WKN	3.94602e-06	4.02108e-06	2.13207e-06	1.06626e-06	-1.05283e-06	-0.568297	3.94602e-06	1.88399e-05	1.89698e-05	1.56701e-05	3.53022e-06	0.598913
WKQ	6.34992e-07	0	0	1.14828e-06	1.53986e-07	0.257279	6.34992e-07	2.57776e-06	2.89615e-06	2.51313e-06	5.95282e-07	0.597447
QRA	9.91949e-05	0.00010476	4.27302e-05	9.84239e-07	-3.56661e-05	-2.00339	9.91949e-05	0.000404231	0.000406837	0.000391827	8.80503e-05	0.596605
VDE	0.00010364	0.000127616	3.43796e-05	0	-4.04156e-05	0	0.00010364	0.000322347	0.000418711	0.00040831	0.000101038	0.595464
EQH	5.44279e-07	0	0	1.2303e-06	2.05806e-07	0.354189	5.44279e-07	9.86551e-07	2.17211e-06	2.14356e-06	5.98339e-07	0.595313
NLP	8.09162e-05	9.14266e-05	3.72224e-05	3.2808e-06	-2.8711e-05	-1.39206	8.09162e-05	0.000311241	0.000343846	0.000318133	7.44256e-05	0.594574
CRS	0.000293276	0.000310046	0.000159816	0.000404522	1.8351e-05	0.139666	0.000293276	0.00112903	0.00121819	0.0011502	0.000265995	0.593498
NID	0.000126046	0.000109839	4.48623e-05	0	-4.43114e-05	0	0.000126046	0.000449803	0.00052862	0.000493387	0.000118084	0.592659
DYD	1.13391e-06	2.53963e-06	0	0	-5.94137e-07	0	1.13391e-06	3.43702e-06	5.14067e-06	4.43494e-06	1.16067e-06	0.592308
QRD	9.38881e-05	7.87285e-05	2.9316e-05	0	-3.31077e-05	0	9.38881e-05	0.000333741	0.000357965	0.000367213	8.44199e-05	0.592308
ERP	0.000521102	0.000504116	0.000141605	0.000562082	-2.39569e-05	0.0328774	0.000521102	0.00186251	0.00212657	0.00203423	0.000480346	0.591478
DAK	0.000179839	0.000165287	4.72609e-05	0	-6.57543e-05	0	0.000179839	0.000618376	0.000731423	0.000699982	0.000167348	0.590203
SMA	0.000368931	0.000369304	0.000147735	0.00135308	0.000273089	0.56438	0.000368931	0.00134527	0.00151244	0.00143271	0.00033585	0.589213
ITK	8.34108e-05	8.4231e-05	3.36689e-05	0	-3.00794e-05	0	8.34108e-05	0.000306276	0.000329944	0.00032242	7.40697e-05	0.5872
DHS	0.000292958	0.000256079	8.16405e-05	0.000944869	0.000178129	0.508566	0.000292958	0.000989797	0.00117055	0.00113084	0.000269439	0.586594
DQS	6.34992e-07	0	0	1.06626e-06	1.2938e-07	0.225094	6.34992e-07	1.55939e-06	2.53413e-06	2.43922e-06	6.38743e-07	0.584482
LHA	0.000296995	0.000321263	0.000178827	0.000402554	1.74241e-05	0.132075	0.000296995	0.00110637	0.00119712	0.0011366	0.000260958	0.582859
GMQ	4.60369e-05	4.46551e-05	2.06989e-05	9.02219e-07	-1.5936e-05	-1.70779	4.60369e-05	0.0001701	0.000181444	0.000175993	4.01213e-05	0.58239
SLE	3.06611e-05	2.30683e-05	9.59432e-06	0.00025705	6.65694e-05	0.923431	3.06611e-05	0.000109794	0.000139667	0.000116861	2.88473e-05	0.581082
IRS	2.63068e-06	2.32799e-06	8.88363e-07	3.03474e-06	-2.27467e-08	0.0620526	2.63068e-06	1.1775e-05	1.26707e-05	9.97862e-06	2.29395e-06	0.579002
LDV	7.25705e-07	0	0	1.06626e-06	1.02166e-07	0.167102	7.25705e-07	2.38682e-06	1.59288e-06	2.73488e-06	5.2336e-07	0.576178
EWR	5.89636e-07	0	0	0	-1.76891e-07	0	5.89636e-07	1.65486e-06	2.31692e-06	2.21747e-06	5.54557e-07	0.575274
SDP	0.000290645	0.000257137	6.82263e-05	3.11676e-06	-0.00010515	-1.96966	0.000290645	0.000956063	0.00114905	0.00108797	0.000258495	0.573252
VHP	7.03027e-05	8.23263e-05	2.51407e-05	2.13252e-06	-2.61696e-05	-1.51808	7.03027e-05	0.000255198	0.000280565	0.000262623	6.02326e-05	0.57236
VEP	4.98923e-07	0	0	0	-1.49677e-07	0	4.98923e-07	1.52756e-06	1.73769e-06	1.84789e-06	4.25704e-07	0.568644
MNP	1.5648e-05	1.07934e-05	5.86319e-06	0	-5.18743e-06	0	1.5648e-05	5.50559e-05	5.77059e-05	5.79499e-05	1.29556e-05	0.568593
PIP	0.000136795	0.000175658	0.000530264	0.0012449	0.000367891	0.959062	0.000136795	0.00044067	0.000509651	0.000506249	0.000117734	0.568292
LHK	0.000581744	0.000405917	0.00027326	0.000374093	-7.55609e-05	-0.191752	0.000581744	0.00228682	0.0022863	0.00214858	0.000469999	0.56742
HRA	0.0001812	0.000209308	8.64377e-05	2.54262e-06	-6.58841e-05	-1.85288	0.0001812	0.000714454	0.000721939	0.000665611	0.000146072	0.565063
VRN	9.33892e-05	7.93634e-05	4.42405e-05	0	-3.15291e-05	0	9.33892e-05	0.000396625	0.000367667	0.000342673	7.18894e-05	0.564583
NIM	2.28144e-05	1.67192e-05	3.19811e-06	0	-8.19642e-06	0	2.28144e-05	4.59223e-05	6.87112e-05	8.36726e-05	2.05364e-05	0.564375
FRQ	3.80542e-05	3.74595e-05	2.01658e-05	0.000206198	4.87138e-05	0.733882	3.80542e-05	0.000166886	0.000162112	0.000139405	2.99279e-05	0.563876
LSR	0.000784941	0.000775856	0.0003939	0.000723252	-5.67025e-05	-0.0355477	0.000784941	0.00292703	0.00304429	0.00287296	0.00063813	0.563492
LTP	0.000507903	0.000496286	0.000195973	0.00107717	0.000140748	0.326502	0.000507903	0.00183062	0.00199205	0.00185329	0.000419758	0.562162
SLN	0.000249597	0.000212482	8.75037e-05	2.95272e-06	-8.64912e-05	-1.92702	0.000249597	0.000890314	0.00101387	0.000910642	0.000210669	0.562108
NMD	9.53849e-05	0.000117458	3.4202e-05	0.000352193	6.8717e-05	0.567302	9.53849e-05	0.000308695	0.000355792	0.000347847	8.04485e-05	0.561909
MER	3.4471e-06	2.53963e-06	0	1.80444e-06	-7.46762e-07	-0.281112	3.4471e-06	5.34647e-06	7.53e-06	1.24918e-05	2.93175e-06	0.55917
VKQ	5.71493e-06	3.38617e-06	2.9316e-06	2.95272e-06	-8.74122e-07	-0.286789	5.71493e-06	2.23088e-05	1.92594e-05	2.06225e-05	4.16733e-06	0.55733
ITQ	0.000282708	0.000279571	0.000115132	0.000429374	2.75561e-05	0.181498	0.000282708	0.000945688	0.00105369	0.00101479	0.000230425	0.555038
ERF	4.53566e-07	0	0	0	-1.3607e-07	0	4.53566e-07	7.95605e-07	9.4125e-07	1.62615e-06	3.66338e-07	0.554519
ITR	0.000266198	0.000278089	0.000135386	0.000223914	-2.69553e-05	-0.0751226	0.000266198	0.00099142	0.00104696	0.000949078	0.000210418	0.552097
CRE	1.22463e-06	0	3.37578e-06	9.02219e-07	2.40855e-07	-0.132692	1.22463e-06	4.45539e-06	4.56144e-06	4.36103e-06	9.51525e-07	0.551585
DVH	4.98923e-06	5.07926e-06	2.9316e-06	1.47636e-06	-1.26863e-06	-0.528841	4.98923e-06	1.59121e-05	1.88974e-05	1.77398e-05	4.12369e-06	0.550915
NRK	0.000299444	0.000265391	9.18567e-05	2.95272e-06	-0.000106301	-2.00609	0.000299444	0.00114411	0.00115006	0.00106291	0.000229634	0.55018
LDT	8.39097e-05	8.44426e-05	2.12319e-05	1.88646e-06	-3.0928e-05	-1.64817	8.39097e-05	0.000278112	0.00031836	0.000297733	6.81716e-05	0.550014
LKT	0.000388978	0.000308988	0.00016257	0.00059284	4.65168e-05	0.183012	0.000388978	0.00144622	0.00146502	0.00137195	0.000296771	0.547413
LNK	0.000125683	0.000130579	5.64999e-05	1.88646e-06	-4.45469e-05	-1.82363	0.000125683	0.000459669	0.00046505	0.00043832	9.43292e-05	0.542515
NIH	1.99569e-06	0	1.15487e-06	8.20199e-07	-2.3716e-07	-0.386174	1.99569e-06	5.66471e-06	7.74721e-06	6.94808e-06	1.69397e-06	0.541772
VRE	7.25705e-07	0	0	0	-2.17712e-07	0	7.25705e-07	2.64141e-06	1.73769e-06	2.51313e-06	4.45857e-07	0.539455
MKR	6.52228e-05	7.23794e-05	3.05597e-05	0	-2.37488e-05	0	6.52228e-05	0.000256312	0.000225248	0.000225813	4.50705e-05	0.539349
LSK	0.000869395	0.000790882	0.000316612	0.0016057	0.000173466	0.266448	0.000869395	0.00301983	0.00316832	0.00300992	0.000657007	0.539338
LDN	0.000116839	0.000109839	3.17145e-05	2.78868e-06	-4.20274e-05	-1.62219	0.000116839	0.000372121	0.000433771	0.000403949	9.22983e-05	0.538741
LQQ	9.27542e-05	0.0001164	4.15754e-05	3.11676e-06	-3.43737e-05	-1.47363	9.27542e-05	0.000319865	0.00033675	0.000319833	6.98122e-05	0.53759
NVQ	0.000124504	0.000132272	4.52177e-05	0	-4.60566e-05	0	0.000124504	0.000419157	0.000452162	0.000429229	9.47179e-05	0.537506
SLP	0.000666107	0.000747285	0.000237726	5.24927e-06	-0.000249213	-2.10344	0.000666107	0.00189927	0.00228767	0.00228422	0.000524273	0.535194
ARA	0.000285747	0.000260735	0.000110512	7.05371e-06	-9.86301e-05	-1.60756	0.000285747	0.00103321	0.00105029	0.000968	0.000206385	0.529895
LKN	0.000153124	0.000108781	5.35683e-05	4.59311e-06	-5.00805e-05	-1.52294	0.000153124	0.000530032	0.000536368	0.000515858	0.000109454	0.527487
GIR	0.00012904	0.000136717	4.43293e-05	0	-4.79506e-05	0	0.00012904	0.000487993	0.000469466	0.000433885	8.96011e-05	0.526652
ARN	0.000186824	0.000160843	6.14747e-05	6.72563e-06	-6.39663e-05	-1.4437	0.000186824	0.000641958	0.000656124	0.000627914	0.000133744	0.526468
EVE	0.000131081	0.000165922	3.45573e-05	2.70666e-06	-5.16487e-05	-1.68511	0.000131081	0.00034873	0.000421028	0.000438764	9.95348e-05	0.524692
NDP	0.00019399	0.000232376	5.76547e-05	0.000395992	4.31285e-05	0.309907	0.00019399	0.000571754	0.000683854	0.000648315	0.000147507	0.524006
GMK	3.78728e-05	3.55548e-05	1.48357e-05	9.02219e-07	-1.31631e-05	-1.62301	3.78728e-05	0.000129079	0.00012439	0.000126026	2.59771e-05	0.522134
SRQ	0.00034471	0.000119786	0.000106337	0.0824726	0.024637	2.37886	0.00034471	0.0011008	0.00120791	0.00114237	0.000250009	0.520352
DVD	2.83479e-05	2.17985e-05	6.84039e-06	0	-1.00002e-05	0	2.83479e-05	7.18273e-05	0.000104334	9.34295e-05	2.27751e-05	0.517963
DIT	0.000119787	0.000159362	5.94315e-05	1.06626e-06	-4.56092e-05	-2.05055	0.000119787	0.000354458	0.000409516	0.00039434	8.78719e-05	0.517462
ALQ	0.000248599	0.000979661	0.00044125	2.21454e-06	-0.000127757	-2.05022	0.000248599	0.00121998	0.00089578	0.000812777	0.000136833	0.514471
QRQ	9.65642e-05	8.61357e-05	3.46461e-05	0	-3.41182e-05	0	9.65642e-05	0.000338705	0.000345004	0.000314881	6.61249e-05	0.51333
ESD	4.98923e-07	0	0	0	-1.49677e-07	0	4.98923e-07	1.49574e-06	1.52048e-06	1.62615e-06	3.40641e-07	0.513126
WRD	4.98923e-07	0	0	0	-1.49677e-07	0	4.98923e-07	1.71851e-06	1.37567e-06	1.62615e-06	3.03883e-07	0.513126
MSP	0.000382175	0.000408668	0.000122505	0.000125983	-0.000105474	-0.481951	0.000382175	0.00121133	0.00132651	0.00124097	0.000269157	0.5115
QKL	0.000368296	0.00171763	0.0402323	0.048514	0.0182952	2.11967	0.000368296	0.000830198	0.00109069	0.00119315	0.000273505	0.510498
IRQ	7.97822e-05	4.74064e-05	2.88718e-05	2.41959e-05	-1.85294e-05	-0.518165	7.97822e-05	0.000367633	0.00033914	0.000257301	5.04061e-05	0.508535
CRF	3.67388e-06	5.29089e-06	0.000135031	6.90608e-05	3.25901e-05	1.27411	3.67388e-06	1.63576e-05	1.44084e-05	1.18265e-05	2.25086e-06	0.507731
LHP	0.000692323	0.000668557	0.000303198	0.000361052	-0.000135917	-0.282739	0.000692323	0.00241702	0.00243617	0.00222686	0.000462276	0.507384
GRQ	1.3607e-06	0	8.88363e-07	2.69025e-05	7.75139e-06	1.29603	1.3607e-06	6.42849e-06	6.37154e-06	4.36103e-06	8.94403e-07	0.505827
QKN	1.08856e-06	0	3.46461e-06	1.47636e-06	4.62801e-07	0.13234	1.08856e-06	2.41864e-06	2.31692e-06	3.47404e-06	7.05472e-07	0.503983
SLS	0.000719356	0.000713424	0.000236393	0.00281	0.000579491	0.591763	0.000719356	0.00223852	0.00237506	0.00228503	0.000483357	0.501948
QSD	1.63284e-06	2.11636e-06	3.02043e-06	0	-3.99444e-07	0	1.63284e-06	7.31957e-06	5.14067e-06	5.1741e-06	8.44489e-07	0.500892
PDA	0.000238576	0.00029629	7.58662e-05	1.6404e-06	-9.3123e-05	-2.16268	0.000238576	0.000634639	0.000774431	0.000754236	0.000168677	0.499881
EFE	4.89851e-06	1.31214e-05	2.39858e-06	0	-2.54184e-06	0	4.89851e-06	1.19659e-05	1.72321e-05	1.54484e-05	3.69158e-06	0.498819
DKM	3.29742e-05	2.01054e-05	7.37341e-06	0	-1.11655e-05	0	3.29742e-05	9.62683e-05	0.00010723	0.000103926	2.23816e-05	0.498547
GRP	0.000102234	0.000108992	5.13474e-05	0.000128443	2.09833e-06	0.0991167	0.000102234	0.000343161	0.000322631	0.000321016	6.35818e-05	0.496932
LRP	0.00031169	0.000310469	0.000126059	0.000800186	0.000128108	0.409468	0.00031169	0.00108298	0.00106506	0.000977609	0.000197984	0.496442
DTR	0.00029636	0.000308141	8.52828e-05	1.96848e-06	-0.000110603	-2.17769	0.00029636	0.000879717	0.000997435	0.000926016	0.000200669	0.494799
GYL	4.98923e-07	0	0	0	-1.49677e-07	0	4.98923e-07	9.86551e-07	0	1.55223e-06	2.17337e-07	0.492923
MRN	4.33155e-05	2.94174e-05	1.89221e-05	1.55838e-06	-1.35767e-05	-1.44397	4.33155e-05	0.00015247	0.000143504	0.000134601	2.6489e-05	0.492403
LKH	8.61322e-05	5.16391e-05	3.55345e-05	0.000380736	8.67708e-05	0.645459	8.61322e-05	0.000297525	0.000291715	0.000267501	5.38297e-05	0.49216
DHQ	7.58816e-05	7.87285e-05	2.1143e-05	0	-2.8523e-05	0	7.58816e-05	0.000216818	0.000265794	0.000235348	5.27374e-05	0.491574
GRK	0.000112076	8.21146e-05	4.90376e-05	0.00079912	0.000202805	0.853099	0.000112076	0.000350798	0.000336823	0.000347034	6.90899e-05	0.490859
IDN	9.07132e-07	0	0	0	-2.7214e-07	0	9.07132e-07	2.13222e-06	3.04096e-06	2.8088e-06	6.61373e-07	0.49085
QMA	9.07132e-07	0	0	0	-2.7214e-07	0	9.07132e-07	3.30972e-06	4.48904e-06	2.8088e-06	6.88432e-07	0.49085
VNP	0.000142011	0.000164653	5.25911e-05	0	-5.38096e-05	0	0.000142011	0.000436851	0.000457737	0.000438098	9.09147e-05	0.489248
ARQ	0.000133484	0.000119151	5.25911e-05	1.14828e-06	-4.63568e-05	-2.06538	0.000133484	0.000477395	0.000465774	0.000410454	8.19287e-05	0.487834
MNR	0.000269055	0.000269835	7.87089e-05	1.06626e-06	-9.95094e-05	-2.40198	0.000269055	0.000887068	0.000902297	0.000823791	0.000167943	0.485975
LEQ	0.000148996	0.000151319	4.47735e-05	0.000193567	2.71657e-06	0.113655	0.000148996	0.000416229	0.000496618	0.000455986	0.000100136	0.485776
GLL	0.000160789	0.000177139	9.68315e-05	0.000761473	0.000172174	0.675398	0.000160789	0.00050591	0.000514212	0.000491761	0.000100122	0.485498
TRA	0.000719854	0.000679774	0.000284543	0.000407803	-0.000133139	-0.246794	0.000719854	0.00267457	0.00230034	0.00219471	0.000405032	0.484132
DVL	0.000222111	0.000271105	9.59432e-05	1.06626e-06	-8.38297e-05	-2.31871	0.000222111	0.000567649	0.000657861	0.000667015	0.000142493	0.477565
VRR	0.000120331	0.000103701	8.44833e-05	6.31553e-06	-3.61265e-05	-1.27997	0.000120331	0.000506037	0.000361223	0.000360783	5.76541e-05	0.476868
TFN	0.000223608	0.000165922	9.75422e-05	9.84239e-07	-7.36251e-05	-2.35639	0.000223608	0.000713181	0.000701086	0.000664946	0.000131192	0.473299
EVS	8.27304e-05	9.48128e-05	1.92775e-05	7.04551e-05	-1.12361e-05	-0.0697528	8.27304e-05	0.000206285	0.000237629	0.000245622	5.20019e-05	0.472602
HRD	2.76675e-05	2.37032e-05	7.37341e-06	0	-9.93323e-06	0	2.76675e-05	7.94651e-05	8.42781e-05	8.18986e-05	1.67506e-05	0.471306
LQA	6.01428e-05	5.86231e-05	2.05212e-05	1.06626e-06	-2.15332e-05	-1.75132	6.01428e-05	0.000182257	0.000183254	0.000177841	3.54092e-05	0.470848
TRD	0.000237895	0.00020698	7.18685e-05	0.000246962	-1.07911e-05	0.0162441	0.000237895	0.000724065	0.000720997	0.000699464	0.000138164	0.46838
DNA	9.07132e-07	0	0	1.06626e-06	4.77381e-08	0.0701922	9.07132e-07	2.86418e-06	3.62019e-06	2.66097e-06	6.01751e-07	0.467369
CRQ	2.91189e-05	1.84123e-05	1.83003e-05	4.07639e-05	3.48229e-06	0.1461	2.91189e-05	0.000126724	0.000104189	8.53727e-05	1.46226e-05	0.467143
ARC	0.000252954	0.000242323	0.000126236	0.000228918	-1.88195e-05	-0.0433619	0.000252954	0.000517207	0.000642077	0.000739601	0.000158481	0.465956
IDL	0.00031922	0.000307718	0.000104649	3.00193e-05	-0.000107067	-1.02669	0.00031922	0.000873257	0.00102285	0.000932225	0.000198861	0.465431
YRK	6.71731e-05	5.52369e-05	2.29198e-05	0	-2.33836e-05	0	6.71731e-05	0.000225506	0.000213664	0.000195803	3.74046e-05	0.464623
DVM	0.000136297	0.000158727	5.01037e-05	0	-5.17513e-05	0	0.000136297	0.000344975	0.000419146	0.000395153	8.50742e-05	0.462281
LAA	9.58838e-05	0.000122537	4.63725e-05	3.11676e-06	-3.54466e-05	-1.48804	9.58838e-05	0.000272129	0.000270863	0.000277627	5.43965e-05	0.461717
FKQ	0.000103096	9.33313e-05	3.5801e-05	0	-3.66817e-05	0	0.000103096	0.000317478	0.000342977	0.00029825	6.10962e-05	0.46134
HLP	0.000507948	0.000582421	0.000279479	0.000392547	-6.49146e-05	-0.111928	0.000507948	0.00129604	0.00150528	0.00145754	0.000305802	0.457802
WRS	7.64712e-05	6.3914e-05	2.48742e-05	1.72242e-06	-2.63286e-05	-1.64736	7.64712e-05	0.000251189	0.000249793	0.000219308	4.27115e-05	0.457556
VDD	9.08493e-05	8.63473e-05	2.56737e-05	0	-3.33221e-05	0	9.08493e-05	0.000213095	0.000269849	0.000260183	5.64756e-05	0.456958
IEP	5.44279e-07	0	0	0	-1.63284e-07	0	5.44279e-07	1.40027e-06	2.24452e-06	1.55223e-06	3.86811e-07	0.455134
WKK	7.57455e-05	5.16391e-05	1.85668e-05	0.00018233	2.86682e-05	0.381502	7.57455e-05	0.000242373	0.000219166	0.000215243	3.95284e-05	0.453571
NVK	5.96439e-05	7.30143e-05	2.35416e-05	0	-2.28404e-05	0	5.96439e-05	0.000178725	0.000178475	0.000169267	3.2862e-05	0.453006
VSK	8.26851e-05	8.71939e-05	2.6029e-05	0	-3.0922e-05	0	8.26851e-05	0.000226366	0.000234516	0.000233943	4.61925e-05	0.451683
DQK	9.66095e-05	7.53423e-05	1.75007e-05	0	-3.4767e-05	0	9.66095e-05	0.000251252	0.000282592	0.000272306	5.58428e-05	0.450036
NMS	4.53112e-05	3.4285e-05	9.0613e-06	4.90479e-05	-1.40137e-06	0.0344146	4.53112e-05	0.000133694	0.000154727	0.000127283	2.66948e-05	0.448564
DIY	8.16419e-07	0	2.30974e-06	1.14828e-06	3.30532e-07	0.148134	8.16419e-07	5.69653e-06	5.50269e-06	2.29139e-06	4.23106e-07	0.448186
IGP	6.47239e-05	6.17976e-05	2.58514e-05	0	-2.30118e-05	0	6.47239e-05	0.000176974	0.000199111	0.000181389	3.72132e-05	0.447547
PDR	0.000273999	0.000246979	7.29346e-05	0.000559376	6.82086e-05	0.309954	0.000273999	0.000674514	0.000793618	0.000762441	0.000158443	0.444457
LRG	0.000372559	0.000347506	0.000166568	3.34641e-05	-0.000119822	-1.04662	0.000372559	0.00111588	0.00109199	0.00103659	0.000196822	0.444414
CLK	9.66549e-05	0.000116188	6.70714e-05	9.02219e-07	-3.36375e-05	-2.02991	9.66549e-05	0.000258222	0.000260726	0.00026861	5.18369e-05	0.443898
ARD	0.000172355	0.000153859	5.81878e-05	2.37858e-06	-6.05601e-05	-1.86011	0.000172355	0.000438601	0.000477069	0.000477939	9.55219e-05	0.442948
IAA	9.07132e-07	0	0	9.02219e-07	-1.47386e-09	-0.00235845	9.07132e-07	2.03675e-06	2.02731e-06	2.51313e-06	4.80857e-07	0.442545
LCP	8.74022e-05	8.25379e-05	3.32248e-05	9.08781e-05	-3.88854e-06	0.0169369	8.74022e-05	0.000249438	0.000267822	0.000241557	4.80847e-05	0.441497
GLD	5.89636e-07	0	0	8.20199e-07	6.9169e-08	0.143336	5.89636e-07	1.55939e-06	2.31692e-06	1.62615e-06	3.86707e-07	0.440576
MHP	6.17757e-05	6.92049e-05	1.88333e-05	0	-2.35699e-05	0	6.17757e-05	0.000185153	0.000177824	0.000169267	3.15144e-05	0.437755
HLQ	0.000126681	0.00013333	4.61949e-05	8.2512e-05	-2.19642e-05	-0.186194	0.000126681	0.0003592	0.000369766	0.00034393	6.62313e-05	0.433759
SLR	0.000589409	0.000611415	0.000220403	0.000575698	-4.32146e-05	-0.0102222	0.000589409	0.00172907	0.00165037	0.001592	0.000292906	0.431525
LGP	0.000123733	0.000144336	3.61564e-05	0	-4.79377e-05	0	0.000123733	0.000366233	0.000386274	0.000332916	6.47592e-05	0.42985
IAE	7.12098e-06	2.75126e-06	1.42138e-06	0	-2.26928e-06	0	7.12098e-06	1.95082e-05	2.04179e-05	1.90703e-05	3.67574e-06	0.427816
ESN	1.13391e-06	0	0	1.39434e-06	7.81271e-08	0.0897878	1.13391e-06	2.38682e-06	4.05461e-06	3.03054e-06	7.35769e-07	0.42694
NLH	0.000176256	0.000171425	5.87208e-05	1.96848e-06	-6.35566e-05	-1.95201	0.000176256	0.000475836	0.000524638	0.000467	9.21034e-05	0.423173
LAP	0.000339403	0.000356606	0.000100207	0.000146077	-8.36377e-05	-0.366133	0.000339403	0.000838123	0.000933285	0.000896006	0.000176497	0.421595
DTK	1.26998e-06	0	9.77199e-07	8.20199e-07	-3.72158e-08	-0.189879	1.26998e-06	3.21425e-06	3.33058e-06	3.32621e-06	6.285e-07	0.418151
NFA	1.26998e-06	0	0	0	-3.80995e-07	0	1.26998e-06	1.08202e-06	2.60654e-06	3.32621e-06	7.69318e-07	0.418151
DAQ	5.17972e-05	4.08457e-05	9.41664e-06	0	-1.86821e-05	0	5.17972e-05	0.000131148	0.000156972	0.000135414	2.76673e-05	0.417356
WDP	2.34494e-05	2.45497e-05	6.04087e-06	8.20199e-07	-8.63963e-06	-1.45621	2.34494e-05	5.65516e-05	6.29913e-05	6.12022e-05	1.19698e-05	0.416636
TDR	0.000386846	0.000388986	7.92419e-05	1.91927e-05	-0.000141271	-1.3044	0.000386846	0.000947662	0.00105116	0.00100378	0.000195428	0.414098
EFK	7.96915e-05	4.7618e-05	1.87445e-05	7.21775e-06	-2.46295e-05	-1.04301	7.96915e-05	0.000191709	0.00021446	0.000206742	4.03903e-05	0.414017
DCK	0.000128359	0.000107723	2.85164e-05	0	-4.64284e-05	0	0.000128359	0.000337432	0.000357747	0.000331512	6.29774e-05	0.412072
LAQ	0.000438916	0.000302851	0.00017021	1.80444e-06	-0.000144397	-2.38604	0.000438916	0.00108645	0.00121515	0.00112973	0.000220114	0.410593
TRQ	0.000433155	0.000358299	0.000136186	1.09086e-05	-0.000148885	-1.59887	0.000433155	0.00131157	0.00112907	0.00110726	0.00018398	0.407605
FKK	0.000117292	7.68237e-05	3.99763e-05	0	-3.88724e-05	0	0.000117292	0.00031786	0.000317925	0.000299654	5.47151e-05	0.407352
IEQ	3.66028e-05	4.25388e-05	8.35061e-06	0	-1.43996e-05	0	3.66028e-05	8.43342e-05	0.000103248	9.32816e-05	1.8895e-05	0.406282
VSR	0.000117474	0.000146452	4.38851e-05	0.000393696	7.26099e-05	0.52522	0.000117474	0.00031385	0.000320387	0.000298102	5.48422e-05	0.404425
AVQ	9.07132e-07	0	0	0	-2.7214e-07	0	9.07132e-07	2.32317e-06	1.66529e-06	2.29139e-06	3.49489e-07	0.402428
LTR	0.000632135	0.000698821	0.00024048	4.67513e-06	-0.000234072	-2.13102	0.000632135	0.0017384	0.00163828	0.00159311	0.00027828	0.401435
DSK	2.68057e-05	6.05278e-05	2.10542e-05	0	-1.19891e-05	0	2.68057e-05	8.52889e-05	7.1173e-05	6.72633e-05	1.07257e-05	0.39955
MEK	4.56287e-05	4.25388e-05	1.0838e-05	0	-1.68587e-05	0	4.56287e-05	0.000103429	0.000115991	0.000114495	2.19162e-05	0.39955
NSR	0.000202608	0.000202324	3.88214e-05	0	-7.71326e-05	0	0.000202608	0.000417152	0.000530213	0.000506323	0.000102421	0.397771
KLQ	6.80349e-07	0	0	0	-2.04105e-07	0	6.80349e-07	1.68668e-06	1.8101e-06	1.70006e-06	3.18255e-07	0.397733
GLM	0.000140832	0.00011386	5.29464e-05	0	-4.8341e-05	0	0.000140832	0.000343288	0.000357747	0.000349474	6.40383e-05	0.394712
EKS	0.000160517	0.000146029	3.34913e-05	1.10727e-05	-5.6087e-05	-1.16127	0.000160517	0.000362319	0.000437102	0.000397223	7.84902e-05	0.393513
DVP	0.000157297	0.000193435	4.58395e-05	0.000376963	5.11405e-05	0.37958	0.000157297	0.000358182	0.000400393	0.000388871	7.36933e-05	0.393086
NYA	0.000350108	0.000284227	8.7326e-05	0	-0.000124722	0	0.000350108	0.000890601	0.000942553	0.000864592	0.000159541	0.39261
YKQ	0.000183014	0.000142642	4.62837e-05	0	-6.454e-05	0	0.000183014	0.000489647	0.00047591	0.000445934	7.75022e-05	0.386786
IKD	0.000162966	0.000136717	4.72609e-05	0	-5.78354e-05	0	0.000162966	0.000382877	0.000410892	0.00039641	7.28346e-05	0.386047
LDD	0.000133167	0.000162325	3.87326e-05	0	-5.23093e-05	0	0.000133167	0.00027041	0.000318215	0.00032242	6.15565e-05	0.384026
HRQ	6.64474e-05	5.98929e-05	2.10542e-05	4.101e-06	-2.25878e-05	-1.20959	6.64474e-05	0.000181271	0.000169715	0.000160471	2.70515e-05	0.382919
LTK	0.000738904	0.000682737	0.000240924	2.8707e-06	-0.000264991	-2.4106	0.000738904	0.00185822	0.00182776	0.00178314	0.000310226	0.382598
INQ	5.81925e-05	5.75649e-05	1.24371e-05	0	-2.19705e-05	0	5.81925e-05	0.000144259	0.000141187	0.000139331	2.40344e-05	0.379181
PNK	0.000322667	0.000282745	0.000189132	1.6404e-06	-0.000105669	-2.29381	0.000322667	0.000772056	0.000792388	0.000771532	0.000136693	0.3786
NFN	6.80349e-07	0	0	0	-2.04105e-07	0	6.80349e-07	1.01837e-06	1.37567e-06	1.62615e-06	3.19469e-07	0.378428
LKG	0.000165552	0.000116823	3.97986e-05	0	-5.73679e-05	0	0.000165552	0.000398471	0.000414222	0.000394932	7.03892e-05	0.377589
NRR	0.000449166	0.000392796	0.000136097	2.62464e-06	-0.000159632	-2.23334	0.000449166	0.00120429	0.00113167	0.00106853	0.000178546	0.376378
EFH	4.98923e-07	0	0	0	-1.49677e-07	0	4.98923e-07	8.2743e-07	0	1.18265e-06	1.22376e-07	0.374824
LNQ	3.91427e-05	4.04224e-05	1.78561e-05	1.96848e-06	-1.34089e-05	-1.29852	3.91427e-05	9.63319e-05	9.23149e-05	9.24686e-05	1.5596e-05	0.373343
IQP	6.51774e-05	7.70354e-05	1.87445e-05	0	-2.53823e-05	0	6.51774e-05	0.000167395	0.000174928	0.000153966	2.73899e-05	0.373329
VAK	0.000120376	0.000124865	3.25141e-05	0	-4.5348e-05	0	0.000120376	0.000321616	0.000291136	0.000283689	4.59457e-05	0.3723
FRR	0.000186098	0.000146664	0.000101895	4.75715e-06	-5.88791e-05	-1.59239	0.000186098	0.000542635	0.000477431	0.000436324	6.85475e-05	0.370068
GGA	7.25705e-07	0	0	0	-2.17712e-07	0	7.25705e-07	1.49574e-06	1.01365e-06	1.70006e-06	2.44098e-07	0.369704
LSQ	0.0005895	0.000669827	0.000171099	0.000367367	-0.000116513	-0.205383	0.0005895	0.00139718	0.00145749	0.00138015	0.000243227	0.369444
CLN	0.000113528	0.000103701	3.88214e-05	4.92119e-06	-3.90699e-05	-1.36303	0.000113528	0.000274357	0.000288022	0.000265136	4.6849e-05	0.368367
SRK	0.000163511	0.000109204	3.50015e-05	1.15648e-05	-5.3004e-05	-1.15041	0.000163511	0.000418298	0.00040119	0.000380814	6.34802e-05	0.367167
SIK	0.000100828	8.67706e-05	2.94048e-05	0	-3.59849e-05	0	0.000100828	0.000262773	0.000246463	0.000233943	3.83037e-05	0.365531
MKD	0.000107903	0.000123384	2.67397e-05	0	-4.20354e-05	0	0.000107903	0.000239986	0.000248273	0.000249539	4.33195e-05	0.364104
YKA	0.000206645	0.000163806	6.29849e-05	0.000347682	3.22292e-05	0.225959	0.000206645	0.00041817	0.000447745	0.000476756	8.3991e-05	0.363072
NYQ	0.000267014	0.000216715	6.20966e-05	0	-9.55661e-05	0	0.000267014	0.000673337	0.000664667	0.000615422	0.000103655	0.362639
NDR	0.000190906	0.000222217	4.14865e-05	0	-7.53449e-05	0	0.000190906	0.000413078	0.000458533	0.000436398	7.81933e-05	0.359064
MDT	4.53566e-07	0	0	0	-1.3607e-07	0	4.53566e-07	7.00133e-07	7.24038e-07	1.03482e-06	1.76767e-07	0.358224
IQR	0.000118063	0.000106664	3.37578e-05	0	-4.27096e-05	0	0.000118063	0.000301344	0.000267749	0.000269275	4.20041e-05	0.358081
GWG	3.1296e-06	0	0	0	-9.38881e-07	0	3.1296e-06	8.24247e-06	6.51634e-06	7.09591e-06	1.01728e-06	0.355519
LDH	0.000159791	0.000129521	3.69559e-05	0	-5.71939e-05	0	0.000159791	0.00035309	0.000405751	0.000361817	6.5874e-05	0.354936
IHK	9.24367e-05	7.47074e-05	2.19426e-05	1.31232e-06	-3.26138e-05	-1.84781	9.24367e-05	0.00025157	0.000213519	0.000206594	3.04422e-05	0.349274
DMT	2.82118e-05	3.6613e-05	6.30737e-06	4.83917e-06	-1.00423e-05	-0.76566	2.82118e-05	5.67744e-05	7.00145e-05	6.27544e-05	1.16868e-05	0.347214
DNR	3.24753e-05	2.58195e-05	4.79716e-06	0	-1.18448e-05	0	3.24753e-05	7.2241e-05	7.83409e-05	7.21417e-05	1.25099e-05	0.346633
EYP	6.65835e-05	6.01045e-05	9.59432e-06	0	-2.50261e-05	0	6.65835e-05	0.0001448	0.000166022	0.000147684	2.64522e-05	0.345966
NVN	0.000185146	0.000186028	4.88599e-05	0	-6.92605e-05	0	0.000185146	0.000445666	0.000476562	0.000410306	7.06377e-05	0.345595
TLK	0.000376959	0.000365283	0.000129879	0.000113926	-0.00010245	-0.519672	0.000376959	0.000902439	0.000894477	0.000835026	0.000136624	0.345406
VRS	0.000268511	0.000215657	8.29731e-05	0.000370484	1.73235e-05	0.139807	0.000268511	0.000709235	0.000632882	0.000591548	8.92757e-05	0.343028
IPP	0.000364803	0.000370362	9.69204e-05	3.03474e-06	-0.000135875	-2.07994	0.000364803	0.000848943	0.000897156	0.000803316	0.000136375	0.342828
YRA	0.000162921	0.000173118	6.565e-05	2.70666e-06	-5.88111e-05	-1.77954	0.000162921	0.000404295	0.000379975	0.000358196	5.61505e-05	0.342143
MDD	6.84885e-06	1.12167e-05	1.77673e-06	0	-2.99865e-06	0	6.84885e-06	1.55302e-05	1.17294e-05	1.50049e-05	2.06673e-06	0.340615
VKP	5.84646e-05	5.73533e-05	1.25259e-05	0	-2.20221e-05	0	5.84646e-05	0.000127424	0.000127286	0.0001278	2.07869e-05	0.339638
WDA	7.68794e-05	9.48128e-05	1.98105e-05	8.20199e-07	-3.0318e-05	-1.97189	7.68794e-05	0.00016625	0.000166456	0.00016801	2.736e-05	0.339526
CKA	0.000123007	0.00010476	2.88718e-05	0	-4.44909e-05	0	0.000123007	0.000282981	0.000279044	0.000268388	4.32206e-05	0.338833
SLD	0.000389749	0.000366341	0.000117442	0.000546171	2.20364e-05	0.146543	0.000389749	0.000795414	0.00086385	0.000847961	0.000144307	0.337591
QLN	7.81041e-05	4.82529e-05	1.35031e-05	0	-2.69062e-05	0	7.81041e-05	0.000159853	0.000165008	0.00016971	2.79975e-05	0.337035
HLA	0.000312552	0.000409092	0.00017634	5.40511e-05	-0.000100826	-0.762118	0.000312552	0.000746532	0.000717015	0.000679064	0.000107002	0.336988
TDK	0.000258306	0.000268354	5.01925e-05	0	-9.93079e-05	0	0.000258306	0.000534233	0.000590091	0.000560207	9.61562e-05	0.336215
ADR	0.00014242	0.000130579	3.02932e-05	1.2303e-06	-5.23854e-05	-2.06356	0.00014242	0.000312864	0.000329003	0.000308524	5.14453e-05	0.335719
SIA	0.000118789	0.00012804	4.62837e-05	1.88646e-06	-4.32463e-05	-1.79913	0.000118789	0.000263664	0.000251893	0.000256931	4.02656e-05	0.335041
EMD	1.00238e-05	7.40725e-06	2.57625e-06	0	-3.49024e-06	0	1.00238e-05	1.72169e-05	2.44001e-05	2.16573e-05	4.20837e-06	0.334572
ETA	0.000100011	0.000111955	2.17649e-05	0	-3.90224e-05	0	0.000100011	0.00020307	0.000232416	0.000215612	3.76149e-05	0.333624
DCS	1.31988e-05	1.35447e-05	2.04323e-06	0	-5.10978e-06	0	1.31988e-05	2.50457e-05	2.90339e-05	2.83097e-05	4.93211e-06	0.331402
EMK	8.61775e-07	0	0	0	-2.58533e-07	0	8.61775e-07	2.00493e-06	2.46173e-06	1.84789e-06	3.41516e-07	0.331283
LNA	0.00029255	0.000263698	7.95085e-05	0.00014739	-6.1967e-05	-0.297733	0.00029255	0.000656788	0.000634258	0.000625327	9.758e-05	0.329907
YDQ	5.95532e-05	4.90995e-05	1.30589e-05	0	-2.147e-05	0	5.95532e-05	0.000120646	0.00012953	0.000126618	2.10078e-05	0.327589
EVA	4.53566e-07	0	0	0	-1.3607e-07	0	4.53566e-07	9.86551e-07	9.4125e-07	9.60904e-07	1.47671e-07	0.32604
DTS	0.000401451	0.000481259	0.000105093	0.000144683	-0.000114647	-0.443215	0.000401451	0.000767282	0.00086986	0.00084737	0.000144033	0.32444
MAK	8.07801e-05	7.74586e-05	2.07877e-05	0	-2.99011e-05	0	8.07801e-05	0.00019922	0.000179055	0.000170302	2.484e-05	0.323915
DQR	8.98061e-06	8.04215e-06	3.37578e-06	0	-3.16082e-06	0	8.98061e-06	1.76624e-05	2.21556e-05	1.89224e-05	3.43186e-06	0.323671
GLH	1.90498e-05	1.88356e-05	7.99526e-06	4.83917e-06	-5.34721e-06	-0.595118	1.90498e-05	4.51267e-05	4.68453e-05	3.99884e-05	6.45344e-06	0.322044
CGP	6.34992e-07	0	0	0	-1.90498e-07	0	6.34992e-07	1.24114e-06	7.24038e-07	1.33048e-06	1.56937e-07	0.321241
CDR	1.26998e-06	0	0	0	-3.80995e-07	0	1.26998e-06	2.92783e-06	2.46173e-06	2.66097e-06	3.70685e-07	0.321241
VER	3.54235e-05	3.78828e-05	8.88363e-06	0	-1.3527e-05	0	3.54235e-05	7.39277e-05	7.1535e-05	7.37679e-05	1.1264e-05	0.318576
NYK	0.000181336	0.000124653	3.38466e-05	0	-6.34814e-05	0	0.000181336	0.000430995	0.000416539	0.000377414	5.73778e-05	0.318334
PQL	0.000451525	0.000451842	0.000159461	2.8953e-05	-0.00015601	-1.19299	0.000451525	0.00087297	0.00103009	0.000937473	0.000161496	0.317277
DQT	4.98923e-07	0	0	0	-1.49677e-07	0	4.98923e-07	9.22902e-07	2.17211e-06	1.03482e-06	2.85691e-07	0.316832
EGE	4.98923e-07	0	0	0	-1.49677e-07	0	4.98923e-07	7.00133e-07	1.44808e-06	1.03482e-06	2.35564e-07	0.316832
EKL	0.00016215	0.000172906	6.08528e-05	6.97169e-06	-5.77588e-05	-1.36658	0.00016215	0.000313691	0.000352317	0.000334469	5.55582e-05	0.314439
GKA	8.61775e-07	0	0	0	-2.58533e-07	0	8.61775e-07	2.06857e-06	2.02731e-06	1.77398e-06	2.69534e-07	0.313554
NHQ	1.0432e-06	0	0	0	-3.1296e-07	0	1.0432e-06	1.46391e-06	1.59288e-06	2.14356e-06	3.43003e-07	0.312767
NLL	0.000249325	0.000290364	9.96743e-05	1.80444e-06	-9.33252e-05	-2.14042	0.000249325	0.000550654	0.000577927	0.000512162	8.15783e-05	0.312641
IES	7.64259e-05	0.00010095	1.98105e-05	0	-3.10417e-05	0	7.64259e-05	0.000154984	0.000172321	0.000156849	2.58607e-05	0.312242
SMR	0.000210772	0.000203593	5.88096e-05	1.14828e-06	-7.73655e-05	-2.26377	0.000210772	0.000484937	0.000438188	0.000432037	6.17046e-05	0.311708
PDQ	2.38122e-05	3.11104e-05	7.28457e-06	0	-9.52625e-06	0	2.38122e-05	4.61451e-05	4.8945e-05	4.87105e-05	7.74946e-06	0.310823
YRD	0.000190997	0.000186663	4.83269e-05	0.000178557	-1.75654e-05	-0.0292479	0.000190997	0.000406459	0.000403507	0.000389758	5.93331e-05	0.309769
LSA	0.000270915	0.000293539	7.77317e-05	9.84239e-07	-0.00010256	-2.43973	0.000270915	0.000544353	0.000553382	0.000552372	8.53401e-05	0.309399
DWS	1.08856e-06	0	0	0	-3.26567e-07	0	1.08856e-06	2.1004e-06	3.04096e-06	2.21747e-06	4.3273e-07	0.309006
FDS	0.000205103	0.000175869	4.71721e-05	0.000313152	1.95451e-05	0.183784	0.000205103	0.000379758	0.000458823	0.000417032	7.14855e-05	0.308199
TLQ	0.000298084	0.0003274	7.82648e-05	0.000600796	6.59001e-05	0.304389	0.000298084	0.000676647	0.00066235	0.000602413	8.98693e-05	0.305556
SRL	0.000759904	0.000665806	0.00024963	0.000167977	-0.000219196	-0.65551	0.000759904	0.00176411	0.00160338	0.00152444	0.000213287	0.302351
SMQ	0.000151355	0.000117458	3.00267e-05	0.000262136	2.44911e-05	0.238529	0.000151355	0.000305449	0.000323138	0.000303054	4.72788e-05	0.301524
SRG	4.91212e-05	4.23271e-05	8.88363e-06	0.000249997	5.69183e-05	0.706665	4.91212e-05	0.000103524	0.000104913	9.80862e-05	1.48284e-05	0.300339
MSK	9.1575e-05	7.38608e-05	2.07877e-05	2.13252e-06	-3.214e-05	-1.63288	9.1575e-05	0.000198042	0.000195128	0.000182498	2.69855e-05	0.299481
HMK	0.00021812	0.000209943	4.69944e-05	0.000427406	4.64909e-05	0.292145	0.00021812	0.000414924	0.000396411	0.000432407	6.24348e-05	0.297197
NYR	0.000229595	0.000179467	4.85934e-05	0.000452996	5.39329e-05	0.295132	0.000229595	0.000501168	0.000470625	0.000453916	6.42421e-05	0.296013
VKR	0.000117972	9.7564e-05	4.43293e-05	0	-4.07152e-05	0	0.000117972	0.000344179	0.000250879	0.000231578	2.47517e-05	0.292916
PDK	0.000259984	0.000195975	4.36186e-05	0	-9.32308e-05	0	0.000259984	0.000485287	0.000533471	0.000509649	7.97179e-05	0.292324
ALM	1.17927e-06	0	0	0	-3.53781e-07	0	1.17927e-06	1.27297e-06	1.73769e-06	2.29139e-06	3.80107e-07	0.288485
NMK	1.17927e-06	0	0	0	-3.53781e-07	0	1.17927e-06	2.13222e-06	2.96856e-06	2.29139e-06	4.17268e-07	0.288485
GKK	9.52488e-07	0	0	0	-2.85747e-07	0	9.52488e-07	2.29134e-06	1.01365e-06	1.84789e-06	1.40852e-07	0.287817
FNK	5.63329e-05	3.34384e-05	1.02162e-05	0	-1.92221e-05	0	5.63329e-05	0.000125769	0.000114832	0.000109247	1.47807e-05	0.287649
MNK	4.38598e-05	3.04755e-05	1.23482e-05	0	-1.49707e-05	0	4.38598e-05	9.75094e-05	9.41974e-05	8.47813e-05	1.19452e-05	0.286233
LDM	9.1575e-05	7.97866e-05	2.15872e-05	0	-3.32924e-05	0	9.1575e-05	0.000167013	0.000174855	0.00017688	2.63758e-05	0.285903
HLE	0.000130808	0.000217773	7.16909e-05	0.000317745	4.14728e-05	0.385443	0.000130808	0.000261722	0.000256599	0.000251757	3.57722e-05	0.284346
GDN	5.44279e-07	0	0	0	-1.63284e-07	0	5.44279e-07	9.54727e-07	1.01365e-06	1.03482e-06	1.53055e-07	0.279043
DTN	0.000139245	0.000101373	2.31863e-05	1.2303e-06	-4.92231e-05	-2.05377	0.000139245	0.00026621	0.000309382	0.00026447	4.18849e-05	0.278598
VNK	3.03436e-05	2.9629e-05	7.72876e-06	0	-1.12931e-05	0	3.03436e-05	6.83266e-05	6.44394e-05	5.75064e-05	7.76014e-06	0.27765
YRN	0.000151945	0.000117458	3.53568e-05	1.14828e-06	-5.3449e-05	-2.12164	0.000151945	0.00034297	0.000307933	0.000285832	3.66626e-05	0.274426
IMP	5.89636e-07	0	0	8.20199e-07	6.9169e-08	0.143336	5.89636e-07	1.1775e-06	1.01365e-06	1.10874e-06	1.39346e-07	0.274244
EAR	2.19979e-05	2.4973e-05	5.59668e-06	0	-8.53702e-06	0	2.19979e-05	4.47448e-05	4.37319e-05	4.1245e-05	5.67281e-06	0.272989
GRE	9.07132e-07	0	0	0	-2.7214e-07	0	9.07132e-07	3.37337e-06	3.11336e-06	1.70006e-06	2.11879e-07	0.272794
FRA	9.84692e-05	9.90455e-05	2.66509e-05	0	-3.67802e-05	0	9.84692e-05	0.000219555	0.000197807	0.00018442	2.36104e-05	0.272507
VHK	3.13868e-05	2.30683e-05	5.50785e-06	0	-1.11721e-05	0	3.13868e-05	7.18273e-05	6.40774e-05	5.84673e-05	7.34918e-06	0.270167
EVL	0.000396734	0.000571628	0.000150311	5.20006e-05	-0.000145552	-0.882491	0.000396734	0.000664458	0.000699783	0.000736644	0.000105506	0.268758
HRN	0.00031287	0.000193435	6.41398e-05	1.55838e-06	-0.000106323	-2.30269	0.00031287	0.000674992	0.000635778	0.000580682	7.64223e-05	0.268575
LEN	7.46116e-05	7.59772e-05	2.061e-05	0.0102587	0.0030497	2.13829	7.46116e-05	8.66255e-05	0.000109402	0.000137853	2.125e-05	0.266609
EAK	8.41818e-05	6.13743e-05	1.4125e-05	0	-2.99795e-05	0	8.41818e-05	0.000159344	0.0001771	0.000155297	2.31101e-05	0.265944
TLA	0.000227463	0.00023809	7.32899e-05	0.000757454	0.000142517	0.522445	0.000227463	0.000486879	0.000458461	0.000418659	5.45168e-05	0.264949
LDG	4.19095e-05	4.42318e-05	1.09269e-05	0	-1.59033e-05	0	4.19095e-05	7.4405e-05	7.80513e-05	7.70202e-05	1.08978e-05	0.264292
VAR	3.62853e-06	2.53963e-06	0	0	-1.34252e-06	0	3.62853e-06	9.73821e-06	8.32644e-06	6.65241e-06	7.65989e-07	0.263249
GRL	8.49529e-05	6.28558e-05	0.000265532	0.000165516	4.44366e-05	0.289662	8.49529e-05	0.000181621	0.000164719	0.000155667	1.95239e-05	0.263017
SLG	8.57693e-05	7.74586e-05	2.15872e-05	1.2303e-06	-3.09488e-05	-1.84332	8.57693e-05	0.000167141	0.000159071	0.000156701	2.04726e-05	0.261741
VPP	1.20649e-05	1.26981e-05	1.86556e-06	0	-4.70271e-06	0	1.20649e-05	2.77507e-05	2.59206e-05	2.20269e-05	2.80559e-06	0.261431
YRI	7.71062e-07	0	6.30737e-06	4.34706e-06	1.70354e-06	0.751106	7.71062e-07	1.33662e-06	0	1.4044e-06	5.63393e-08	0.260401
MRA	7.71062e-07	0	0	0	-2.31319e-07	0	7.71062e-07	2.32317e-06	1.44808e-06	1.4044e-06	1.02492e-07	0.260401
ERE	4.3633e-05	5.77765e-05	1.47468e-05	0	-1.73929e-05	0	4.3633e-05	9.39769e-05	8.52917e-05	7.94594e-05	9.87939e-06	0.26033
DTQ	1.95033e-06	0	0	9.84239e-07	-2.89828e-07	-0.297008	1.95033e-06	2.03675e-06	3.18577e-06	3.54795e-06	5.94188e-07	0.259869
DYP	0.000233632	0.000249095	4.37074e-05	0	-9.06283e-05	0	0.000233632	0.000425649	0.000450714	0.00042472	5.98329e-05	0.25957
GLA	1.22463e-06	0	0	0	-3.67388e-07	0	1.22463e-06	2.60959e-06	2.24452e-06	2.21747e-06	2.61346e-07	0.257854
EGR	8.16419e-07	0	0	0	-2.44926e-07	0	8.16419e-07	9.86551e-07	1.73769e-06	1.47831e-06	2.73683e-07	0.257854
VGP	3.70563e-05	3.78828e-05	7.19574e-06	0	-1.41856e-05	0	3.70563e-05	7.5678e-05	6.79148e-05	6.65981e-05	8.0862e-06	0.254599
IAQ	0.000115433	0.000133754	3.44685e-05	0.000126393	-6.64048e-06	0.0393937	0.000115433	0.000239223	0.000223149	0.00020726	2.59407e-05	0.254187
SYK	0.000147318	0.000157457	3.68671e-05	0	-5.62544e-05	0	0.000147318	0.000256885	0.000268329	0.000263805	3.60904e-05	0.253027
CRH	3.64667e-05	3.28035e-05	3.5268e-05	1.17288e-05	-7.17491e-06	-0.492641	3.64667e-05	7.75556e-05	6.11812e-05	6.52676e-05	7.00283e-06	0.252801
DKQ	4.98923e-07	0	0	0	-1.49677e-07	0	4.98923e-07	8.59254e-07	0	8.86989e-07	3.04944e-08	0.249885
DQN	6.54949e-05	5.56602e-05	8.26177e-06	0	-2.43883e-05	0	6.54949e-05	0.000110144	0.00012982	0.000116343	1.72222e-05	0.249534
DHE	2.32679e-05	1.29098e-05	4.08647e-06	0	-7.86271e-06	0	2.32679e-05	3.59614e-05	4.38767e-05	4.13189e-05	6.20682e-06	0.249391
TSP	0.000866492	0.000788978	0.000272727	0.000356541	-0.000204611	-0.385656	0.000866492	0.00143387	0.00157616	0.00153782	0.000215626	0.24914
NFK	8.79011e-05	7.30143e-05	1.67012e-05	0	-3.20016e-05	0	8.79011e-05	0.000185535	0.000172104	0.000155814	1.90309e-05	0.248613
MKP	1.38338e-05	8.8887e-06	1.77673e-06	0	-4.86133e-06	0	1.38338e-05	2.44092e-05	2.6355e-05	2.44661e-05	3.38428e-06	0.247625
LRV	0.000178433	0.000177774	6.4584e-05	0	-6.48488e-05	0	0.000178433	0.000351498	0.000319808	0.000315103	3.78319e-05	0.246977
CRV	5.44279e-07	0	5.77436e-06	3.2808e-06	1.39839e-06	0.780158	5.44279e-07	1.75033e-06	1.08606e-06	9.60904e-07	5.85601e-08	0.246859
EVP	5.44279e-07	0	0	0	-1.63284e-07	0	5.44279e-07	1.71851e-06	1.66529e-06	9.60904e-07	1.19666e-07	0.246859
GIS	0.000297086	0.000168462	5.88984e-05	2.4606e-06	-9.93439e-05	-2.08184	0.000297086	0.000533501	0.00055121	0.000523028	6.95535e-05	0.245643
VCP	5.89636e-06	6.98398e-06	2.75392e-06	0	-2.19191e-06	0	5.89636e-06	1.00883e-05	9.4125e-06	1.03482e-05	1.26798e-06	0.244281
EAN	1.22463e-06	0	0	0	-3.67388e-07	0	1.22463e-06	1.11385e-06	2.02731e-06	2.14356e-06	3.67024e-07	0.243131
EKR	4.59462e-05	2.45497e-05	6.92923e-06	0.000515659	0.000139152	1.05011	4.59462e-05	6.68945e-05	6.98697e-05	8.01986e-05	1.05732e-05	0.241917
EYG	7.5428e-05	5.9258e-05	1.47468e-05	1.74702e-05	-2.18384e-05	-0.635234	7.5428e-05	0.000118227	0.000137784	0.00013157	1.87983e-05	0.241624
DFD	0.000264837	0.000262428	5.33018e-05	8.20199e-07	-0.000100118	-2.50906	0.000264837	0.000395957	0.000481703	0.000459756	6.70502e-05	0.239548
ISG	3.96417e-05	6.5607e-05	1.24371e-05	6.30733e-05	1.7125e-06	0.201694	3.96417e-05	6.60034e-05	6.95801e-05	6.88155e-05	9.10983e-06	0.239535
CRR	3.61492e-05	4.40202e-05	0.000250252	0.000143371	5.27896e-05	0.598362	3.61492e-05	7.67918e-05	6.27017e-05	6.26805e-05	6.55039e-06	0.239034
MSR	5.12529e-06	0	0	0	-1.53759e-06	0	5.12529e-06	7.76511e-06	6.87836e-06	8.86989e-06	1.0347e-06	0.238199
DPK	6.46785e-05	5.81998e-05	7.1069e-06	0	-2.45128e-05	0	6.46785e-05	0.00010747	0.000109837	0.000111908	1.44056e-05	0.238103
YRQ	0.00016478	8.63473e-05	3.5268e-05	0	-5.45421e-05	0	0.00016478	0.00031576	0.000299462	0.000283689	3.40426e-05	0.235936
NWK	0.000163193	0.000145394	4.91265e-05	0	-5.85846e-05	0	0.000163193	0.000335968	0.000294322	0.000279993	3.08752e-05	0.234445
LRM	0.000257217	0.000266026	0.000100207	0	-9.3747e-05	0	0.000257217	0.000543685	0.000427762	0.000441203	4.36034e-05	0.234338
PSP	0.000688649	0.000674271	0.000140539	7.56224e-05	-0.000237281	-0.959348	0.000688649	0.00117902	0.00125309	0.00118043	0.000154942	0.234044
RRD	1.29266e-05	6.98398e-06	2.9316e-06	2.4606e-06	-3.54505e-06	-0.720445	1.29266e-05	2.25315e-05	2.35312e-05	2.21008e-05	2.85222e-06	0.232923
LQP	0.00018891	0.000209731	4.59283e-05	1.47636e-06	-7.26104e-05	-2.10706	0.00018891	0.000389369	0.000365277	0.000322938	3.77991e-05	0.232863
CMR	6.09593e-05	6.01045e-05	1.81226e-05	0	-2.2486e-05	0	6.09593e-05	0.000115426	9.8976e-05	0.000103852	1.12227e-05	0.231373
DAS	0.000114344	0.000127405	2.04323e-05	0	-4.50004e-05	0	0.000114344	0.000204216	0.000214026	0.000194472	2.50195e-05	0.230644
GRG	1.08856e-06	0	0	0	-3.26567e-07	0	1.08856e-06	2.1004e-06	1.8101e-06	1.84789e-06	1.9877e-07	0.229825
GMS	0.000116385	0.000121267	2.75392e-05	9.02219e-07	-4.40176e-05	-2.11059	0.000116385	0.000216818	0.000213953	0.000196246	2.36719e-05	0.226904
IAR	0.000254632	0.000294174	0.000102073	0	-9.55996e-05	0	0.000254632	0.000542826	0.000435437	0.000428194	4.13297e-05	0.225728
NRM	4.11384e-05	2.7301e-05	9.0613e-06	0.00010884	1.84866e-05	0.422542	4.11384e-05	7.69828e-05	6.76252e-05	6.91112e-05	7.45607e-06	0.225301
IKA	0.000125184	3.13221e-05	2.05212e-05	0	-3.86353e-05	0	0.000125184	0.000216277	0.000225104	0.000210142	2.63701e-05	0.224964
SIE	1.42873e-05	1.22749e-05	3.10927e-06	0	-5.20276e-06	0	1.42873e-05	2.65414e-05	2.42553e-05	2.39487e-05	2.6698e-06	0.224331
LCR	0.000187958	0.000166557	6.68049e-05	1.14828e-06	-6.60181e-05	-2.21401	0.000187958	0.000332945	0.000304168	0.000313033	3.4645e-05	0.22153
CMA	4.53566e-05	6.66652e-05	1.51022e-05	0.000182166	3.58866e-05	0.603827	4.53566e-05	9.15264e-05	7.98614e-05	7.54679e-05	7.8669e-06	0.221122
MHK	5.42465e-05	4.50784e-05	1.10157e-05	0	-1.96802e-05	0	5.42465e-05	0.000109857	0.000101727	9.02511e-05	9.9884e-06	0.221081
TYF	0.000236807	0.000178832	9.32781e-05	0.000655585	0.000117078	0.442235	0.000236807	0.000430645	0.000418349	0.000392049	4.53431e-05	0.218946
NLM	0.000111305	0.000132907	5.13474e-05	0	-4.15475e-05	0	0.000111305	0.000196865	0.000197011	0.000184124	2.18603e-05	0.218596
NVA	0.000110715	8.23263e-05	2.70062e-05	0	-3.87466e-05	0	0.000110715	0.000178693	0.000174348	0.000182867	2.12112e-05	0.217928
NVR	7.03934e-05	6.53954e-05	1.80338e-05	0	-2.58542e-05	0	7.03934e-05	0.000127902	0.000119973	0.000115087	1.26152e-05	0.213493
VDL	0.000102914	0.000115553	2.68286e-05	1.06626e-06	-3.94268e-05	-1.98461	0.000102914	0.000160458	0.000160809	0.000167789	1.94975e-05	0.212288
GAK	6.34992e-07	0	0	0	-1.90498e-07	0	6.34992e-07	9.22902e-07	8.68846e-07	1.03482e-06	1.14543e-07	0.212096
EWA	4.53566e-07	0	0	0	-1.3607e-07	0	4.53566e-07	6.68309e-07	0	7.39157e-07	1.88465e-08	0.212096
SID	5.89636e-07	0	0	0	-1.76891e-07	0	5.89636e-07	1.14567e-06	7.24038e-07	9.60904e-07	6.92172e-08	0.212096
MKA	7.71062e-07	0	0	0	-2.31319e-07	0	7.71062e-07	1.55939e-06	1.59288e-06	1.25657e-06	1.49001e-07	0.212096
DGA	7.25705e-07	0	0	0	-2.17712e-07	0	7.25705e-07	1.08202e-06	0	1.18265e-06	2.88815e-08	0.212096
EHA	0.000115296	0.000110262	1.9011e-05	0	-4.37141e-05	0	0.000115296	0.000179298	0.000193753	0.000187672	2.31582e-05	0.211584
DLH	0.000103232	7.19561e-05	2.25644e-05	1.39434e-06	-3.54903e-05	-1.86944	0.000103232	0.000148746	0.000186078	0.000166902	2.28342e-05	0.208648
DHL	4.35423e-06	5.29089e-06	1.24371e-06	0	-1.71099e-06	0	4.35423e-06	8.56071e-06	8.18163e-06	7.02199e-06	7.6242e-07	0.207549
GVN	3.19764e-05	2.30683e-05	6.57388e-06	0	-1.12424e-05	0	3.19764e-05	6.16117e-05	5.65474e-05	5.14453e-05	5.33425e-06	0.206517
IRP	0.000185372	0.000154494	4.32633e-05	0.000422977	6.01582e-05	0.358271	0.000185372	0.000332722	0.000328641	0.000296772	3.30116e-05	0.204377
DAN	3.55142e-05	4.23271e-05	1.15487e-05	0	-1.37321e-05	0	3.55142e-05	5.50559e-05	6.11088e-05	5.68412e-05	7.00339e-06	0.204261
CDQ	0.00015004	0.000146029	2.79834e-05	0	-5.68164e-05	0	0.00015004	0.000233813	0.000273904	0.000239783	3.0932e-05	0.203612
VKY	6.50867e-05	9.14266e-05	1.80338e-05	0	-2.68653e-05	0	6.50867e-05	8.55117e-05	6.11088e-05	0.00010363	9.12265e-06	0.201993
EHR	3.44257e-05	4.02108e-05	5.86319e-06	0	-1.37625e-05	0	3.44257e-05	5.757e-05	5.48821e-05	5.47715e-05	5.83498e-06	0.201673
ERC	0.000330876	0.000324226	6.39621e-05	0.000361626	-1.68015e-05	0.0385937	0.000330876	0.000515425	0.000566994	0.000525763	6.36228e-05	0.201124
NDK	2.21794e-05	1.46029e-05	4.97483e-06	0	-7.61661e-06	0	2.21794e-05	3.6025e-05	3.44642e-05	3.511e-05	3.7231e-06	0.199481
ALA	0.000176165	0.000253751	7.34676e-05	2.4606e-06	-7.01397e-05	-1.85488	0.000176165	0.000312864	0.00028223	0.00027881	2.77302e-05	0.199389
LES	0.000369021	0.000392372	7.90643e-05	2.0505e-06	-0.000141422	-2.25519	0.000369021	0.000581238	0.000643815	0.000584008	7.07538e-05	0.199368
LDL	3.45164e-05	3.49199e-05	1.31478e-05	2.54262e-06	-1.17693e-05	-1.13274	3.45164e-05	5.93203e-05	6.33534e-05	5.46237e-05	6.43551e-06	0.199356
CRG	7.34777e-06	5.07926e-06	2.48742e-06	9.84239e-07	-2.16824e-06	-0.873055	7.34777e-06	1.41618e-05	1.15846e-05	1.16048e-05	1.01938e-06	0.198481
VSA	0.000344755	0.000385177	8.15517e-05	0	-0.000133789	0	0.000344755	0.00054849	0.000556496	0.000541728	5.98924e-05	0.19627
VAE	0.00032684	0.00039978	7.45336e-05	1.06626e-06	-0.000130257	-2.48647	0.00032684	0.000520262	0.000524421	0.000509797	5.5303e-05	0.193062
ISN	1.66459e-05	1.26981e-05	3.9088e-06	0	-5.8727e-06	0	1.66459e-05	3.72025e-05	3.18577e-05	2.59444e-05	2.25508e-06	0.192737
DPA	0.000326386	0.000339675	6.55612e-05	0.000210217	-6.22621e-05	-0.191064	0.000326386	0.00050365	0.000537454	0.000506914	5.75387e-05	0.191203
NKN	5.21601e-06	6.77234e-06	9.77199e-07	0	-2.14432e-06	0	5.21601e-06	1.12658e-05	1.27431e-05	8.05681e-06	9.99972e-07	0.188825
GQN	8.16419e-07	0	0	0	-2.44926e-07	0	8.16419e-07	1.30479e-06	1.23087e-06	1.25657e-06	1.24652e-07	0.187273
DKH	2.30411e-05	2.17985e-05	4.08647e-06	0	-8.68354e-06	0	2.30411e-05	3.70752e-05	3.39574e-05	3.54056e-05	3.39756e-06	0.186568
VSQ	7.71062e-07	0	0	0	-2.31319e-07	0	7.71062e-07	1.9731e-06	1.73769e-06	1.18265e-06	9.99359e-08	0.185767
ALE	0.00019204	0.00027555	6.68937e-05	1.14828e-06	-7.8133e-05	-2.22334	0.00019204	0.000284604	0.00029005	0.000294111	3.11658e-05	0.185119
HDR	0.000289693	0.000268566	5.21469e-05	8.20199e-07	-0.000108304	-2.54802	0.000289693	0.000473767	0.000473593	0.000442607	4.58571e-05	0.184081
LAD	0.000356457	0.000353855	9.13237e-05	1.14828e-06	-0.000132846	-2.49196	0.000356457	0.000529555	0.000557437	0.000543798	5.89904e-05	0.18343
MTP	0.000516022	0.00050327	9.94966e-05	0.000396648	-7.61894e-05	-0.114263	0.000516022	0.000888437	0.000838509	0.00078602	7.60066e-05	0.182765
GDP	9.03503e-05	6.98398e-05	1.66124e-05	1.96848e-06	-3.18373e-05	-1.6618	9.03503e-05	0.000122937	0.000140391	0.000137557	1.59075e-05	0.182553
TKE	0.000232951	0.000254386	4.44181e-05	0	-9.08822e-05	0	0.000232951	0.000390547	0.000364119	0.000354426	3.37995e-05	0.18226
CLR	0.000180429	0.000202747	7.51555e-05	7.70987e-06	-6.45747e-05	-1.36926	0.000180429	0.000333581	0.000293598	0.000273266	2.3853e-05	0.180281
HRG	4.33155e-05	4.40202e-05	1.31478e-05	0	-1.60819e-05	0	4.33155e-05	7.65691e-05	8.14543e-05	6.55632e-05	7.16283e-06	0.180017
RMK	6.34992e-07	0	0	0	-1.90498e-07	0	6.34992e-07	1.46391e-06	8.68846e-07	9.60904e-07	3.82668e-08	0.179912
EAA	6.73092e-05	5.58718e-05	1.37696e-05	0	-2.4403e-05	0	6.73092e-05	0.000103015	0.000115484	0.000101782	1.15887e-05	0.179596
HLK	0.000531579	0.000505809	0.000141783	1.96848e-06	-0.000195286	-2.43144	0.000531579	0.000921725	0.000844156	0.00080339	7.37864e-05	0.179358
GIH	0.000100102	7.53423e-05	1.27924e-05	0	-3.62856e-05	0	0.000100102	0.000169114	0.000153569	0.000151158	1.37622e-05	0.178987
QMK	3.69203e-05	4.90995e-05	1.02162e-05	0	-1.49644e-05	0	3.69203e-05	5.68699e-05	4.99586e-05	5.57325e-05	4.95253e-06	0.178843
NRH	0.000130763	0.000117458	2.4963e-05	2.62464e-06	-4.7691e-05	-1.69742	0.000130763	0.000243232	0.000218008	0.000197281	1.74329e-05	0.1786
IKS	1.84148e-05	1.48145e-05	5.50785e-06	8.20199e-07	-6.20904e-06	-1.35125	1.84148e-05	3.21106e-05	3.62019e-05	2.77184e-05	3.20021e-06	0.177602
WDS	0.000125048	0.000132484	2.72727e-05	0	-4.80356e-05	0	0.000125048	0.000190659	0.000203093	0.000187302	1.99197e-05	0.175466
ADA	7.22531e-05	6.09511e-05	1.30589e-05	0	-2.64651e-05	0	7.22531e-05	9.92916e-05	0.000109837	0.000107991	1.17758e-05	0.174531
MLM	1.41513e-05	0.000596601	0.000634913	0.000327916	9.79605e-05	1.36497	1.41513e-05	0.000278939	3.18577e-05	2.11399e-05	-2.26116e-05	0.174308
IHR	0.0001475	0.000122537	3.60675e-05	1.72242e-06	-5.23801e-05	-1.93265	0.0001475	0.000283745	0.000249648	0.000220269	1.84211e-05	0.174162
GRR	0.00017299	0.000142642	7.34676e-05	4.87198e-05	-4.41985e-05	-0.550315	0.00017299	0.000318497	0.000266663	0.000256488	1.98659e-05	0.171045
NFR	2.68965e-05	1.92588e-05	5.59668e-06	0	-9.43515e-06	0	2.68965e-05	4.85001e-05	4.02565e-05	3.97667e-05	3.0367e-06	0.169824
ALK	0.000151899	0.000148568	3.79331e-05	0.000479898	8.73363e-05	0.499594	0.000151899	0.000229548	0.000216849	0.000223152	2.01058e-05	0.167044
GMG	9.07132e-06	5.50253e-06	1.42138e-06	0	-3.12951e-06	0	9.07132e-06	1.59121e-05	1.5784e-05	1.33048e-05	1.25725e-06	0.166339
MKS	0.000260029	0.000243381	5.56115e-05	0	-9.67858e-05	0	0.000260029	0.000427049	0.000418567	0.000381036	3.54536e-05	0.165943
YDA	4.25898e-05	4.50784e-05	8.43945e-06	0	-1.64408e-05	0	4.25898e-05	6.08161e-05	6.61771e-05	6.23849e-05	6.47461e-06	0.165773
NVS	0.000166232	0.000208884	4.3974e-05	0	-6.63606e-05	0	0.000166232	0.000274357	0.000260509	0.000243478	2.17892e-05	0.165746
ETQ	0.00024547	0.000259465	4.05982e-05	0	-9.55277e-05	0	0.00024547	0.000355445	0.000364843	0.0003579	3.46688e-05	0.163763
ITS	0.000291552	0.000335442	6.75156e-05	1.47636e-06	-0.000113815	-2.29552	0.000291552	0.000485351	0.000458027	0.000423611	3.68852e-05	0.162251
PDL	0.000425626	0.000425811	9.77199e-05	0.000473993	-1.82991e-05	0.0467436	0.000425626	0.00063187	0.000657572	0.000617418	6.01077e-05	0.161551
TLE	0.000562558	0.000677869	0.00013512	1.96848e-06	-0.000222452	-2.45604	0.000562558	0.000855053	0.000855379	0.000815143	7.5808e-05	0.161066
ARK	4.23177e-05	3.74595e-05	6.48505e-06	1.31232e-06	-1.53991e-05	-1.50848	4.23177e-05	6.88676e-05	6.35706e-05	6.12761e-05	5.15783e-06	0.160769
AAE	0.000189545	0.00193943	0.000689814	0.00068462	2.35609e-05	0.557737	0.000189545	0.001266	0.00039156	0.000274375	-6.19949e-05	0.160632
YKR	0.000105001	8.46543e-05	2.80723e-05	0	-3.71584e-05	0	0.000105001	0.000199442	0.000162547	0.000151601	1.02906e-05	0.159511
QMQ	9.21192e-05	0.000100527	1.80338e-05	0	-3.58851e-05	0	9.21192e-05	0.000157944	0.000141549	0.000132827	1.05728e-05	0.158935
VNR	5.67865e-05	4.529e-05	1.60794e-05	0	-1.9957e-05	0	5.67865e-05	8.81531e-05	8.36988e-05	8.13073e-05	6.91083e-06	0.155885
YRR	7.01666e-05	7.0263e-05	2.72727e-05	1.31232e-06	-2.49553e-05	-1.72809	7.01666e-05	0.000141045	0.000105999	0.000100304	5.53652e-06	0.155186
RHN	0.000206599	0.00162409	0.00167261	0.000658538	0.000140433	0.503452	0.000206599	0.00099944	0.000355286	0.000295145	-3.78515e-05	0.154907
QKQ	8.01905e-05	6.60303e-05	1.83003e-05	4.83097e-05	-1.43372e-05	-0.220088	8.01905e-05	0.000127074	0.000117005	0.000114495	9.28455e-06	0.154666
QRS	0.000176936	0.000150473	3.28694e-05	0.000655175	0.000131711	0.568541	0.000176936	0.000298543	0.000278682	0.000252274	2.06154e-05	0.154057
ILP	0.000190861	0.000256079	6.0764e-05	1.6404e-06	-7.62976e-05	-2.06577	0.000190861	0.000287405	0.00026746	0.000271345	2.21507e-05	0.152805
DKP	0.000147454	0.000140526	2.42523e-05	0	-5.58637e-05	0	0.000147454	0.000215132	0.000230461	0.000209181	2.00511e-05	0.151866
GIP	0.000200884	0.000187932	4.32633e-05	1.06626e-06	-7.44123e-05	-2.27508	0.000200884	0.000342301	0.000303806	0.000284723	2.13022e-05	0.151477
L*K	6.80349e-07	0	0	0	-2.04105e-07	0	6.80349e-07	8.59254e-07	0	9.60904e-07	-1.75874e-09	0.149948
IKN	9.16203e-06	5.50253e-06	2.39858e-06	0	-3.059e-06	0	9.16203e-06	1.40345e-05	1.12226e-05	1.29353e-05	8.50777e-07	0.149783
GKD	3.71924e-06	0	1.15487e-06	0	-1.00029e-06	0	3.71924e-06	5.63289e-06	4.77865e-06	5.24802e-06	3.73209e-07	0.149541
LSE	0.000345708	0.00038433	8.00415e-05	1.2303e-06	-0.000133772	-2.4487	0.000345708	0.000473544	0.000515226	0.000487326	4.66536e-05	0.149111
FSK	0.000238893	0.000175446	4.33521e-05	0	-8.48773e-05	0	0.000238893	0.000383641	0.000328496	0.000336317	2.37125e-05	0.148544
QLD	0.000108765	0.000101162	2.35416e-05	6.64361e-06	-3.83985e-05	-1.21409	0.000108765	0.000154411	0.000151903	0.000152266	1.27996e-05	0.146114
TCK	0.000201293	0.000196821	3.95321e-05	0	-7.61167e-05	0	0.000201293	0.000250361	0.000276148	0.000281693	2.66988e-05	0.145948
EQR	6.00975e-05	5.2274e-05	1.12822e-05	0	-2.21284e-05	0	6.00975e-05	8.81213e-05	9.53558e-05	8.39683e-05	7.88469e-06	0.145259
GKH	6.34992e-07	0	0	9.02219e-07	8.0168e-08	0.152544	6.34992e-07	9.54727e-07	8.68846e-07	8.86989e-07	6.70108e-08	0.14515
SME	9.20285e-05	9.77757e-05	1.83003e-05	0	-3.55561e-05	0	9.20285e-05	0.000127615	0.000132861	0.000128466	1.14557e-05	0.144864
LTQ	0.000369883	0.000409303	0.000112111	0.000215958	-7.58966e-05	-0.233694	0.000369883	0.000615353	0.000567067	0.000515784	3.89416e-05	0.144403
SDR	0.000388026	0.000408034	6.41398e-05	0	-0.000150797	0	0.000388026	0.000553073	0.000570759	0.00054025	4.74359e-05	0.143734
MQK	2.17712e-06	0	0	0	-6.53135e-07	0	2.17712e-06	2.2277e-06	1.66529e-06	3.03054e-06	1.99788e-07	0.143639
QLR	8.98968e-05	9.20615e-05	2.18537e-05	0	-3.39898e-05	0	8.98968e-05	0.000150719	0.000126779	0.000125065	8.15655e-06	0.143393
ISS	0.000520966	0.000557025	0.000115931	0.000198816	-0.000140754	-0.418357	0.000520966	0.000767027	0.000786306	0.000724448	6.29725e-05	0.143198
TDA	0.00030271	0.00031957	6.08528e-05	0.00017216	-6.50367e-05	-0.245095	0.00030271	0.000433064	0.00045209	0.000420802	3.73302e-05	0.143051
GDS	1.22463e-06	0	0	0	-3.67388e-07	0	1.22463e-06	1.33662e-06	1.59288e-06	1.70006e-06	1.68257e-07	0.14246
CKK	0.000111078	7.06863e-05	1.58129e-05	0	-3.88108e-05	0	0.000111078	0.000174269	0.000168339	0.000153375	1.2096e-05	0.140126
NYS	4.4268e-05	4.08457e-05	5.95203e-06	9.02219e-07	-1.64991e-05	-1.69078	4.4268e-05	7.63145e-05	6.54531e-05	6.10544e-05	3.94976e-06	0.139627
MKN	7.62898e-05	4.67715e-05	1.44803e-05	0	-2.61161e-05	0	7.62898e-05	0.000124974	0.000120697	0.000105182	8.24003e-06	0.139475
QLG	3.32464e-05	3.99991e-05	6.39621e-06	0	-1.33342e-05	0	3.32464e-05	5.50559e-05	4.93794e-05	4.57538e-05	3.18459e-06	0.138683
RDR	0.000375598	0.000289518	0.000146047	1.6404e-06	-0.000126534	-2.35977	0.000375598	0.000573377	0.000545128	0.00051608	3.93196e-05	0.137993
VKS	0.000200975	0.000136717	3.89103e-05	0	-7.00732e-05	0	0.000200975	0.000337178	0.000298666	0.000275484	1.85015e-05	0.136954
LDC	1.11124e-05	2.11636e-06	1.77673e-06	0	-3.36767e-06	0	1.11124e-05	1.48301e-05	1.34671e-05	1.52266e-05	1.09798e-06	0.136798
NKA	0.000347295	0.000274491	6.88481e-05	0	-0.000124753	0	0.000347295	0.000549636	0.00052739	0.000475869	3.63475e-05	0.136789
IRG	8.64043e-05	9.24848e-05	2.3897e-05	0	-3.27801e-05	0	8.64043e-05	0.000137703	0.000125186	0.000117822	8.17349e-06	0.13469
QDR	2.49461e-05	2.13752e-05	3.10927e-06	0	-9.31043e-06	0	2.49461e-05	3.22379e-05	3.09888e-05	3.40012e-05	2.59162e-06	0.134492
EQA	6.98038e-05	6.22209e-05	7.99526e-06	0	-2.63637e-05	0	6.98038e-05	7.66009e-05	9.54282e-05	9.49817e-05	9.43611e-06	0.133761
GVP	8.16419e-07	0	0	0	-2.44926e-07	0	8.16419e-07	1.33662e-06	1.15846e-06	1.10874e-06	6.98796e-08	0.132915
DDR	8.61775e-05	9.10033e-05	1.51022e-05	0	-3.34434e-05	0	8.61775e-05	0.000109443	0.000113674	0.000116713	9.58367e-06	0.131725
VAP	0.000240707	0.000255867	4.64614e-05	2.4606e-06	-9.24147e-05	-1.99045	0.000240707	0.000376449	0.000345801	0.000325229	2.22917e-05	0.1307
SHR	0.000326069	0.000294385	5.54338e-05	0	-0.000121716	0	0.000326069	0.000247942	0.000306268	0.000440464	4.01511e-05	0.130601
HLG	3.16135e-05	2.28566e-05	5.77436e-06	3.19878e-06	-1.02327e-05	-0.994889	3.16135e-05	4.69089e-05	4.41663e-05	4.25015e-05	2.99214e-06	0.128531
RDA	0.000436421	0.000361262	6.93811e-05	1.47636e-06	-0.000159672	-2.47071	0.000436421	0.000678142	0.000635923	0.000585708	4.05642e-05	0.127776
HLM	0.000113845	0.000162748	5.05478e-05	0	-4.53735e-05	0	0.000113845	0.000123701	0.000134671	0.000152414	1.26678e-05	0.126711
VTQ	0.00014496	0.000150896	2.68286e-05	0	-5.58947e-05	0	0.00014496	0.000221624	0.000200414	0.000193955	1.25775e-05	0.126453
LGA	9.97845e-07	0	0	0	-2.99354e-07	0	9.97845e-07	1.33662e-06	1.08606e-06	1.33048e-06	7.47354e-08	0.124946
LTA	0.000543054	0.000530571	0.000138585	1.2303e-06	-0.000201746	-2.64483	0.000543054	0.000815527	0.000779355	0.000724078	5.06899e-05	0.124942
FDT	0.000181971	0.000172906	3.44685e-05	0	-6.8435e-05	0	0.000181971	0.000250711	0.000263912	0.000242444	1.9462e-05	0.124609
SIN	0.000143599	0.000105818	2.79834e-05	0	-5.08631e-05	0	0.000143599	0.000228784	0.000204396	0.000190481	1.16257e-05	0.1227
FHK	5.03458e-06	6.77234e-06	1.59905e-06	0	-2.0277e-06	0	5.03458e-06	9.92916e-06	8.10923e-06	6.65241e-06	3.03357e-07	0.121016
SRR	0.00111632	0.000993629	0.000229642	0.000656979	-0.0002142	-0.230236	0.00111632	0.0018277	0.00157681	0.00147188	8.15816e-05	0.120086
KRD	3.66481e-05	4.1269e-05	9.15014e-06	0	-1.42063e-05	0	3.66481e-05	5.78246e-05	4.66281e-05	4.8267e-05	2.366e-06	0.119598
CLD	7.76051e-05	6.43372e-05	1.23482e-05	9.02219e-07	-2.82098e-05	-1.93458	7.76051e-05	0.000105338	0.000115557	0.000101708	8.25271e-06	0.117465
PRA	0.000279261	0.000226027	5.23246e-05	0.000148538	-5.6587e-05	-0.274172	0.000279261	0.000435674	0.000382654	0.000365957	2.07069e-05	0.11742
RRE	0.00032498	0.000263275	5.63222e-05	1.06626e-06	-0.000117869	-2.48399	0.00032498	0.000485256	0.000412991	0.000425311	2.28729e-05	0.11685
QRG	4.35423e-06	0	0	0	-1.30627e-06	0	4.35423e-06	5.47377e-06	4.05461e-06	5.69151e-06	2.59268e-07	0.116316
ISE	9.31171e-05	0.000101797	1.90998e-05	8.6695e-05	-1.01963e-05	-0.0310351	9.31171e-05	0.000118195	0.000127503	0.000121444	9.42873e-06	0.115345
MAR	9.83331e-05	9.7564e-05	2.88718e-05	0	-3.63692e-05	0	9.83331e-05	0.000168382	0.000145677	0.000128244	6.70266e-06	0.115337
EGS	6.80349e-07	0	0	0	-2.04105e-07	0	6.80349e-07	1.40027e-06	1.44808e-06	8.86989e-07	6.6773e-08	0.115186
CRM	1.08402e-05	1.35447e-05	5.77436e-06	0	-4.0291e-06	0	1.08402e-05	2.03039e-05	1.506e-05	1.41179e-05	4.58918e-07	0.114732
AMK	6.60392e-05	3.78828e-05	8.88363e-06	1.39434e-06	-2.22934e-05	-1.67543	6.60392e-05	9.16856e-05	9.0722e-05	8.5964e-05	5.88108e-06	0.114515
RDK	5.6605e-05	5.12158e-05	1.12822e-05	0	-2.09749e-05	0	5.6605e-05	8.15973e-05	7.85582e-05	7.36201e-05	4.8006e-06	0.114141
MRG	4.26352e-06	2.75126e-06	9.77199e-07	0	-1.45646e-06	0	4.26352e-06	7.41504e-06	6.44394e-06	5.54368e-06	2.86938e-07	0.11403
QDK	2.78036e-05	3.06872e-05	2.48742e-06	0	-1.11611e-05	0	2.78036e-05	3.29062e-05	3.765e-05	3.61448e-05	2.97673e-06	0.113945
TRN	0.000568998	0.000438297	0.000120284	0.000494662	-5.41022e-05	-0.0608025	0.000568998	0.000976303	0.000821059	0.000739231	3.55454e-05	0.113669
IPA	0.000287652	0.000284227	5.30353e-05	0.000735062	0.000111104	0.407458	0.000287652	0.000406013	0.000383306	0.000373274	2.34161e-05	0.113162
VDM	0.000100283	9.2908e-05	1.9544e-05	0	-3.74214e-05	0	0.000100283	0.000125196	0.000133947	0.000129426	9.61796e-06	0.110794
SVE	0.000117519	0.000142008	3.19811e-05	0	-4.62583e-05	0	0.000117519	0.000157116	0.000152338	0.000151453	9.70246e-06	0.110171
GRM	3.57864e-05	3.13221e-05	1.04827e-05	0	-1.28198e-05	0	3.57864e-05	5.47695e-05	4.63385e-05	4.60495e-05	2.23584e-06	0.109507
KDR	0.000126454	0.000119151	2.37193e-05	0	-4.74794e-05	0	0.000126454	0.000185185	0.000186947	0.000162541	1.10021e-05	0.109029
IRT	0.000314367	0.000342638	8.12852e-05	1.31232e-06	-0.000120052	-2.3794	0.000314367	0.000542285	0.000456144	0.000404023	1.8283e-05	0.10897
DKL	6.84885e-06	3.38617e-06	4.26414e-06	0	-1.96686e-06	0	6.84885e-06	1.0311e-05	1.23087e-05	8.79597e-06	7.83898e-07	0.108666
LHD	0.000119016	7.78819e-05	2.1143e-05	9.02219e-07	-4.11079e-05	-2.12029	0.000119016	0.000155557	0.000152627	0.000152636	9.79313e-06	0.108053
FEK	2.24969e-05	2.0317e-05	3.64229e-06	0	-8.41653e-06	0	2.24969e-05	3.11241e-05	2.70066e-05	2.88271e-05	1.48733e-06	0.107679
VGS	6.34992e-07	0	0	0	-1.90498e-07	0	6.34992e-07	1.11385e-06	0	8.13073e-07	-5.79606e-08	0.107361
IRH	0.000403719	0.000338617	7.77317e-05	2.54262e-06	-0.000146441	-2.2008	0.000403719	0.000728043	0.000580968	0.000516597	1.9156e-05	0.107073
DCR	8.16419e-06	2.53963e-06	8.88363e-07	0	-2.61438e-06	0	8.16419e-06	1.05338e-05	1.23087e-05	1.04221e-05	8.54862e-07	0.106043
MHR	0.000211997	0.000180314	4.64614e-05	0	-7.69842e-05	0	0.000211997	0.000370147	0.000287443	0.000270458	9.26785e-06	0.10577
VAQ	3.46978e-05	3.06872e-05	7.37341e-06	0	-1.27407e-05	0	3.46978e-05	5.51195e-05	4.88726e-05	4.40538e-05	2.1821e-06	0.103681
PEP	5.42011e-05	6.96281e-05	1.03938e-05	0	-2.21838e-05	0	5.42011e-05	7.11908e-05	7.4938e-05	6.86677e-05	4.71469e-06	0.102744
VQK	7.53373e-05	6.87816e-05	1.49245e-05	0	-2.79869e-05	0	7.53373e-05	0.000116572	0.000102379	9.53513e-05	4.58488e-06	0.102316
DDP	0.000295861	0.000326342	5.64999e-05	0.000592512	6.2011e-05	0.301609	0.000295861	0.000354649	0.00037983	0.000374235	2.60304e-05	0.102057
CDS	4.39505e-05	5.58718e-05	1.01273e-05	0	-1.77596e-05	0	4.39505e-05	5.97659e-05	6.024e-05	5.55846e-05	3.53764e-06	0.10199
LLP	0.000663204	0.000750248	0.000191176	0.000511312	-0.000101475	-0.112961	0.000663204	0.000931781	0.000854582	0.000837243	4.44919e-05	0.101205
EHQ	0.000104184	0.000110685	2.02547e-05	0	-4.02983e-05	0	0.000104184	0.000127679	0.00013163	0.0001312	8.50003e-06	0.100134
EPH	9.97845e-07	0	0	0	-2.99354e-07	0	9.97845e-07	1.55939e-06	1.15846e-06	1.25657e-06	3.75241e-08	0.100123
TRK	0.000255085	0.000208884	3.97098e-05	0	-9.34431e-05	0	0.000255085	0.000454482	0.000354417	0.000320499	9.61744e-06	0.0991404
VDT	0.000113618	9.92571e-05	2.06989e-05	0	-4.19413e-05	0	0.000113618	0.000147251	0.000151976	0.000142214	9.05117e-06	0.0974937
VTA	0.000180927	0.000204228	4.08647e-05	0	-7.06146e-05	0	0.000180927	0.000254244	0.000247404	0.000226182	1.28924e-05	0.0969538
DPR	4.73069e-05	5.60834e-05	8.97246e-06	0	-1.89032e-05	0	4.73069e-05	6.35211e-05	5.90091e-05	5.86891e-05	2.96345e-06	0.0936326
SKE	3.49699e-05	1.60843e-05	6.66272e-06	0	-1.14331e-05	0	3.49699e-05	4.46494e-05	4.07634e-05	4.32407e-05	2.09263e-06	0.0921979
MNA	0.000157251	0.000171002	3.85549e-05	0	-6.04201e-05	0	0.000157251	0.000229834	0.000201934	0.000194324	8.33192e-06	0.0919331
MQR	9.34799e-05	8.04215e-05	1.53687e-05	0	-3.45493e-05	0	9.34799e-05	0.000154284	0.000117222	0.000115309	2.84238e-06	0.091143
NRL	0.000116249	9.48128e-05	3.45573e-05	2.37858e-06	-4.01867e-05	-1.68907	0.000116249	0.000198647	0.000151686	0.000142583	3.20427e-06	0.08868
VTK	0.000156616	9.54477e-05	1.75007e-05	0	-5.47796e-05	0	0.000156616	0.000225952	0.000209681	0.000192033	8.99797e-06	0.088539
IHQ	0.000234267	0.00022899	3.97098e-05	0.000534852	7.12475e-05	0.358523	0.000234267	0.000368047	0.000328279	0.000287163	1.18919e-05	0.0884171
ARR	5.63329e-05	4.9946e-05	9.68315e-06	1.80444e-06	-2.03848e-05	-1.49442	5.63329e-05	9.6682e-05	7.42863e-05	6.88895e-05	1.5274e-06	0.0873907
TMD	7.25705e-07	0	0	1.2303e-06	1.51378e-07	0.22925	7.25705e-07	5.09187e-07	0	8.86989e-07	-2.5338e-09	0.0871577
FRS	1.45141e-06	0	1.33254e-06	1.31232e-06	9.15267e-08	-0.0437511	1.45141e-06	3.27789e-06	3.18577e-06	1.77398e-06	8.75573e-08	0.0871577
GET	7.25705e-07	0	0	0	-2.17712e-07	0	7.25705e-07	7.95605e-07	7.24038e-07	8.86989e-07	4.12282e-08	0.0871577
SDK	7.25705e-07	0	0	0	-2.17712e-07	0	7.25705e-07	1.08202e-06	1.9549e-06	8.86989e-07	1.35673e-07	0.0871577
GMR	9.97845e-06	1.3968e-05	3.37578e-06	0	-4.05275e-06	0	9.97845e-06	1.59439e-05	1.13674e-05	1.21961e-05	2.0764e-07	0.0871577
HRK	0.000280848	0.000207403	4.31744e-05	1.31232e-06	-0.000100284	-2.33043	0.000280848	0.000460178	0.000379686	0.000341934	1.02766e-05	0.0854711
VDR	4.8078e-06	0	0	0	-1.44234e-06	0	4.8078e-06	8.68801e-06	5.14067e-06	5.83934e-06	-4.5271e-08	0.0844176
IEE	3.1296e-05	3.34384e-05	5.33018e-06	0	-1.21996e-05	0	3.1296e-05	3.30017e-05	3.55503e-05	3.79927e-05	2.26385e-06	0.0842104
VQR	3.53328e-05	3.61897e-05	7.55108e-06	0	-1.34637e-05	0	3.53328e-05	5.93522e-05	4.74245e-05	4.28711e-05	1.06873e-06	0.0839869
NHA	3.1931e-05	3.53432e-05	4.70832e-06	0	-1.26428e-05	0	3.1931e-05	4.14351e-05	4.04737e-05	3.87318e-05	1.9441e-06	0.083855
ITE	0.000175031	0.000193858	4.49512e-05	0	-6.74e-05	0	0.000175031	0.000222324	0.000205627	0.000212138	9.4624e-06	0.0835035
PCP	0.00031101	0.000342426	8.36838e-05	0.000158052	-7.17616e-05	-0.293974	0.00031101	0.000397771	0.000394311	0.00037564	1.90429e-05	0.0819969
CRN	6.12314e-06	1.52378e-05	1.25259e-05	1.88646e-06	-1.54219e-06	-0.511327	6.12314e-06	1.38754e-05	7.31279e-06	7.39157e-06	-2.75728e-07	0.0817626
ETN	5.34301e-05	4.67715e-05	1.58129e-05	1.6486e-05	-1.41791e-05	-0.51067	5.34301e-05	5.17462e-05	6.42946e-05	6.44545e-05	4.56218e-06	0.0814676
TRS	0.000751332	0.000679985	0.000147291	0.000267303	-0.000198478	-0.448828	0.000751332	0.0012132	0.000971659	0.000895711	1.91593e-05	0.0763359
MQA	5.03458e-06	8.8887e-06	1.24371e-06	0	-2.27487e-06	0	5.03458e-06	5.53741e-06	3.8374e-06	5.98717e-06	1.15776e-07	0.0752584
MDV	8.88989e-06	2.34916e-05	3.9088e-06	0	-4.62524e-06	0	8.88989e-06	1.20932e-05	9.70211e-06	1.05699e-05	2.64908e-07	0.0751764
ARS	0.000559882	0.000361474	8.0841e-05	2.78868e-06	-0.000195191	-2.3027	0.000559882	0.000761554	0.000700652	0.000664059	2.5163e-05	0.0741102
NWA	2.13176e-05	2.05287e-05	4.61949e-06	0	-7.9862e-06	0	2.13176e-05	3.34791e-05	3.24369e-05	2.52792e-05	1.08426e-06	0.0740246
CSP	0.000134573	0.000153224	3.44685e-05	4.26504e-06	-5.0968e-05	-1.49904	0.000134573	0.000185599	0.000177751	0.000158845	6.49682e-06	0.0720153
EQQ	8.92164e-05	0.000104336	1.03938e-05	0	-3.61592e-05	0	8.92164e-05	0.000106516	0.000116136	0.000105034	5.70736e-06	0.0708861
HLN	0.000273818	0.000220736	4.29968e-05	9.92441e-06	-9.69419e-05	-1.44076	0.000273818	0.000375939	0.000336895	0.000321755	1.04768e-05	0.0700639
EWS	0.000213312	0.00021735	4.14865e-05	0	-8.15799e-05	0	0.000213312	0.000259367	0.000257323	0.000249687	1.07082e-05	0.0683811
IPK	0.000292505	0.000290576	5.38348e-05	0	-0.000111425	0	0.000292505	0.000405472	0.000360716	0.000342082	1.03975e-05	0.0679974
SKA	0.000135027	0.000152801	2.84276e-05	0	-5.29453e-05	0	0.000135027	0.000192505	0.000175579	0.000157736	5.12033e-06	0.067512
DSR	3.52421e-05	3.02639e-05	4.61949e-06	0	-1.31371e-05	0	3.52421e-05	3.66297e-05	4.61212e-05	4.10971e-05	2.70568e-06	0.0667502
INE	0.000142828	0.000135235	3.01155e-05	0.000154033	-7.15032e-06	0.0328018	0.000142828	0.000175065	0.000172321	0.000166532	6.83687e-06	0.0666849
FRN	0.000119197	8.06332e-05	2.38081e-05	1.2303e-06	-4.10726e-05	-1.98626	0.000119197	0.000213445	0.00015031	0.000138962	-3.84139e-07	0.0666289
GDE	6.34992e-07	0	0	0	-1.90498e-07	0	6.34992e-07	9.22902e-07	7.24038e-07	7.39157e-07	1.13631e-08	0.0659684
IHE	6.75813e-06	8.04215e-06	1.33254e-06	0	-2.6984e-06	0	6.75813e-06	8.21065e-06	6.51634e-06	7.83507e-06	1.5365e-07	0.064216
GDK	4.25898e-05	3.51315e-05	6.04087e-06	0	-1.5686e-05	0	4.25898e-05	5.47058e-05	6.24845e-05	4.93757e-05	2.81363e-06	0.0642073
SWD	2.49461e-06	2.11636e-06	0	0	-9.60019e-07	0	2.49461e-06	2.41864e-06	2.96856e-06	2.88271e-06	1.71422e-07	0.0627983
MSA	0.000228552	0.000236609	3.62452e-05	0	-8.86019e-05	0	0.000228552	0.00030774	0.000275424	0.00026314	7.14483e-06	0.061202
FSR	8.29572e-05	6.1586e-05	1.1371e-05	1.06626e-06	-2.95888e-05	-1.89099	8.29572e-05	0.000119818	0.000104406	9.52774e-05	2.15486e-06	0.0601356
GIA	1.22463e-06	0	0	0	-3.67388e-07	0	1.22463e-06	1.30479e-06	0	1.4044e-06	-7.65481e-08	0.0594862
HRS	0.000281256	0.000250577	5.38348e-05	0.000142715	-6.12367e-05	-0.294634	0.000281256	0.000399203	0.00034037	0.000322199	6.39946e-06	0.0590215
WNR	1.72809e-05	6.98398e-06	1.06604e-06	0	-5.77605e-06	0	1.72809e-05	2.37727e-05	1.80286e-05	1.97355e-05	1.61977e-07	0.0576827
QLS	0.000802222	0.000762312	0.000162393	0.000268697	-0.000220049	-0.475031	0.000802222	0.00104848	0.000948707	0.000915003	2.38569e-05	0.0571278
VHQ	6.24107e-05	5.48136e-05	1.12822e-05	0	-2.30763e-05	0	6.24107e-05	8.62118e-05	6.94353e-05	7.08852e-05	8.64698e-07	0.0552966
CRP	0.000139426	0.000119574	0.000225822	0.000153213	1.47609e-05	0.0409519	0.000139426	0.000179711	0.000160012	0.000158327	3.7005e-06	0.055212
ITN	0.000108856	0.000106453	1.76784e-05	0	-4.15342e-05	0	0.000108856	0.000143845	0.000140536	0.000123365	4.02189e-06	0.0543415
CHP	8.07347e-05	8.31728e-05	2.31863e-05	0.000358181	7.72352e-05	0.647042	8.07347e-05	0.000116095	9.65867e-05	9.13598e-05	1.23673e-06	0.0536949
SMN	8.1914e-05	6.77234e-05	1.4125e-05	0	-2.9934e-05	0	8.1914e-05	9.92597e-05	0.000104696	9.26164e-05	3.75434e-06	0.0533297
AKQ	0.000154167	0.000149626	2.97601e-05	0	-5.82367e-05	0	0.000154167	0.000202657	0.000173262	0.000174072	3.03191e-06	0.0527361
DNS	0.00018188	0.000132696	2.70062e-05	8.20199e-07	-6.48869e-05	-2.34587	0.00018188	0.000207303	0.000217863	0.000205264	8.07122e-06	0.0525279
ALN	0.00047257	0.000443588	9.19455e-05	0.000387052	-6.08198e-05	-0.0866972	0.00047257	0.000653478	0.000562723	0.000532045	8.76691e-06	0.0514822
SDS	0.000483274	0.000453112	0.000110068	9.84239e-07	-0.000178991	-2.69109	0.000483274	0.000483983	0.000563736	0.000543354	2.59993e-05	0.0508894
SIR	0.000224651	0.000207403	4.49512e-05	0	-8.36405e-05	0	0.000224651	0.000315887	0.000264998	0.000251757	3.04281e-06	0.0494727
SRM	0.000167774	0.000151954	3.5268e-05	0	-6.20008e-05	0	0.000167774	0.000242564	0.000194766	0.000187598	1.16743e-06	0.0485037
QIK	8.55425e-05	7.44957e-05	1.28813e-05	0	-3.18242e-05	0	8.55425e-05	0.000111353	9.98449e-05	9.56469e-05	1.88052e-06	0.048489
IGA	6.8942e-06	5.71416e-06	9.77199e-07	0	-2.54196e-06	0	6.8942e-06	5.41012e-06	5.7199e-06	7.68723e-06	2.68888e-07	0.0472861
PHD	7.7968e-05	6.89932e-05	1.32366e-05	1.47636e-06	-2.85231e-05	-1.72272	7.7968e-05	0.000102983	9.51386e-05	8.64814e-05	1.76957e-06	0.0450064
HDK	2.32679e-05	3.53432e-05	5.24134e-06	0	-9.99056e-06	0	2.32679e-05	2.46638e-05	2.19384e-05	2.57966e-05	4.86056e-07	0.0448045
LLQ	0.000277038	0.0003765	0.000106515	9.84239e-07	-0.000109815	-2.44944	0.000277038	0.000374316	0.000319663	0.000305124	2.96045e-06	0.0419371
PDS	0.000727248	0.000705805	0.00012215	0.00116698	7.3554e-05	0.205381	0.000727248	0.000825234	0.000845894	0.00079962	2.37778e-05	0.0412015
WDE	0.000142238	0.000142008	2.82499e-05	0	-5.40472e-05	0	0.000142238	0.000146678	0.000163705	0.000156332	5.93077e-06	0.0410307
FDN	0.000143644	0.000107088	2.30086e-05	0	-5.15012e-05	0	0.000143644	0.000166091	0.000162257	0.000157367	3.73331e-06	0.039624
PRN	0.000298174	0.000244228	5.94315e-05	1.55838e-06	-0.000107464	-2.2818	0.000298174	0.000380872	0.000354344	0.000325747	5.61891e-06	0.0384097
GKE	4.65359e-05	4.33853e-05	7.46225e-06	0	-1.75531e-05	0	4.65359e-05	5.87475e-05	5.43029e-05	5.07801e-05	8.28808e-07	0.0379058
HMA	4.65359e-05	7.44957e-05	1.38585e-05	1.14828e-06	-1.968e-05	-1.60774	4.65359e-05	5.37511e-05	4.94518e-05	5.07062e-05	8.21167e-07	0.0372731
WLN	1.08856e-06	0	0	0	-3.26567e-07	0	1.08856e-06	6.68309e-07	0	1.18265e-06	-3.86029e-08	0.0360051
AKA	7.03481e-05	5.90463e-05	1.10157e-05	0	-2.59075e-05	0	7.03481e-05	9.06035e-05	7.65308e-05	7.61332e-05	3.28265e-07	0.0343218
DER	4.9348e-05	3.06872e-05	5.59668e-06	0	-1.73134e-05	0	4.9348e-05	4.68134e-05	5.71266e-05	5.32193e-05	2.19272e-06	0.0328
CKR	4.99376e-05	3.8941e-05	9.23897e-06	0	-1.79515e-05	0	4.99376e-05	6.58443e-05	5.41581e-05	5.35889e-05	-7.32374e-08	0.0306471
HDA	1.11124e-05	2.37032e-05	2.13207e-06	0	-5.49082e-06	0	1.11124e-05	1.16795e-05	1.14398e-05	1.19004e-05	2.12451e-07	0.0297562
LHS	0.000457104	0.000402531	9.14125e-05	1.72242e-06	-0.000167726	-2.42388	0.000457104	0.000589448	0.000521163	0.000487474	2.28259e-06	0.0279368
WHQ	1.02052e-05	5.71416e-06	8.88363e-07	0	-3.54415e-06	0	1.02052e-05	1.15522e-05	9.26769e-06	1.08656e-05	-3.03368e-08	0.0272312
LYE	6.27282e-05	6.47605e-05	1.5724e-05	0	-2.37221e-05	0	6.27282e-05	7.95287e-05	6.4729e-05	6.67459e-05	-2.74651e-07	0.026962
LQS	0.000346524	0.000354066	6.5117e-05	1.55838e-06	-0.000132385	-2.34706	0.000346524	0.000436978	0.000396628	0.000367509	2.26036e-06	0.0255342
DTE	0.000178025	0.000169943	2.50518e-05	0.000282477	1.68464e-05	0.200502	0.000178025	0.000185281	0.000179851	0.000188781	2.68389e-06	0.0254776
SCA	9.07132e-07	0	0	0	-2.7214e-07	0	9.07132e-07	8.2743e-07	1.01365e-06	9.60904e-07	3.47542e-08	0.0250098
LNE	4.39052e-05	4.02108e-05	6.75156e-06	1.14828e-06	-1.6173e-05	-1.58247	4.39052e-05	5.46422e-05	4.52524e-05	4.63452e-05	-2.06986e-07	0.0234886
NAR	0.000224515	0.000223487	4.1753e-05	0	-8.5528e-05	0	0.000224515	0.000288805	0.000253558	0.000236974	2.12944e-07	0.0234547
NCA	7.97822e-05	8.80404e-05	1.67012e-05	0	-3.10686e-05	0	7.97822e-05	0.000100119	9.28217e-05	8.419e-05	5.926e-07	0.0233543
IDV	1.49223e-05	1.12167e-05	4.53065e-06	0	-5.1453e-06	0	1.49223e-05	1.56575e-05	1.5784e-05	1.5744e-05	2.59171e-07	0.0232801
VAA	6.93049e-05	7.55539e-05	1.30589e-05	0	-2.7041e-05	0	6.93049e-05	8.48115e-05	7.37071e-05	7.30287e-05	6.71356e-09	0.02273
INA	1.40605e-06	0	0	8.20199e-07	-1.75757e-07	-0.234083	1.40605e-06	2.35499e-06	1.9549e-06	1.47831e-06	-1.83309e-08	0.0217647
GVR	0.000167048	0.000175234	3.16257e-05	0.000285101	2.1055e-05	0.232157	0.000167048	0.000224329	0.000176231	0.000175328	-2.32587e-06	0.0210094
MDG	2.66243e-05	3.78828e-05	8.26177e-06	0	-1.09494e-05	0	2.66243e-05	2.41228e-05	2.84547e-05	2.79401e-05	8.27942e-07	0.0209501
LPP	0.000931851	0.00104336	0.000180693	0.000450371	-0.000230711	-0.315776	0.000931851	0.00119885	0.0010967	0.000974357	2.53682e-06	0.0193716
PRG	9.28903e-05	9.2908e-05	2.12319e-05	0	-3.50347e-05	0	9.28903e-05	0.000115235	9.33285e-05	9.68296e-05	-1.00891e-06	0.0180377
VTR	0.000248055	0.00025354	5.01925e-05	0	-9.47513e-05	0	0.000248055	0.000336732	0.000295625	0.000258483	-9.82299e-07	0.0178841
LLE	0.000357727	0.000543692	0.000135831	8.20199e-07	-0.000147858	-2.63963	0.000357727	0.000412346	0.000377007	0.000372683	9.52721e-07	0.0177874
NQA	0.00018061	0.000158515	3.0382e-05	0	-6.69963e-05	0	0.00018061	0.000219205	0.0001973	0.000188042	3.90154e-08	0.0175122
TER	0.000159156	0.000177139	2.6029e-05	0	-6.28579e-05	0	0.000159156	0.000165009	0.000147559	0.000165349	1.12999e-07	0.016579
WRT	0.000233723	0.000243593	5.83654e-05	0	-8.86395e-05	0	0.000233723	0.000333581	0.000273904	0.000242296	-3.39581e-06	0.0156452
CNR	2.35401e-05	1.26981e-05	3.64229e-06	0	-7.96761e-06	0	2.35401e-05	3.17924e-05	2.2228e-05	2.43922e-05	-7.00807e-07	0.015443
SMS	0.000178206	0.000166346	3.06485e-05	8.20199e-07	-6.67855e-05	-2.337	0.000178206	0.000198997	0.000182023	0.000183754	-3.28314e-08	0.0133155
QIN	3.97324e-05	2.62428e-05	5.95203e-06	0	-1.39488e-05	0	3.97324e-05	4.95821e-05	3.75776e-05	4.09493e-05	-8.35374e-07	0.0131021
KRE	8.61775e-07	0	0	0	-2.58533e-07	0	8.61775e-07	1.08202e-06	0	8.86989e-07	-1.00638e-07	0.012524
DAL	0.000339676	0.000374595	8.15517e-05	0	-0.000131207	0	0.000339676	0.00038275	0.000360643	0.0003494	7.06589e-07	0.0122582
GFA	7.84669e-06	9.94688e-06	2.84276e-06	8.20199e-07	-2.81836e-06	-0.980767	7.84669e-06	1.09794e-05	6.22673e-06	8.05681e-06	-4.12226e-07	0.0114768
GYA	4.96655e-05	5.26973e-05	1.50133e-05	0	-1.8668e-05	0	4.96655e-05	6.2089e-05	5.36512e-05	5.07801e-05	-5.09392e-07	0.00963901
YAA	3.40174e-06	0	0	0.000322584	9.57548e-05	1.97694	3.40174e-06	2.41864e-06	2.17211e-06	3.47404e-06	-2.96423e-09	0.00913299
DYT	0.000172627	0.000196821	3.39355e-05	0	-6.80767e-05	0	0.000172627	0.000182862	0.000175941	0.000174441	-1.47892e-07	0.00453961
NKD	9.31171e-05	6.09511e-05	1.20817e-05	0	-3.28221e-05	0	9.31171e-05	0.000107057	9.66591e-05	9.40947e-05	-7.46467e-07	0.00453585
MDP	5.48815e-06	0	0	0	-1.64644e-06	0	5.48815e-06	5.1237e-06	7.45759e-06	5.54368e-06	2.50049e-07	0.00437229
MRT	0.000558657	0.000601892	0.000109091	0	-0.000216877	0	0.000558657	0.000764418	0.00061355	0.000564199	-1.34243e-05	0.00428672
GWS	3.4471e-06	7.40725e-06	1.06604e-06	0	-1.66825e-06	0	3.4471e-06	4.26445e-06	3.18577e-06	3.47404e-06	-9.97863e-08	0.00338066
MRH	0.000122372	0.000100315	2.0077e-05	1.56658e-05	-4.00357e-05	-0.89273	0.000122372	0.000164913	0.000129024	0.000122848	-3.44619e-06	0.00168547
RIP	0.000429391	0.000476815	0.000156441	0.000258691	-8.32475e-05	-0.220072	0.000429391	0.00036671	0.000411688	0.000429894	4.64866e-06	0.000508415
ILF	8.16419e-07	0	0	1.47636e-05	4.18415e-06	1.25728	8.16419e-07	0	0	0	-2.44926e-07	0
HSD	1.40605e-06	0	0	1.52557e-05	4.15489e-06	1.03543	1.40605e-06	5.72836e-07	0	0	-4.791e-07	0
MCQ	5.89636e-07	0	0	8.44805e-06	2.35752e-06	1.15617	5.89636e-07	0	0	0	-1.76891e-07	0
VEN	9.97845e-07	0	0	8.77613e-06	2.33349e-06	0.94424	9.97845e-07	6.68309e-07	7.24038e-07	0	-2.93781e-07	0
CSI	5.44279e-07	0	3.37578e-06	4.51109e-06	1.52762e-06	0.91846	5.44279e-07	5.72836e-07	7.24038e-07	0	-1.48163e-07	0
HLY	1.99569e-06	0	0	6.06947e-06	1.22213e-06	0.483058	1.99569e-06	5.41012e-07	0	0	-6.52808e-07	0
WLL	7.25705e-07	0	3.81996e-06	2.54262e-06	9.27069e-07	0.544521	7.25705e-07	1.27297e-06	1.01365e-06	0	-2.43643e-07	0
CLI	8.61775e-07	0	4.1753e-06	2.4606e-06	8.97177e-07	0.455647	8.61775e-07	8.59254e-07	0	0	-3.44458e-07	0
CNL	1.17927e-06	0	3.37578e-06	2.37858e-06	6.9737e-07	0.304704	1.17927e-06	6.68309e-07	0	0	-4.20612e-07	0
CHI	1.08856e-06	0	3.55345e-06	2.13252e-06	6.68533e-07	0.292041	1.08856e-06	6.68309e-07	0	0	-3.93398e-07	0
INV	6.34992e-07	0	0	2.78868e-06	6.46105e-07	0.64263	6.34992e-07	4.45539e-07	0	0	-2.35052e-07	0
QKM	5.17065e-06	0	7.37341e-06	4.26504e-06	4.65656e-07	-0.0836226	5.17065e-06	1.36844e-06	0	0	-1.68804e-06	0
NVD	5.89636e-07	0	0	1.96848e-06	4.13653e-07	0.523547	5.89636e-07	6.0466e-07	0	0	-2.37357e-07	0
GCR	4.98923e-07	0	1.77673e-06	9.02219e-07	2.98661e-07	0.257279	4.98923e-07	7.31957e-07	0	0	-2.22872e-07	0
SGK	9.52488e-07	0	0	1.55838e-06	1.81767e-07	0.213813	9.52488e-07	7.63781e-07	0	0	-3.62125e-07	0
VYN	1.0432e-06	0	0	1.47636e-06	1.29947e-07	0.150824	1.0432e-06	3.50066e-07	0	0	-3.47967e-07	0
QLE	6.80349e-07	0	0	9.84239e-07	9.1167e-08	0.160369	6.80349e-07	4.13715e-07	0	0	-2.45476e-07	0
CHT	1.54212e-06	0	1.51022e-06	1.31232e-06	8.208e-08	-0.0700801	1.54212e-06	9.54727e-07	0	0	-5.5811e-07	0
YQP	6.80349e-07	0	0	8.20199e-07	4.19551e-08	0.0811876	6.80349e-07	4.13715e-07	0	0	-2.45476e-07	0
CDL	8.16419e-07	0	0	8.20199e-07	1.13413e-09	0.00200636	8.16419e-07	3.18242e-07	0	0	-2.7675e-07	0
RMP	9.52488e-07	0	0	9.02219e-07	-1.50808e-08	-0.0235477	9.52488e-07	6.68309e-07	0	0	-3.52577e-07	0
YHI	5.89636e-07	0	1.59905e-06	0	-1.69854e-08	0	5.89636e-07	3.18242e-07	0	0	-2.08715e-07	0
LYF	5.44279e-07	0	9.77199e-07	0	-6.55638e-08	0	5.44279e-07	0	0	0	-1.63284e-07	0
*DV	6.80349e-07	0	1.15487e-06	0	-8.86175e-08	0	6.80349e-07	4.13715e-07	0	0	-2.45476e-07	0
**M	4.53566e-07	0	0	0	-1.3607e-07	0	4.53566e-07	0	0	0	-1.3607e-07	0
*MT	4.53566e-07	0	0	0	-1.3607e-07	0	4.53566e-07	0	0	0	-1.3607e-07	0
*Q*	4.53566e-07	0	0	0	-1.3607e-07	0	4.53566e-07	0	0	0	-1.3607e-07	0
*QF	4.53566e-07	0	0	0	-1.3607e-07	0	4.53566e-07	0	0	0	-1.3607e-07	0
*VH	4.53566e-07	0	0	0	-1.3607e-07	0	4.53566e-07	0	0	0	-1.3607e-07	0
A*E	4.53566e-07	0	0	0	-1.3607e-07	0	4.53566e-07	0	0	0	-1.3607e-07	0
AC*	4.53566e-07	0	0	0	-1.3607e-07	0	4.53566e-07	0	0	0	-1.3607e-07	0
AID	4.53566e-07	0	0	0	-1.3607e-07	0	4.53566e-07	6.0466e-07	7.24038e-07	0	-1.24132e-07	0
AIV	4.53566e-07	0	0	0	-1.3607e-07	0	4.53566e-07	0	0	0	-1.3607e-07	0
AKG	4.53566e-07	0	0	0	-1.3607e-07	0	4.53566e-07	0	0	0	-1.3607e-07	0
AQG	4.53566e-07	0	0	0	-1.3607e-07	0	4.53566e-07	0	0	0	-1.3607e-07	0
AWE	4.53566e-07	0	0	0	-1.3607e-07	0	4.53566e-07	7.00133e-07	0	0	-2.06083e-07	0
AY*	4.53566e-07	0	0	0	-1.3607e-07	0	4.53566e-07	0	0	0	-1.3607e-07	0
CG*	4.53566e-07	0	0	0	-1.3607e-07	0	4.53566e-07	0	0	0	-1.3607e-07	0
CGA	4.53566e-07	0	0	0	-1.3607e-07	0	4.53566e-07	0	0	0	-1.3607e-07	0
CNE	4.53566e-07	0	0	0	-1.3607e-07	0	4.53566e-07	0	0	0	-1.3607e-07	0
CVR	4.53566e-07	0	0	0	-1.3607e-07	0	4.53566e-07	3.18242e-07	0	0	-1.67894e-07	0
DAI	4.53566e-07	0	0	0	-1.3607e-07	0	4.53566e-07	0	0	0	-1.3607e-07	0
DAY	4.53566e-07	0	0	0	-1.3607e-07	0	4.53566e-07	0	0	0	-1.3607e-07	0
DGD	4.53566e-07	0	0	0	-1.3607e-07	0	4.53566e-07	6.68309e-07	8.68846e-07	0	-1.16016e-07	0
DHY	4.53566e-07	0	0	0	-1.3607e-07	0	4.53566e-07	0	0	0	-1.3607e-07	0
DQG	4.53566e-07	0	0	0	-1.3607e-07	0	4.53566e-07	0	0	0	-1.3607e-07	0
DYW	4.53566e-07	0	0	0	-1.3607e-07	0	4.53566e-07	0	0	0	-1.3607e-07	0
E*R	4.53566e-07	0	0	0	-1.3607e-07	0	4.53566e-07	0	0	0	-1.3607e-07	0
EGP	4.53566e-07	0	0	0	-1.3607e-07	0	4.53566e-07	0	0	0	-1.3607e-07	0
EMQ	4.53566e-07	0	0	0	-1.3607e-07	0	4.53566e-07	4.77363e-07	7.96442e-07	0	-1.04162e-07	0
ERW	4.53566e-07	0	0	0	-1.3607e-07	0	4.53566e-07	7.00133e-07	0	0	-2.06083e-07	0
FCA	4.53566e-07	0	0	0	-1.3607e-07	0	4.53566e-07	0	0	0	-1.3607e-07	0
FEQ	4.53566e-07	0	0	0	-1.3607e-07	0	4.53566e-07	0	0	0	-1.3607e-07	0
FIQ	4.53566e-07	0	0	0	-1.3607e-07	0	4.53566e-07	0	0	0	-1.3607e-07	0
FKY	4.53566e-07	0	0	0	-1.3607e-07	0	4.53566e-07	0	0	0	-1.3607e-07	0
FSC	4.53566e-07	0	0	0	-1.3607e-07	0	4.53566e-07	0	0	0	-1.3607e-07	0
FT*	4.53566e-07	0	0	0	-1.3607e-07	0	4.53566e-07	0	0	0	-1.3607e-07	0
FYM	4.53566e-07	0	0	0	-1.3607e-07	0	4.53566e-07	0	0	0	-1.3607e-07	0
GCY	4.53566e-07	0	0	0	-1.3607e-07	0	4.53566e-07	0	0	0	-1.3607e-07	0
GD*	4.53566e-07	0	0	0	-1.3607e-07	0	4.53566e-07	0	0	0	-1.3607e-07	0
GDT	4.53566e-07	0	0	0	-1.3607e-07	0	4.53566e-07	7.00133e-07	1.23087e-06	0	-8.29965e-08	0
GKV	4.53566e-07	0	0	0	-1.3607e-07	0	4.53566e-07	0	0	0	-1.3607e-07	0
GVE	4.53566e-07	0	0	0	-1.3607e-07	0	4.53566e-07	5.09187e-07	0	0	-1.86989e-07	0
GVQ	4.53566e-07	0	0	0	-1.3607e-07	0	4.53566e-07	1.1775e-06	1.01365e-06	0	-1.52454e-07	0
GVW	4.53566e-07	0	0	0	-1.3607e-07	0	4.53566e-07	0	0	0	-1.3607e-07	0
HQF	4.53566e-07	0	0	0	-1.3607e-07	0	4.53566e-07	0	0	0	-1.3607e-07	0
HYE	4.53566e-07	0	0	0	-1.3607e-07	0	4.53566e-07	0	0	0	-1.3607e-07	0
ICL	4.53566e-07	0	0	0	-1.3607e-07	0	4.53566e-07	0	0	0	-1.3607e-07	0
ICV	4.53566e-07	0	0	0	-1.3607e-07	0	4.53566e-07	0	0	0	-1.3607e-07	0
IGD	4.53566e-07	0	0	0	-1.3607e-07	0	4.53566e-07	0	0	0	-1.3607e-07	0
IIE	4.53566e-07	0	0	0	-1.3607e-07	0	4.53566e-07	3.18242e-07	0	0	-1.67894e-07	0
IIW	4.53566e-07	0	0	0	-1.3607e-07	0	4.53566e-07	0	0	0	-1.3607e-07	0
INY	4.53566e-07	0	0	0	-1.3607e-07	0	4.53566e-07	0	0	0	-1.3607e-07	0
IV*	4.53566e-07	0	0	0	-1.3607e-07	0	4.53566e-07	0	0	0	-1.3607e-07	0
IWS	4.53566e-07	0	0	0	-1.3607e-07	0	4.53566e-07	0	0	0	-1.3607e-07	0
KDV	4.53566e-07	0	0	0	-1.3607e-07	0	4.53566e-07	0	0	0	-1.3607e-07	0
KIK	4.53566e-07	0	0	0	-1.3607e-07	0	4.53566e-07	3.81891e-07	0	0	-1.74259e-07	0
KKV	4.53566e-07	0	0	0	-1.3607e-07	0	4.53566e-07	0	0	0	-1.3607e-07	0
KNE	4.53566e-07	0	0	0	-1.3607e-07	0	4.53566e-07	0	0	0	-1.3607e-07	0
KVE	4.53566e-07	0	0	0	-1.3607e-07	0	4.53566e-07	0	0	0	-1.3607e-07	0
LCY	4.53566e-07	0	0	0	-1.3607e-07	0	4.53566e-07	0	0	0	-1.3607e-07	0
LHC	4.53566e-07	0	0	0	-1.3607e-07	0	4.53566e-07	4.45539e-07	0	0	-1.80624e-07	0
LWW	4.53566e-07	0	0	0	-1.3607e-07	0	4.53566e-07	0	0	0	-1.3607e-07	0
MAF	4.53566e-07	0	0	0	-1.3607e-07	0	4.53566e-07	0	0	0	-1.3607e-07	0
MK*	4.53566e-07	0	0	0	-1.3607e-07	0	4.53566e-07	7.31957e-07	0	0	-2.09265e-07	0
MQW	4.53566e-07	0	0	0	-1.3607e-07	0	4.53566e-07	0	0	0	-1.3607e-07	0
MRY	4.53566e-07	0	0	0	-1.3607e-07	0	4.53566e-07	3.50066e-07	0	0	-1.71076e-07	0
MTF	4.53566e-07	0	0	0	-1.3607e-07	0	4.53566e-07	0	0	0	-1.3607e-07	0
MWY	4.53566e-07	0	0	0	-1.3607e-07	0	4.53566e-07	0	0	0	-1.3607e-07	0
NEG	4.53566e-07	0	0	0	-1.3607e-07	0	4.53566e-07	0	0	0	-1.3607e-07	0
NEP	4.53566e-07	0	0	0	-1.3607e-07	0	4.53566e-07	0	0	0	-1.3607e-07	0
NKI	4.53566e-07	0	0	0	-1.3607e-07	0	4.53566e-07	0	0	0	-1.3607e-07	0
NNF	4.53566e-07	0	0	0	-1.3607e-07	0	4.53566e-07	0	0	0	-1.3607e-07	0
NWQ	4.53566e-07	0	0	0	-1.3607e-07	0	4.53566e-07	7.95605e-07	7.24038e-07	0	-1.43226e-07	0
Q*D	4.53566e-07	0	0	0	-1.3607e-07	0	4.53566e-07	0	0	0	-1.3607e-07	0
QFW	4.53566e-07	0	0	0	-1.3607e-07	0	4.53566e-07	0	0	0	-1.3607e-07	0
QRE	4.53566e-07	0	0	0	-1.3607e-07	0	4.53566e-07	7.95605e-07	0	0	-2.1563e-07	0
QV*	4.53566e-07	0	0	0	-1.3607e-07	0	4.53566e-07	0	0	0	-1.3607e-07	0
QVE	4.53566e-07	0	0	0	-1.3607e-07	0	4.53566e-07	0	0	0	-1.3607e-07	0
R*N	4.53566e-07	0	0	0	-1.3607e-07	0	4.53566e-07	0	0	0	-1.3607e-07	0
REC	4.53566e-07	0	0	0	-1.3607e-07	0	4.53566e-07	0	0	0	-1.3607e-07	0
SCM	4.53566e-07	0	0	0	-1.3607e-07	0	4.53566e-07	0	0	0	-1.3607e-07	0
SKW	4.53566e-07	0	0	0	-1.3607e-07	0	4.53566e-07	0	0	0	-1.3607e-07	0
SVW	4.53566e-07	0	0	0	-1.3607e-07	0	4.53566e-07	0	0	0	-1.3607e-07	0
SWV	4.53566e-07	0	0	0	-1.3607e-07	0	4.53566e-07	0	0	0	-1.3607e-07	0
T*C	4.53566e-07	0	0	0	-1.3607e-07	0	4.53566e-07	0	0	0	-1.3607e-07	0
V*H	4.53566e-07	0	0	0	-1.3607e-07	0	4.53566e-07	0	0	0	-1.3607e-07	0
VGD	4.53566e-07	0	0	0	-1.3607e-07	0	4.53566e-07	4.45539e-07	0	0	-1.80624e-07	0
VGI	4.53566e-07	0	0	0	-1.3607e-07	0	4.53566e-07	0	0	0	-1.3607e-07	0
VM*	4.53566e-07	0	0	0	-1.3607e-07	0	4.53566e-07	0	0	0	-1.3607e-07	0
VSI	4.53566e-07	0	0	0	-1.3607e-07	0	4.53566e-07	0	0	0	-1.3607e-07	0
VVE	4.53566e-07	0	0	0	-1.3607e-07	0	4.53566e-07	0	0	0	-1.3607e-07	0
VWH	4.53566e-07	0	0	0	-1.3607e-07	0	4.53566e-07	0	0	0	-1.3607e-07	0
WCK	4.53566e-07	0	0	0	-1.3607e-07	0	4.53566e-07	0	0	0	-1.3607e-07	0
WFR	4.53566e-07	0	0	0	-1.3607e-07	0	4.53566e-07	0	0	0	-1.3607e-07	0
WGE	4.53566e-07	0	0	0	-1.3607e-07	0	4.53566e-07	0	0	0	-1.3607e-07	0
WGS	4.53566e-07	0	0	0	-1.3607e-07	0	4.53566e-07	0	0	0	-1.3607e-07	0
WSK	4.53566e-07	0	0	0	-1.3607e-07	0	4.53566e-07	4.13715e-07	0	0	-1.77441e-07	0
WVA	4.53566e-07	0	0	0	-1.3607e-07	0	4.53566e-07	0	0	0	-1.3607e-07	0
WVL	4.53566e-07	0	0	0	-1.3607e-07	0	4.53566e-07	0	0	0	-1.3607e-07	0
YCY	4.53566e-07	0	0	0	-1.3607e-07	0	4.53566e-07	0	0	0	-1.3607e-07	0
YDI	4.53566e-07	0	0	0	-1.3607e-07	0	4.53566e-07	0	0	0	-1.3607e-07	0
YKI	4.53566e-07	0	0	0	-1.3607e-07	0	4.53566e-07	0	0	0	-1.3607e-07	0
*GA	4.98923e-07	0	0	0	-1.49677e-07	0	4.98923e-07	0	0	0	-1.49677e-07	0
*KH	4.98923e-07	0	0	0	-1.49677e-07	0	4.98923e-07	3.18242e-07	0	0	-1.81501e-07	0
*QR	4.98923e-07	0	0	0	-1.49677e-07	0	4.98923e-07	0	0	0	-1.49677e-07	0
ACG	4.98923e-07	0	0	0	-1.49677e-07	0	4.98923e-07	0	0	0	-1.49677e-07	0
AQY	4.98923e-07	0	0	0	-1.49677e-07	0	4.98923e-07	0	0	0	-1.49677e-07	0
AVC	4.98923e-07	0	0	0	-1.49677e-07	0	4.98923e-07	0	0	0	-1.49677e-07	0
CC*	4.98923e-07	0	0	0	-1.49677e-07	0	4.98923e-07	0	0	0	-1.49677e-07	0
CKI	4.98923e-07	0	0	0	-1.49677e-07	0	4.98923e-07	0	0	0	-1.49677e-07	0
CKQ	4.98923e-07	0	0	0	-1.49677e-07	0	4.98923e-07	8.59254e-07	0	0	-2.35602e-07	0
CLG	4.98923e-07	0	0	0	-1.49677e-07	0	4.98923e-07	0	0	0	-1.49677e-07	0
CYC	4.98923e-07	0	0	0	-1.49677e-07	0	4.98923e-07	0	0	0	-1.49677e-07	0
DFV	4.98923e-07	0	0	0	-1.49677e-07	0	4.98923e-07	3.50066e-07	0	0	-1.84683e-07	0
E*H	4.98923e-07	0	0	0	-1.49677e-07	0	4.98923e-07	0	0	0	-1.49677e-07	0
EEY	4.98923e-07	0	0	0	-1.49677e-07	0	4.98923e-07	0	0	0	-1.49677e-07	0
EGQ	4.98923e-07	0	0	0	-1.49677e-07	0	4.98923e-07	1.01837e-06	1.23087e-06	0	-1.28428e-07	0
EVV	4.98923e-07	0	0	0	-1.49677e-07	0	4.98923e-07	4.77363e-07	0	0	-1.97413e-07	0
EWL	4.98923e-07	0	0	0	-1.49677e-07	0	4.98923e-07	0	0	0	-1.49677e-07	0
EY*	4.98923e-07	0	0	0	-1.49677e-07	0	4.98923e-07	0	0	0	-1.49677e-07	0
FGL	4.98923e-07	0	0	0	-1.49677e-07	0	4.98923e-07	3.81891e-07	0	0	-1.87866e-07	0
FGS	4.98923e-07	0	0	0	-1.49677e-07	0	4.98923e-07	4.45539e-07	0	0	-1.94231e-07	0
FKG	4.98923e-07	0	0	0	-1.49677e-07	0	4.98923e-07	0	0	0	-1.49677e-07	0
FKV	4.98923e-07	0	0	0	-1.49677e-07	0	4.98923e-07	0	0	0	-1.49677e-07	0
FQH	4.98923e-07	0	0	0	-1.49677e-07	0	4.98923e-07	0	0	0	-1.49677e-07	0
GCV	4.98923e-07	0	0	0	-1.49677e-07	0	4.98923e-07	0	0	0	-1.49677e-07	0
GHK	4.98923e-07	0	0	0	-1.49677e-07	0	4.98923e-07	0	0	0	-1.49677e-07	0
GML	4.98923e-07	0	0	0	-1.49677e-07	0	4.98923e-07	0	0	0	-1.49677e-07	0
GNY	4.98923e-07	0	0	0	-1.49677e-07	0	4.98923e-07	0	0	0	-1.49677e-07	0
GVT	4.98923e-07	0	0	0	-1.49677e-07	0	4.98923e-07	5.09187e-07	0	0	-2.00596e-07	0
H*R	4.98923e-07	0	0	0	-1.49677e-07	0	4.98923e-07	0	0	0	-1.49677e-07	0
HKF	4.98923e-07	0	0	0	-1.49677e-07	0	4.98923e-07	0	0	0	-1.49677e-07	0
I*M	4.98923e-07	0	0	0	-1.49677e-07	0	4.98923e-07	0	0	0	-1.49677e-07	0
IAG	4.98923e-07	0	0	0	-1.49677e-07	0	4.98923e-07	3.81891e-07	1.15846e-06	0	-7.20197e-08	0
ICD	4.98923e-07	0	0	0	-1.49677e-07	0	4.98923e-07	3.50066e-07	0	0	-1.84683e-07	0
IFE	4.98923e-07	0	0	0	-1.49677e-07	0	4.98923e-07	0	0	0	-1.49677e-07	0
IHM	4.98923e-07	0	0	0	-1.49677e-07	0	4.98923e-07	0	0	0	-1.49677e-07	0
IYY	4.98923e-07	0	0	0	-1.49677e-07	0	4.98923e-07	0	0	0	-1.49677e-07	0
KDE	4.98923e-07	0	0	0	-1.49677e-07	0	4.98923e-07	0	0	0	-1.49677e-07	0
KER	4.98923e-07	0	0	0	-1.49677e-07	0	4.98923e-07	0	0	0	-1.49677e-07	0
KGN	4.98923e-07	0	0	0	-1.49677e-07	0	4.98923e-07	0	0	0	-1.49677e-07	0
KQK	4.98923e-07	0	0	0	-1.49677e-07	0	4.98923e-07	0	0	0	-1.49677e-07	0
KRV	4.98923e-07	0	0	0	-1.49677e-07	0	4.98923e-07	0	0	0	-1.49677e-07	0
KSW	4.98923e-07	0	0	0	-1.49677e-07	0	4.98923e-07	0	0	0	-1.49677e-07	0
KYQ	4.98923e-07	0	0	0	-1.49677e-07	0	4.98923e-07	0	0	0	-1.49677e-07	0
LYW	4.98923e-07	0	0	0	-1.49677e-07	0	4.98923e-07	0	0	0	-1.49677e-07	0
MGI	4.98923e-07	0	0	0	-1.49677e-07	0	4.98923e-07	0	0	0	-1.49677e-07	0
MP*	4.98923e-07	0	0	0	-1.49677e-07	0	4.98923e-07	0	0	0	-1.49677e-07	0
MRC	4.98923e-07	0	0	0	-1.49677e-07	0	4.98923e-07	2.13222e-06	1.01365e-06	0	-2.61534e-07	0
MYV	4.98923e-07	0	0	0	-1.49677e-07	0	4.98923e-07	0	0	0	-1.49677e-07	0
NCG	4.98923e-07	0	0	0	-1.49677e-07	0	4.98923e-07	0	0	0	-1.49677e-07	0
NDV	4.98923e-07	0	0	0	-1.49677e-07	0	4.98923e-07	0	0	0	-1.49677e-07	0
NF*	4.98923e-07	0	0	0	-1.49677e-07	0	4.98923e-07	0	0	0	-1.49677e-07	0
NGK	4.98923e-07	0	0	0	-1.49677e-07	0	4.98923e-07	6.0466e-07	7.24038e-07	0	-1.37739e-07	0
NVY	4.98923e-07	0	0	0	-1.49677e-07	0	4.98923e-07	0	0	0	-1.49677e-07	0
NYE	4.98923e-07	0	0	0	-1.49677e-07	0	4.98923e-07	6.0466e-07	0	0	-2.10143e-07	0
Q*H	4.98923e-07	0	0	0	-1.49677e-07	0	4.98923e-07	0	0	0	-1.49677e-07	0
QAE	4.98923e-07	0	0	0	-1.49677e-07	0	4.98923e-07	0	0	0	-1.49677e-07	0
QDY	4.98923e-07	0	0	0	-1.49677e-07	0	4.98923e-07	0	0	0	-1.49677e-07	0
QFI	4.98923e-07	0	0	0	-1.49677e-07	0	4.98923e-07	0	0	0	-1.49677e-07	0
QKC	4.98923e-07	0	0	0	-1.49677e-07	0	4.98923e-07	0	0	0	-1.49677e-07	0
QQI	4.98923e-07	0	0	0	-1.49677e-07	0	4.98923e-07	0	0	0	-1.49677e-07	0
QWG	4.98923e-07	0	0	0	-1.49677e-07	0	4.98923e-07	0	0	0	-1.49677e-07	0
QWP	4.98923e-07	0	0	0	-1.49677e-07	0	4.98923e-07	3.50066e-07	0	0	-1.84683e-07	0
QWV	4.98923e-07	0	0	0	-1.49677e-07	0	4.98923e-07	0	0	0	-1.49677e-07	0
RAW	4.98923e-07	0	0	0	-1.49677e-07	0	4.98923e-07	0	0	0	-1.49677e-07	0
RKC	4.98923e-07	0	0	0	-1.49677e-07	0	4.98923e-07	0	0	0	-1.49677e-07	0
SGF	4.98923e-07	0	0	0	-1.49677e-07	0	4.98923e-07	0	0	0	-1.49677e-07	0
SMY	4.98923e-07	0	0	0	-1.49677e-07	0	4.98923e-07	0	0	0	-1.49677e-07	0
TCV	4.98923e-07	0	0	0	-1.49677e-07	0	4.98923e-07	0	0	0	-1.49677e-07	0
TMC	4.98923e-07	0	0	0	-1.49677e-07	0	4.98923e-07	0	0	0	-1.49677e-07	0
V*R	4.98923e-07	0	0	0	-1.49677e-07	0	4.98923e-07	0	0	0	-1.49677e-07	0
VFI	4.98923e-07	0	0	0	-1.49677e-07	0	4.98923e-07	0	0	0	-1.49677e-07	0
VGG	4.98923e-07	0	0	0	-1.49677e-07	0	4.98923e-07	0	0	0	-1.49677e-07	0
VGW	4.98923e-07	0	0	0	-1.49677e-07	0	4.98923e-07	0	0	0	-1.49677e-07	0
VHF	4.98923e-07	0	0	0	-1.49677e-07	0	4.98923e-07	0	0	0	-1.49677e-07	0
VLW	4.98923e-07	0	0	0	-1.49677e-07	0	4.98923e-07	0	0	0	-1.49677e-07	0
VQ*	4.98923e-07	0	0	0	-1.49677e-07	0	4.98923e-07	0	0	0	-1.49677e-07	0
VW*	4.98923e-07	0	0	0	-1.49677e-07	0	4.98923e-07	0	0	0	-1.49677e-07	0
W*M	4.98923e-07	0	0	0	-1.49677e-07	0	4.98923e-07	0	0	0	-1.49677e-07	0
WAI	4.98923e-07	0	0	0	-1.49677e-07	0	4.98923e-07	0	0	0	-1.49677e-07	0
WAN	4.98923e-07	0	0	0	-1.49677e-07	0	4.98923e-07	0	0	0	-1.49677e-07	0
WAT	4.98923e-07	0	0	0	-1.49677e-07	0	4.98923e-07	0	0	0	-1.49677e-07	0
WCV	4.98923e-07	0	0	0	-1.49677e-07	0	4.98923e-07	0	0	0	-1.49677e-07	0
WPY	4.98923e-07	0	0	0	-1.49677e-07	0	4.98923e-07	0	0	0	-1.49677e-07	0
WQK	4.98923e-07	0	0	0	-1.49677e-07	0	4.98923e-07	3.81891e-07	0	0	-1.87866e-07	0
WT*	4.98923e-07	0	0	0	-1.49677e-07	0	4.98923e-07	0	0	0	-1.49677e-07	0
WYD	4.98923e-07	0	0	0	-1.49677e-07	0	4.98923e-07	0	0	0	-1.49677e-07	0
YDK	4.98923e-07	0	0	0	-1.49677e-07	0	4.98923e-07	0	0	0	-1.49677e-07	0
YGM	4.98923e-07	0	0	0	-1.49677e-07	0	4.98923e-07	0	0	0	-1.49677e-07	0
YHE	4.98923e-07	0	0	0	-1.49677e-07	0	4.98923e-07	0	0	0	-1.49677e-07	0
YY*	4.98923e-07	0	0	0	-1.49677e-07	0	4.98923e-07	0	0	0	-1.49677e-07	0
YYE	4.98923e-07	0	0	0	-1.49677e-07	0	4.98923e-07	0	0	0	-1.49677e-07	0
C*S	8.61775e-07	0	1.06604e-06	0	-1.51929e-07	0	8.61775e-07	0	0	0	-2.58533e-07	0
**E	5.44279e-07	0	0	0	-1.63284e-07	0	5.44279e-07	0	0	0	-1.63284e-07	0
*AD	5.44279e-07	0	0	0	-1.63284e-07	0	5.44279e-07	0	0	0	-1.63284e-07	0
*AE	5.44279e-07	0	0	0	-1.63284e-07	0	5.44279e-07	3.81891e-07	0	0	-2.01473e-07	0
*FL	5.44279e-07	0	0	0	-1.63284e-07	0	5.44279e-07	3.50066e-07	0	0	-1.9829e-07	0
*GN	5.44279e-07	0	0	0	-1.63284e-07	0	5.44279e-07	0	0	0	-1.63284e-07	0
*GP	5.44279e-07	0	0	0	-1.63284e-07	0	5.44279e-07	0	0	0	-1.63284e-07	0
*H*	5.44279e-07	0	0	0	-1.63284e-07	0	5.44279e-07	0	0	0	-1.63284e-07	0
*HF	5.44279e-07	0	0	0	-1.63284e-07	0	5.44279e-07	0	0	0	-1.63284e-07	0
*NI	5.44279e-07	0	0	0	-1.63284e-07	0	5.44279e-07	0	0	0	-1.63284e-07	0
*PD	5.44279e-07	0	0	0	-1.63284e-07	0	5.44279e-07	0	0	0	-1.63284e-07	0
*YD	5.44279e-07	0	0	0	-1.63284e-07	0	5.44279e-07	0	0	0	-1.63284e-07	0
AMG	5.44279e-07	0	0	0	-1.63284e-07	0	5.44279e-07	6.36484e-07	8.68846e-07	0	-1.40048e-07	0
CGS	5.44279e-07	0	0	0	-1.63284e-07	0	5.44279e-07	0	0	0	-1.63284e-07	0
CHY	5.44279e-07	0	0	0	-1.63284e-07	0	5.44279e-07	0	0	0	-1.63284e-07	0
DCY	5.44279e-07	0	0	0	-1.63284e-07	0	5.44279e-07	0	0	0	-1.63284e-07	0
DEP	5.44279e-07	0	0	0	-1.63284e-07	0	5.44279e-07	4.45539e-07	0	0	-2.07838e-07	0
DVI	5.44279e-07	0	0	0	-1.63284e-07	0	5.44279e-07	6.68309e-07	0	0	-2.30115e-07	0
DYK	5.44279e-07	0	0	0	-1.63284e-07	0	5.44279e-07	6.36484e-07	7.96442e-07	0	-1.47288e-07	0
ECR	5.44279e-07	0	0	0	-1.63284e-07	0	5.44279e-07	8.91078e-07	0	0	-2.52392e-07	0
EG*	5.44279e-07	0	0	0	-1.63284e-07	0	5.44279e-07	0	0	0	-1.63284e-07	0
EIY	5.44279e-07	0	0	0	-1.63284e-07	0	5.44279e-07	0	0	0	-1.63284e-07	0
ESA	5.44279e-07	0	0	0	-1.63284e-07	0	5.44279e-07	1.01837e-06	0	0	-2.65121e-07	0
FCS	5.44279e-07	0	0	0	-1.63284e-07	0	5.44279e-07	0	0	0	-1.63284e-07	0
FFF	5.44279e-07	0	0	0	-1.63284e-07	0	5.44279e-07	0	0	0	-1.63284e-07	0
FKP	5.44279e-07	0	0	0	-1.63284e-07	0	5.44279e-07	1.0502e-06	0	0	-2.68304e-07	0
FLM	5.44279e-07	0	0	0	-1.63284e-07	0	5.44279e-07	0	0	0	-1.63284e-07	0
FNG	5.44279e-07	0	0	0	-1.63284e-07	0	5.44279e-07	0	0	0	-1.63284e-07	0
FQN	5.44279e-07	0	0	0	-1.63284e-07	0	5.44279e-07	3.50066e-07	0	0	-1.9829e-07	0
FSF	5.44279e-07	0	0	0	-1.63284e-07	0	5.44279e-07	0	0	0	-1.63284e-07	0
FTF	5.44279e-07	0	0	0	-1.63284e-07	0	5.44279e-07	0	0	0	-1.63284e-07	0
G*D	5.44279e-07	0	0	0	-1.63284e-07	0	5.44279e-07	0	0	0	-1.63284e-07	0
GCH	5.44279e-07	0	0	0	-1.63284e-07	0	5.44279e-07	0	0	0	-1.63284e-07	0
GED	5.44279e-07	0	0	0	-1.63284e-07	0	5.44279e-07	0	0	0	-1.63284e-07	0
GFY	5.44279e-07	0	0	0	-1.63284e-07	0	5.44279e-07	0	0	0	-1.63284e-07	0
GG*	5.44279e-07	0	0	0	-1.63284e-07	0	5.44279e-07	0	0	0	-1.63284e-07	0
GGC	5.44279e-07	0	0	0	-1.63284e-07	0	5.44279e-07	0	0	0	-1.63284e-07	0
GHY	5.44279e-07	0	0	0	-1.63284e-07	0	5.44279e-07	0	0	0	-1.63284e-07	0
GPV	5.44279e-07	0	0	0	-1.63284e-07	0	5.44279e-07	0	0	0	-1.63284e-07	0
HG*	5.44279e-07	0	0	0	-1.63284e-07	0	5.44279e-07	0	0	0	-1.63284e-07	0
HI*	5.44279e-07	0	0	0	-1.63284e-07	0	5.44279e-07	0	0	0	-1.63284e-07	0
IIC	5.44279e-07	0	0	0	-1.63284e-07	0	5.44279e-07	0	0	0	-1.63284e-07	0
KGV	5.44279e-07	0	0	0	-1.63284e-07	0	5.44279e-07	0	0	0	-1.63284e-07	0
KVM	5.44279e-07	0	0	0	-1.63284e-07	0	5.44279e-07	0	0	0	-1.63284e-07	0
KYE	5.44279e-07	0	0	0	-1.63284e-07	0	5.44279e-07	0	0	0	-1.63284e-07	0
MTV	5.44279e-07	0	0	0	-1.63284e-07	0	5.44279e-07	0	0	0	-1.63284e-07	0
MYW	5.44279e-07	0	0	0	-1.63284e-07	0	5.44279e-07	0	0	0	-1.63284e-07	0
NGM	5.44279e-07	0	0	0	-1.63284e-07	0	5.44279e-07	0	0	0	-1.63284e-07	0
PE*	5.44279e-07	0	0	0	-1.63284e-07	0	5.44279e-07	0	0	0	-1.63284e-07	0
PEE	5.44279e-07	0	0	0	-1.63284e-07	0	5.44279e-07	0	0	0	-1.63284e-07	0
QCM	5.44279e-07	0	0	0	-1.63284e-07	0	5.44279e-07	6.0466e-07	0	0	-2.2375e-07	0
QCW	5.44279e-07	0	0	0	-1.63284e-07	0	5.44279e-07	0	0	0	-1.63284e-07	0
QFS	5.44279e-07	0	0	0	-1.63284e-07	0	5.44279e-07	0	0	0	-1.63284e-07	0
QGH	5.44279e-07	0	0	0	-1.63284e-07	0	5.44279e-07	0	0	0	-1.63284e-07	0
QIE	5.44279e-07	0	0	0	-1.63284e-07	0	5.44279e-07	0	0	0	-1.63284e-07	0
QNE	5.44279e-07	0	0	0	-1.63284e-07	0	5.44279e-07	0	0	0	-1.63284e-07	0
R*G	5.44279e-07	0	0	0	-1.63284e-07	0	5.44279e-07	0	0	0	-1.63284e-07	0
RMG	5.44279e-07	0	0	0	-1.63284e-07	0	5.44279e-07	0	0	0	-1.63284e-07	0
SEG	5.44279e-07	0	0	0	-1.63284e-07	0	5.44279e-07	0	0	0	-1.63284e-07	0
SFV	5.44279e-07	0	0	0	-1.63284e-07	0	5.44279e-07	0	0	0	-1.63284e-07	0
SWP	5.44279e-07	0	0	0	-1.63284e-07	0	5.44279e-07	4.13715e-07	0	0	-2.04655e-07	0
VAW	5.44279e-07	0	0	0	-1.63284e-07	0	5.44279e-07	0	0	0	-1.63284e-07	0
VF*	5.44279e-07	0	0	0	-1.63284e-07	0	5.44279e-07	0	0	0	-1.63284e-07	0
VNY	5.44279e-07	0	0	0	-1.63284e-07	0	5.44279e-07	0	0	0	-1.63284e-07	0
VQV	5.44279e-07	0	0	0	-1.63284e-07	0	5.44279e-07	0	0	0	-1.63284e-07	0
VVD	5.44279e-07	0	0	0	-1.63284e-07	0	5.44279e-07	0	0	0	-1.63284e-07	0
WED	5.44279e-07	0	0	0	-1.63284e-07	0	5.44279e-07	0	0	0	-1.63284e-07	0
WEQ	5.44279e-07	0	0	0	-1.63284e-07	0	5.44279e-07	0	0	0	-1.63284e-07	0
WHG	5.44279e-07	0	0	0	-1.63284e-07	0	5.44279e-07	0	0	0	-1.63284e-07	0
WIF	5.44279e-07	0	0	0	-1.63284e-07	0	5.44279e-07	0	0	0	-1.63284e-07	0
WQR	5.44279e-07	0	0	0	-1.63284e-07	0	5.44279e-07	3.18242e-07	0	0	-1.95108e-07	0
WTY	5.44279e-07	0	0	0	-1.63284e-07	0	5.44279e-07	0	0	0	-1.63284e-07	0
Y*M	5.44279e-07	0	0	0	-1.63284e-07	0	5.44279e-07	0	0	0	-1.63284e-07	0
YE*	5.44279e-07	0	0	0	-1.63284e-07	0	5.44279e-07	0	0	0	-1.63284e-07	0
YHY	5.44279e-07	0	0	0	-1.63284e-07	0	5.44279e-07	0	0	0	-1.63284e-07	0
YIF	5.44279e-07	0	0	0	-1.63284e-07	0	5.44279e-07	0	0	0	-1.63284e-07	0
YQS	5.44279e-07	0	0	0	-1.63284e-07	0	5.44279e-07	5.72836e-07	0	0	-2.20567e-07	0
YWR	5.44279e-07	0	0	0	-1.63284e-07	0	5.44279e-07	0	0	0	-1.63284e-07	0
YYN	5.44279e-07	0	0	0	-1.63284e-07	0	5.44279e-07	0	0	0	-1.63284e-07	0
*RW	5.89636e-07	0	0	0	-1.76891e-07	0	5.89636e-07	0	0	0	-1.76891e-07	0
*VI	5.89636e-07	0	0	0	-1.76891e-07	0	5.89636e-07	0	0	0	-1.76891e-07	0
*VV	5.89636e-07	0	0	0	-1.76891e-07	0	5.89636e-07	0	0	0	-1.76891e-07	0
AFD	5.89636e-07	0	0	0	-1.76891e-07	0	5.89636e-07	4.13715e-07	0	0	-2.18262e-07	0
AMI	5.89636e-07	0	0	0	-1.76891e-07	0	5.89636e-07	0	0	0	-1.76891e-07	0
AV*	5.89636e-07	0	0	0	-1.76891e-07	0	5.89636e-07	0	0	0	-1.76891e-07	0
AYF	5.89636e-07	0	0	0	-1.76891e-07	0	5.89636e-07	4.13715e-07	0	0	-2.18262e-07	0
C*V	5.89636e-07	0	0	0	-1.76891e-07	0	5.89636e-07	0	0	0	-1.76891e-07	0
CAQ	5.89636e-07	0	0	0	-1.76891e-07	0	5.89636e-07	6.36484e-07	0	0	-2.40539e-07	0
CMM	5.89636e-07	0	0	0	-1.76891e-07	0	5.89636e-07	0	0	0	-1.76891e-07	0
CMS	5.89636e-07	0	0	0	-1.76891e-07	0	5.89636e-07	3.18242e-07	0	0	-2.08715e-07	0
CVE	5.89636e-07	0	0	0	-1.76891e-07	0	5.89636e-07	0	0	0	-1.76891e-07	0
DLY	5.89636e-07	0	0	0	-1.76891e-07	0	5.89636e-07	8.91078e-07	0	0	-2.65999e-07	0
EQW	5.89636e-07	0	0	0	-1.76891e-07	0	5.89636e-07	0	0	0	-1.76891e-07	0
FKL	5.89636e-07	0	0	0	-1.76891e-07	0	5.89636e-07	0	0	0	-1.76891e-07	0
FMH	5.89636e-07	0	0	0	-1.76891e-07	0	5.89636e-07	0	0	0	-1.76891e-07	0
FNF	5.89636e-07	0	0	0	-1.76891e-07	0	5.89636e-07	0	0	0	-1.76891e-07	0
FYV	5.89636e-07	0	0	0	-1.76891e-07	0	5.89636e-07	0	0	0	-1.76891e-07	0
GNQ	5.89636e-07	0	0	0	-1.76891e-07	0	5.89636e-07	0	0	0	-1.76891e-07	0
GTF	5.89636e-07	0	0	0	-1.76891e-07	0	5.89636e-07	0	0	0	-1.76891e-07	0
GTK	5.89636e-07	0	0	0	-1.76891e-07	0	5.89636e-07	6.0466e-07	0	0	-2.37357e-07	0
IQG	5.89636e-07	0	0	0	-1.76891e-07	0	5.89636e-07	5.72836e-07	0	0	-2.34174e-07	0
KEM	5.89636e-07	0	0	0	-1.76891e-07	0	5.89636e-07	0	0	0	-1.76891e-07	0
KWH	5.89636e-07	0	0	0	-1.76891e-07	0	5.89636e-07	0	0	0	-1.76891e-07	0
LCW	5.89636e-07	0	0	0	-1.76891e-07	0	5.89636e-07	0	0	0	-1.76891e-07	0
LDW	5.89636e-07	0	0	0	-1.76891e-07	0	5.89636e-07	0	0	0	-1.76891e-07	0
LIV	5.89636e-07	0	0	0	-1.76891e-07	0	5.89636e-07	0	0	0	-1.76891e-07	0
LV*	5.89636e-07	0	0	0	-1.76891e-07	0	5.89636e-07	0	0	0	-1.76891e-07	0
M*G	5.89636e-07	0	0	0	-1.76891e-07	0	5.89636e-07	0	0	0	-1.76891e-07	0
MA*	5.89636e-07	0	0	0	-1.76891e-07	0	5.89636e-07	0	0	0	-1.76891e-07	0
MGK	5.89636e-07	0	0	0	-1.76891e-07	0	5.89636e-07	3.50066e-07	0	0	-2.11897e-07	0
MN*	5.89636e-07	0	0	0	-1.76891e-07	0	5.89636e-07	0	0	0	-1.76891e-07	0
MQP	5.89636e-07	0	0	0	-1.76891e-07	0	5.89636e-07	8.59254e-07	0	0	-2.62816e-07	0
MWK	5.89636e-07	0	0	0	-1.76891e-07	0	5.89636e-07	0	0	0	-1.76891e-07	0
NGE	5.89636e-07	0	0	0	-1.76891e-07	0	5.89636e-07	3.50066e-07	0	0	-2.11897e-07	0
PEF	5.89636e-07	0	0	0	-1.76891e-07	0	5.89636e-07	0	0	0	-1.76891e-07	0
QQF	5.89636e-07	0	0	0	-1.76891e-07	0	5.89636e-07	0	0	0	-1.76891e-07	0
QYL	5.89636e-07	0	0	0	-1.76891e-07	0	5.89636e-07	0	0	0	-1.76891e-07	0
RD*	5.89636e-07	0	0	0	-1.76891e-07	0	5.89636e-07	0	0	0	-1.76891e-07	0
REE	5.89636e-07	0	0	0	-1.76891e-07	0	5.89636e-07	4.13715e-07	0	0	-2.18262e-07	0
REM	5.89636e-07	0	0	0	-1.76891e-07	0	5.89636e-07	0	0	0	-1.76891e-07	0
SMV	5.89636e-07	0	0	0	-1.76891e-07	0	5.89636e-07	7.63781e-07	7.96442e-07	0	-1.73625e-07	0
TEI	5.89636e-07	0	0	0	-1.76891e-07	0	5.89636e-07	0	0	0	-1.76891e-07	0
TWE	5.89636e-07	0	0	0	-1.76891e-07	0	5.89636e-07	4.45539e-07	0	0	-2.21445e-07	0
VGN	5.89636e-07	0	0	0	-1.76891e-07	0	5.89636e-07	7.95605e-07	0	0	-2.56451e-07	0
VI*	5.89636e-07	0	0	0	-1.76891e-07	0	5.89636e-07	0	0	0	-1.76891e-07	0
VLE	5.89636e-07	0	0	0	-1.76891e-07	0	5.89636e-07	6.36484e-07	0	0	-2.40539e-07	0
WFH	5.89636e-07	0	0	0	-1.76891e-07	0	5.89636e-07	0	0	0	-1.76891e-07	0
WGD	5.89636e-07	0	0	0	-1.76891e-07	0	5.89636e-07	0	0	0	-1.76891e-07	0
WGK	5.89636e-07	0	0	0	-1.76891e-07	0	5.89636e-07	4.13715e-07	0	0	-2.18262e-07	0
WHW	5.89636e-07	0	0	0	-1.76891e-07	0	5.89636e-07	0	0	0	-1.76891e-07	0
WQE	5.89636e-07	0	0	0	-1.76891e-07	0	5.89636e-07	0	0	0	-1.76891e-07	0
WQT	5.89636e-07	0	0	0	-1.76891e-07	0	5.89636e-07	0	0	0	-1.76891e-07	0
WSN	5.89636e-07	0	0	0	-1.76891e-07	0	5.89636e-07	0	0	0	-1.76891e-07	0
YER	5.89636e-07	0	0	0	-1.76891e-07	0	5.89636e-07	3.50066e-07	0	0	-2.11897e-07	0
YII	5.89636e-07	0	0	0	-1.76891e-07	0	5.89636e-07	0	0	0	-1.76891e-07	0
YYY	5.89636e-07	0	0	0	-1.76891e-07	0	5.89636e-07	0	0	0	-1.76891e-07	0
**Q	6.34992e-07	0	0	0	-1.90498e-07	0	6.34992e-07	0	0	0	-1.90498e-07	0
*CS	6.34992e-07	0	0	0	-1.90498e-07	0	6.34992e-07	0	0	0	-1.90498e-07	0
*FS	6.34992e-07	0	0	0	-1.90498e-07	0	6.34992e-07	0	0	0	-1.90498e-07	0
*I*	6.34992e-07	0	0	0	-1.90498e-07	0	6.34992e-07	0	0	0	-1.90498e-07	0
*YL	6.34992e-07	0	0	0	-1.90498e-07	0	6.34992e-07	0	0	0	-1.90498e-07	0
AYD	6.34992e-07	0	0	0	-1.90498e-07	0	6.34992e-07	0	0	0	-1.90498e-07	0
CDK	6.34992e-07	0	0	0	-1.90498e-07	0	6.34992e-07	0	0	0	-1.90498e-07	0
CFM	6.34992e-07	0	0	0	-1.90498e-07	0	6.34992e-07	0	0	0	-1.90498e-07	0
CIN	6.34992e-07	0	0	0	-1.90498e-07	0	6.34992e-07	0	0	0	-1.90498e-07	0
CLV	6.34992e-07	0	0	0	-1.90498e-07	0	6.34992e-07	0	0	0	-1.90498e-07	0
CNA	6.34992e-07	0	0	0	-1.90498e-07	0	6.34992e-07	6.36484e-07	0	0	-2.54146e-07	0
CRW	6.34992e-07	0	0	0	-1.90498e-07	0	6.34992e-07	3.18242e-07	0	0	-2.22322e-07	0
DCD	6.34992e-07	0	0	0	-1.90498e-07	0	6.34992e-07	6.0466e-07	0	0	-2.50964e-07	0
DES	6.34992e-07	0	0	0	-1.90498e-07	0	6.34992e-07	0	0	0	-1.90498e-07	0
ECM	6.34992e-07	0	0	0	-1.90498e-07	0	6.34992e-07	0	0	0	-1.90498e-07	0
EGG	6.34992e-07	0	0	0	-1.90498e-07	0	6.34992e-07	7.63781e-07	0	0	-2.66876e-07	0
ETV	6.34992e-07	0	0	0	-1.90498e-07	0	6.34992e-07	0	0	0	-1.90498e-07	0
EYK	6.34992e-07	0	0	0	-1.90498e-07	0	6.34992e-07	0	0	0	-1.90498e-07	0
FK*	6.34992e-07	0	0	0	-1.90498e-07	0	6.34992e-07	0	0	0	-1.90498e-07	0
FRG	6.34992e-07	0	0	0	-1.90498e-07	0	6.34992e-07	1.33662e-06	1.59288e-06	0	-1.64871e-07	0
G*Q	6.34992e-07	0	0	0	-1.90498e-07	0	6.34992e-07	0	0	0	-1.90498e-07	0
GIK	6.34992e-07	0	0	0	-1.90498e-07	0	6.34992e-07	4.45539e-07	0	0	-2.35052e-07	0
GMD	6.34992e-07	0	0	0	-1.90498e-07	0	6.34992e-07	7.95605e-07	0	0	-2.70058e-07	0
GN*	6.34992e-07	0	0	0	-1.90498e-07	0	6.34992e-07	0	0	0	-1.90498e-07	0
GNV	6.34992e-07	0	0	0	-1.90498e-07	0	6.34992e-07	3.50066e-07	0	0	-2.25504e-07	0
GR*	6.34992e-07	0	0	0	-1.90498e-07	0	6.34992e-07	3.81891e-07	0	0	-2.28687e-07	0
GVD	6.34992e-07	0	0	0	-1.90498e-07	0	6.34992e-07	6.36484e-07	0	0	-2.54146e-07	0
GVK	6.34992e-07	0	0	0	-1.90498e-07	0	6.34992e-07	4.77363e-07	0	0	-2.38234e-07	0
HDE	6.34992e-07	0	0	0	-1.90498e-07	0	6.34992e-07	4.77363e-07	0	0	-2.38234e-07	0
HKC	6.34992e-07	0	0	0	-1.90498e-07	0	6.34992e-07	0	0	0	-1.90498e-07	0
HM*	6.34992e-07	0	0	0	-1.90498e-07	0	6.34992e-07	0	0	0	-1.90498e-07	0
IQQ	6.34992e-07	0	0	0	-1.90498e-07	0	6.34992e-07	1.20932e-06	7.96442e-07	0	-2.31785e-07	0
KCH	6.34992e-07	0	0	0	-1.90498e-07	0	6.34992e-07	0	0	0	-1.90498e-07	0
KGG	6.34992e-07	0	0	0	-1.90498e-07	0	6.34992e-07	0	0	0	-1.90498e-07	0
KGT	6.34992e-07	0	0	0	-1.90498e-07	0	6.34992e-07	0	0	0	-1.90498e-07	0
KIQ	6.34992e-07	0	0	0	-1.90498e-07	0	6.34992e-07	0	0	0	-1.90498e-07	0
KND	6.34992e-07	0	0	0	-1.90498e-07	0	6.34992e-07	0	0	0	-1.90498e-07	0
LKM	6.34992e-07	0	0	0	-1.90498e-07	0	6.34992e-07	6.36484e-07	0	0	-2.54146e-07	0
LMV	6.34992e-07	0	0	0	-1.90498e-07	0	6.34992e-07	0	0	0	-1.90498e-07	0
MM*	6.34992e-07	0	0	0	-1.90498e-07	0	6.34992e-07	0	0	0	-1.90498e-07	0
MNG	6.34992e-07	0	0	0	-1.90498e-07	0	6.34992e-07	0	0	0	-1.90498e-07	0
NLC	6.34992e-07	0	0	0	-1.90498e-07	0	6.34992e-07	0	0	0	-1.90498e-07	0
NME	6.34992e-07	0	0	0	-1.90498e-07	0	6.34992e-07	3.50066e-07	0	0	-2.25504e-07	0
NQG	6.34992e-07	0	0	0	-1.90498e-07	0	6.34992e-07	0	0	0	-1.90498e-07	0
NV*	6.34992e-07	0	0	0	-1.90498e-07	0	6.34992e-07	0	0	0	-1.90498e-07	0
PFG	6.34992e-07	0	0	0	-1.90498e-07	0	6.34992e-07	0	0	0	-1.90498e-07	0
QF*	6.34992e-07	0	0	0	-1.90498e-07	0	6.34992e-07	0	0	0	-1.90498e-07	0
QIA	6.34992e-07	0	0	0	-1.90498e-07	0	6.34992e-07	5.72836e-07	0	0	-2.47781e-07	0
QMM	6.34992e-07	0	0	0	-1.90498e-07	0	6.34992e-07	0	0	0	-1.90498e-07	0
QVF	6.34992e-07	0	0	0	-1.90498e-07	0	6.34992e-07	0	0	0	-1.90498e-07	0
QWW	6.34992e-07	0	0	0	-1.90498e-07	0	6.34992e-07	0	0	0	-1.90498e-07	0
RID	6.34992e-07	0	0	0	-1.90498e-07	0	6.34992e-07	3.50066e-07	0	0	-2.25504e-07	0
RIK	6.34992e-07	0	0	0	-1.90498e-07	0	6.34992e-07	0	0	0	-1.90498e-07	0
RMC	6.34992e-07	0	0	0	-1.90498e-07	0	6.34992e-07	0	0	0	-1.90498e-07	0
SKF	6.34992e-07	0	0	0	-1.90498e-07	0	6.34992e-07	0	0	0	-1.90498e-07	0
SMF	6.34992e-07	0	0	0	-1.90498e-07	0	6.34992e-07	0	0	0	-1.90498e-07	0
SVQ	6.34992e-07	0	0	0	-1.90498e-07	0	6.34992e-07	7.00133e-07	0	0	-2.60511e-07	0
T*W	6.34992e-07	0	0	0	-1.90498e-07	0	6.34992e-07	0	0	0	-1.90498e-07	0
TCY	6.34992e-07	0	0	0	-1.90498e-07	0	6.34992e-07	0	0	0	-1.90498e-07	0
TWN	6.34992e-07	0	0	0	-1.90498e-07	0	6.34992e-07	0	0	0	-1.90498e-07	0
VDY	6.34992e-07	0	0	0	-1.90498e-07	0	6.34992e-07	4.13715e-07	0	0	-2.31869e-07	0
VGM	6.34992e-07	0	0	0	-1.90498e-07	0	6.34992e-07	0	0	0	-1.90498e-07	0
WIE	6.34992e-07	0	0	0	-1.90498e-07	0	6.34992e-07	0	0	0	-1.90498e-07	0
YCL	6.34992e-07	0	0	0	-1.90498e-07	0	6.34992e-07	5.09187e-07	0	0	-2.41416e-07	0
YWE	6.34992e-07	0	0	0	-1.90498e-07	0	6.34992e-07	0	0	0	-1.90498e-07	0
YYG	6.34992e-07	0	0	0	-1.90498e-07	0	6.34992e-07	0	0	0	-1.90498e-07	0
**S	6.80349e-07	0	0	0	-2.04105e-07	0	6.80349e-07	0	0	0	-2.04105e-07	0
*AQ	6.80349e-07	0	0	0	-2.04105e-07	0	6.80349e-07	3.18242e-07	0	0	-2.35929e-07	0
*CL	6.80349e-07	0	0	0	-2.04105e-07	0	6.80349e-07	0	0	0	-2.04105e-07	0
*P*	6.80349e-07	0	0	0	-2.04105e-07	0	6.80349e-07	0	0	0	-2.04105e-07	0
*QE	6.80349e-07	0	0	0	-2.04105e-07	0	6.80349e-07	0	0	0	-2.04105e-07	0
*VP	6.80349e-07	0	0	0	-2.04105e-07	0	6.80349e-07	0	0	0	-2.04105e-07	0
CGC	6.80349e-07	0	0	0	-2.04105e-07	0	6.80349e-07	0	0	0	-2.04105e-07	0
CQV	6.80349e-07	0	0	0	-2.04105e-07	0	6.80349e-07	0	0	0	-2.04105e-07	0
CTF	6.80349e-07	0	0	0	-2.04105e-07	0	6.80349e-07	0	0	0	-2.04105e-07	0
D*Q	6.80349e-07	0	0	0	-2.04105e-07	0	6.80349e-07	0	0	0	-2.04105e-07	0
DAM	6.80349e-07	0	0	0	-2.04105e-07	0	6.80349e-07	4.13715e-07	0	0	-2.45476e-07	0
DPM	6.80349e-07	0	0	0	-2.04105e-07	0	6.80349e-07	0	0	0	-2.04105e-07	0
DYY	6.80349e-07	0	0	0	-2.04105e-07	0	6.80349e-07	6.0466e-07	7.24038e-07	0	-1.92167e-07	0
EWG	6.80349e-07	0	0	0	-2.04105e-07	0	6.80349e-07	3.81891e-07	0	0	-2.42294e-07	0
FAA	6.80349e-07	0	0	0	-2.04105e-07	0	6.80349e-07	0	0	0	-2.04105e-07	0
FDD	6.80349e-07	0	0	0	-2.04105e-07	0	6.80349e-07	0	0	0	-2.04105e-07	0
FFN	6.80349e-07	0	0	0	-2.04105e-07	0	6.80349e-07	0	0	0	-2.04105e-07	0
FLC	6.80349e-07	0	0	0	-2.04105e-07	0	6.80349e-07	0	0	0	-2.04105e-07	0
FML	6.80349e-07	0	0	0	-2.04105e-07	0	6.80349e-07	0	0	0	-2.04105e-07	0
G*N	6.80349e-07	0	0	0	-2.04105e-07	0	6.80349e-07	0	0	0	-2.04105e-07	0
GAG	6.80349e-07	0	0	0	-2.04105e-07	0	6.80349e-07	3.50066e-07	0	0	-2.39111e-07	0
GEA	6.80349e-07	0	0	0	-2.04105e-07	0	6.80349e-07	4.45539e-07	0	0	-2.48659e-07	0
GGH	6.80349e-07	0	0	0	-2.04105e-07	0	6.80349e-07	6.36484e-07	0	0	-2.67753e-07	0
GV*	6.80349e-07	0	0	0	-2.04105e-07	0	6.80349e-07	0	0	0	-2.04105e-07	0
GWV	6.80349e-07	0	0	0	-2.04105e-07	0	6.80349e-07	0	0	0	-2.04105e-07	0
HEI	6.80349e-07	0	0	0	-2.04105e-07	0	6.80349e-07	0	0	0	-2.04105e-07	0
HKM	6.80349e-07	0	0	0	-2.04105e-07	0	6.80349e-07	0	0	0	-2.04105e-07	0
HMI	6.80349e-07	0	0	0	-2.04105e-07	0	6.80349e-07	0	0	0	-2.04105e-07	0
ICS	6.80349e-07	0	0	0	-2.04105e-07	0	6.80349e-07	0	0	0	-2.04105e-07	0
IVS	6.80349e-07	0	0	0	-2.04105e-07	0	6.80349e-07	0	0	0	-2.04105e-07	0
KCG	6.80349e-07	0	0	0	-2.04105e-07	0	6.80349e-07	0	0	0	-2.04105e-07	0
KCS	6.80349e-07	0	0	0	-2.04105e-07	0	6.80349e-07	0	0	0	-2.04105e-07	0
KHM	6.80349e-07	0	0	0	-2.04105e-07	0	6.80349e-07	0	0	0	-2.04105e-07	0
KKE	6.80349e-07	0	0	0	-2.04105e-07	0	6.80349e-07	0	0	0	-2.04105e-07	0
KN*	6.80349e-07	0	0	0	-2.04105e-07	0	6.80349e-07	0	0	0	-2.04105e-07	0
KNF	6.80349e-07	0	0	0	-2.04105e-07	0	6.80349e-07	0	0	0	-2.04105e-07	0
KNG	6.80349e-07	0	0	0	-2.04105e-07	0	6.80349e-07	0	0	0	-2.04105e-07	0
KQM	6.80349e-07	0	0	0	-2.04105e-07	0	6.80349e-07	0	0	0	-2.04105e-07	0
LIW	6.80349e-07	0	0	0	-2.04105e-07	0	6.80349e-07	0	0	0	-2.04105e-07	0
MAV	6.80349e-07	0	0	0	-2.04105e-07	0	6.80349e-07	0	0	0	-2.04105e-07	0
MHF	6.80349e-07	0	0	0	-2.04105e-07	0	6.80349e-07	0	0	0	-2.04105e-07	0
MHG	6.80349e-07	0	0	0	-2.04105e-07	0	6.80349e-07	0	0	0	-2.04105e-07	0
MNI	6.80349e-07	0	0	0	-2.04105e-07	0	6.80349e-07	0	0	0	-2.04105e-07	0
NFQ	6.80349e-07	0	0	0	-2.04105e-07	0	6.80349e-07	8.59254e-07	1.01365e-06	0	-1.88665e-07	0
NTC	6.80349e-07	0	0	0	-2.04105e-07	0	6.80349e-07	0	0	0	-2.04105e-07	0
PEY	6.80349e-07	0	0	0	-2.04105e-07	0	6.80349e-07	0	0	0	-2.04105e-07	0
PFE	6.80349e-07	0	0	0	-2.04105e-07	0	6.80349e-07	0	0	0	-2.04105e-07	0
QAY	6.80349e-07	0	0	0	-2.04105e-07	0	6.80349e-07	0	0	0	-2.04105e-07	0
QDN	6.80349e-07	0	0	0	-2.04105e-07	0	6.80349e-07	4.13715e-07	0	0	-2.45476e-07	0
RIG	6.80349e-07	0	0	0	-2.04105e-07	0	6.80349e-07	3.50066e-07	0	0	-2.39111e-07	0
RME	6.80349e-07	0	0	0	-2.04105e-07	0	6.80349e-07	4.13715e-07	0	0	-2.45476e-07	0
RQY	6.80349e-07	0	0	0	-2.04105e-07	0	6.80349e-07	0	0	0	-2.04105e-07	0
SDM	6.80349e-07	0	0	0	-2.04105e-07	0	6.80349e-07	0	0	0	-2.04105e-07	0
SWY	6.80349e-07	0	0	0	-2.04105e-07	0	6.80349e-07	0	0	0	-2.04105e-07	0
TM*	6.80349e-07	0	0	0	-2.04105e-07	0	6.80349e-07	0	0	0	-2.04105e-07	0
TWH	6.80349e-07	0	0	0	-2.04105e-07	0	6.80349e-07	0	0	0	-2.04105e-07	0
VG*	6.80349e-07	0	0	0	-2.04105e-07	0	6.80349e-07	0	0	0	-2.04105e-07	0
WCC	6.80349e-07	0	0	0	-2.04105e-07	0	6.80349e-07	0	0	0	-2.04105e-07	0
WGT	6.80349e-07	0	0	0	-2.04105e-07	0	6.80349e-07	0	0	0	-2.04105e-07	0
WHD	6.80349e-07	0	0	0	-2.04105e-07	0	6.80349e-07	4.13715e-07	0	0	-2.45476e-07	0
WLE	6.80349e-07	0	0	0	-2.04105e-07	0	6.80349e-07	0	0	0	-2.04105e-07	0
WSW	6.80349e-07	0	0	0	-2.04105e-07	0	6.80349e-07	0	0	0	-2.04105e-07	0
YAF	6.80349e-07	0	0	0	-2.04105e-07	0	6.80349e-07	0	0	0	-2.04105e-07	0
YFR	6.80349e-07	0	0	0	-2.04105e-07	0	6.80349e-07	4.45539e-07	0	0	-2.48659e-07	0
YIG	6.80349e-07	0	0	0	-2.04105e-07	0	6.80349e-07	0	0	0	-2.04105e-07	0
*KQ	7.25705e-07	0	0	0	-2.17712e-07	0	7.25705e-07	3.50066e-07	0	0	-2.52718e-07	0
*QM	7.25705e-07	0	0	0	-2.17712e-07	0	7.25705e-07	0	0	0	-2.17712e-07	0
A*F	7.25705e-07	0	0	0	-2.17712e-07	0	7.25705e-07	0	0	0	-2.17712e-07	0
A*Y	7.25705e-07	0	0	0	-2.17712e-07	0	7.25705e-07	0	0	0	-2.17712e-07	0
ACV	7.25705e-07	0	0	0	-2.17712e-07	0	7.25705e-07	0	0	0	-2.17712e-07	0
C*H	7.25705e-07	0	0	0	-2.17712e-07	0	7.25705e-07	0	0	0	-2.17712e-07	0
CHK	7.25705e-07	0	0	0	-2.17712e-07	0	7.25705e-07	3.81891e-07	0	0	-2.55901e-07	0
CLM	7.25705e-07	0	0	0	-2.17712e-07	0	7.25705e-07	6.0466e-07	0	0	-2.78178e-07	0
CLW	7.25705e-07	0	0	0	-2.17712e-07	0	7.25705e-07	0	0	0	-2.17712e-07	0
CPE	7.25705e-07	0	0	0	-2.17712e-07	0	7.25705e-07	0	0	0	-2.17712e-07	0
CYA	7.25705e-07	0	0	0	-2.17712e-07	0	7.25705e-07	0	0	0	-2.17712e-07	0
D*H	7.25705e-07	0	0	0	-2.17712e-07	0	7.25705e-07	0	0	0	-2.17712e-07	0
DAH	7.25705e-07	0	0	0	-2.17712e-07	0	7.25705e-07	5.72836e-07	7.24038e-07	0	-2.02591e-07	0
E*Q	7.25705e-07	0	0	0	-2.17712e-07	0	7.25705e-07	3.50066e-07	0	0	-2.52718e-07	0
EAI	7.25705e-07	0	0	0	-2.17712e-07	0	7.25705e-07	0	0	0	-2.17712e-07	0
EGV	7.25705e-07	0	0	0	-2.17712e-07	0	7.25705e-07	0	0	0	-2.17712e-07	0
FCR	7.25705e-07	0	0	0	-2.17712e-07	0	7.25705e-07	3.18242e-07	0	0	-2.49536e-07	0
FYD	7.25705e-07	0	0	0	-2.17712e-07	0	7.25705e-07	0	0	0	-2.17712e-07	0
GEM	7.25705e-07	0	0	0	-2.17712e-07	0	7.25705e-07	0	0	0	-2.17712e-07	0
GGL	7.25705e-07	0	0	0	-2.17712e-07	0	7.25705e-07	1.01837e-06	9.4125e-07	0	-2.25424e-07	0
GWA	7.25705e-07	0	0	0	-2.17712e-07	0	7.25705e-07	7.63781e-07	0	0	-2.9409e-07	0
HRC	7.25705e-07	0	0	0	-2.17712e-07	0	7.25705e-07	6.36484e-07	0	0	-2.8136e-07	0
IQM	7.25705e-07	0	0	0	-2.17712e-07	0	7.25705e-07	0	0	0	-2.17712e-07	0
IS*	7.25705e-07	0	0	0	-2.17712e-07	0	7.25705e-07	0	0	0	-2.17712e-07	0
KCD	7.25705e-07	0	0	0	-2.17712e-07	0	7.25705e-07	0	0	0	-2.17712e-07	0
KDL	7.25705e-07	0	0	0	-2.17712e-07	0	7.25705e-07	0	0	0	-2.17712e-07	0
KGA	7.25705e-07	0	0	0	-2.17712e-07	0	7.25705e-07	0	0	0	-2.17712e-07	0
KGS	7.25705e-07	0	0	0	-2.17712e-07	0	7.25705e-07	0	0	0	-2.17712e-07	0
KIL	7.25705e-07	0	0	0	-2.17712e-07	0	7.25705e-07	0	0	0	-2.17712e-07	0
LWD	7.25705e-07	0	0	0	-2.17712e-07	0	7.25705e-07	4.77363e-07	0	0	-2.65448e-07	0
M*P	7.25705e-07	0	0	0	-2.17712e-07	0	7.25705e-07	0	0	0	-2.17712e-07	0
MAW	7.25705e-07	0	0	0	-2.17712e-07	0	7.25705e-07	0	0	0	-2.17712e-07	0
MIH	7.25705e-07	0	0	0	-2.17712e-07	0	7.25705e-07	0	0	0	-2.17712e-07	0
MKK	7.25705e-07	0	0	0	-2.17712e-07	0	7.25705e-07	1.36844e-06	0	0	-3.54556e-07	0
MLC	7.25705e-07	0	0	0	-2.17712e-07	0	7.25705e-07	0	0	0	-2.17712e-07	0
MT*	7.25705e-07	0	0	0	-2.17712e-07	0	7.25705e-07	0	0	0	-2.17712e-07	0
NHG	7.25705e-07	0	0	0	-2.17712e-07	0	7.25705e-07	0	0	0	-2.17712e-07	0
NVM	7.25705e-07	0	0	0	-2.17712e-07	0	7.25705e-07	0	0	0	-2.17712e-07	0
PEC	7.25705e-07	0	0	0	-2.17712e-07	0	7.25705e-07	3.18242e-07	0	0	-2.49536e-07	0
PIW	7.25705e-07	0	0	0	-2.17712e-07	0	7.25705e-07	0	0	0	-2.17712e-07	0
QEH	7.25705e-07	0	0	0	-2.17712e-07	0	7.25705e-07	0	0	0	-2.17712e-07	0
QKA	7.25705e-07	0	0	0	-2.17712e-07	0	7.25705e-07	4.13715e-07	0	0	-2.59083e-07	0
QQE	7.25705e-07	0	0	0	-2.17712e-07	0	7.25705e-07	0	0	0	-2.17712e-07	0
QYD	7.25705e-07	0	0	0	-2.17712e-07	0	7.25705e-07	0	0	0	-2.17712e-07	0
REV	7.25705e-07	0	0	0	-2.17712e-07	0	7.25705e-07	0	0	0	-2.17712e-07	0
TW*	7.25705e-07	0	0	0	-2.17712e-07	0	7.25705e-07	0	0	0	-2.17712e-07	0
TYW	7.25705e-07	0	0	0	-2.17712e-07	0	7.25705e-07	0	0	0	-2.17712e-07	0
V*A	7.25705e-07	0	0	0	-2.17712e-07	0	7.25705e-07	0	0	0	-2.17712e-07	0
VFF	7.25705e-07	0	0	0	-2.17712e-07	0	7.25705e-07	0	0	0	-2.17712e-07	0
VHV	7.25705e-07	0	0	0	-2.17712e-07	0	7.25705e-07	0	0	0	-2.17712e-07	0
VQI	7.25705e-07	0	0	0	-2.17712e-07	0	7.25705e-07	0	0	0	-2.17712e-07	0
WNY	7.25705e-07	0	0	0	-2.17712e-07	0	7.25705e-07	0	0	0	-2.17712e-07	0
WPE	7.25705e-07	0	0	0	-2.17712e-07	0	7.25705e-07	0	0	0	-2.17712e-07	0
YGK	7.25705e-07	0	0	0	-2.17712e-07	0	7.25705e-07	0	0	0	-2.17712e-07	0
YSF	7.25705e-07	0	0	0	-2.17712e-07	0	7.25705e-07	0	0	0	-2.17712e-07	0
YSM	7.25705e-07	0	0	0	-2.17712e-07	0	7.25705e-07	0	0	0	-2.17712e-07	0
YYH	7.25705e-07	0	0	0	-2.17712e-07	0	7.25705e-07	0	0	0	-2.17712e-07	0
*IE	7.71062e-07	0	0	0	-2.31319e-07	0	7.71062e-07	0	0	0	-2.31319e-07	0
*PG	7.71062e-07	0	0	0	-2.31319e-07	0	7.71062e-07	0	0	0	-2.31319e-07	0
AGD	7.71062e-07	0	0	0	-2.31319e-07	0	7.71062e-07	9.54727e-07	0	0	-3.26791e-07	0
CGV	7.71062e-07	0	0	0	-2.31319e-07	0	7.71062e-07	0	0	0	-2.31319e-07	0
CHG	7.71062e-07	0	0	0	-2.31319e-07	0	7.71062e-07	0	0	0	-2.31319e-07	0
CNQ	7.71062e-07	0	0	0	-2.31319e-07	0	7.71062e-07	3.81891e-07	0	0	-2.69508e-07	0
CQK	7.71062e-07	0	0	0	-2.31319e-07	0	7.71062e-07	4.13715e-07	0	0	-2.7269e-07	0
CSW	7.71062e-07	0	0	0	-2.31319e-07	0	7.71062e-07	0	0	0	-2.31319e-07	0
DNQ	7.71062e-07	0	0	0	-2.31319e-07	0	7.71062e-07	0	0	0	-2.31319e-07	0
DRY	7.71062e-07	0	0	0	-2.31319e-07	0	7.71062e-07	1.27297e-06	0	0	-3.58615e-07	0
FVV	7.71062e-07	0	0	0	-2.31319e-07	0	7.71062e-07	0	0	0	-2.31319e-07	0
GTC	7.71062e-07	0	0	0	-2.31319e-07	0	7.71062e-07	0	0	0	-2.31319e-07	0
I*F	7.71062e-07	0	0	0	-2.31319e-07	0	7.71062e-07	0	0	0	-2.31319e-07	0
IHF	7.71062e-07	0	0	0	-2.31319e-07	0	7.71062e-07	0	0	0	-2.31319e-07	0
IK*	7.71062e-07	0	0	0	-2.31319e-07	0	7.71062e-07	0	0	0	-2.31319e-07	0
IWA	7.71062e-07	0	0	0	-2.31319e-07	0	7.71062e-07	0	0	0	-2.31319e-07	0
KDT	7.71062e-07	0	0	0	-2.31319e-07	0	7.71062e-07	0	0	0	-2.31319e-07	0
KHY	7.71062e-07	0	0	0	-2.31319e-07	0	7.71062e-07	0	0	0	-2.31319e-07	0
LQF	7.71062e-07	0	0	0	-2.31319e-07	0	7.71062e-07	0	0	0	-2.31319e-07	0
MMV	7.71062e-07	0	0	0	-2.31319e-07	0	7.71062e-07	3.18242e-07	0	0	-2.63143e-07	0
NEF	7.71062e-07	0	0	0	-2.31319e-07	0	7.71062e-07	0	0	0	-2.31319e-07	0
QQH	7.71062e-07	0	0	0	-2.31319e-07	0	7.71062e-07	0	0	0	-2.31319e-07	0
RFE	7.71062e-07	0	0	0	-2.31319e-07	0	7.71062e-07	0	0	0	-2.31319e-07	0
RVD	7.71062e-07	0	0	0	-2.31319e-07	0	7.71062e-07	3.50066e-07	0	0	-2.66325e-07	0
SWM	7.71062e-07	0	0	0	-2.31319e-07	0	7.71062e-07	0	0	0	-2.31319e-07	0
V*V	7.71062e-07	0	0	0	-2.31319e-07	0	7.71062e-07	0	0	0	-2.31319e-07	0
VCT	7.71062e-07	0	0	0	-2.31319e-07	0	7.71062e-07	0	0	0	-2.31319e-07	0
WSG	7.71062e-07	0	0	0	-2.31319e-07	0	7.71062e-07	0	0	0	-2.31319e-07	0
YCA	7.71062e-07	0	0	0	-2.31319e-07	0	7.71062e-07	0	0	0	-2.31319e-07	0
*PC	8.16419e-07	0	0	0	-2.44926e-07	0	8.16419e-07	0	0	0	-2.44926e-07	0
*T*	8.16419e-07	0	0	0	-2.44926e-07	0	8.16419e-07	0	0	0	-2.44926e-07	0
END	8.16419e-07	0	0	0	-2.44926e-07	0	8.16419e-07	0	0	0	-2.44926e-07	0
F*Q	8.16419e-07	0	0	0	-2.44926e-07	0	8.16419e-07	0	0	0	-2.44926e-07	0
FYK	8.16419e-07	0	0	0	-2.44926e-07	0	8.16419e-07	0	0	0	-2.44926e-07	0
GHI	8.16419e-07	0	0	0	-2.44926e-07	0	8.16419e-07	0	0	0	-2.44926e-07	0
GLV	8.16419e-07	0	0	0	-2.44926e-07	0	8.16419e-07	6.68309e-07	0	0	-3.11756e-07	0
GPC	8.16419e-07	0	0	0	-2.44926e-07	0	8.16419e-07	0	0	0	-2.44926e-07	0
GQE	8.16419e-07	0	0	0	-2.44926e-07	0	8.16419e-07	0	0	0	-2.44926e-07	0
HTW	8.16419e-07	0	0	0	-2.44926e-07	0	8.16419e-07	0	0	0	-2.44926e-07	0
IAN	8.16419e-07	0	0	0	-2.44926e-07	0	8.16419e-07	7.31957e-07	8.68846e-07	0	-2.31237e-07	0
LCI	8.16419e-07	0	0	0	-2.44926e-07	0	8.16419e-07	0	0	0	-2.44926e-07	0
MKG	8.16419e-07	0	0	0	-2.44926e-07	0	8.16419e-07	6.68309e-07	7.96442e-07	0	-2.32112e-07	0
MML	8.16419e-07	0	0	0	-2.44926e-07	0	8.16419e-07	0	0	0	-2.44926e-07	0
MPI	8.16419e-07	0	0	0	-2.44926e-07	0	8.16419e-07	0	0	0	-2.44926e-07	0
NDD	8.16419e-07	0	0	0	-2.44926e-07	0	8.16419e-07	3.50066e-07	0	0	-2.79932e-07	0
NDQ	8.16419e-07	0	0	0	-2.44926e-07	0	8.16419e-07	7.63781e-07	0	0	-3.21304e-07	0
P*G	8.16419e-07	0	0	0	-2.44926e-07	0	8.16419e-07	0	0	0	-2.44926e-07	0
PDC	8.16419e-07	0	0	0	-2.44926e-07	0	8.16419e-07	0	0	0	-2.44926e-07	0
Q*R	8.16419e-07	0	0	0	-2.44926e-07	0	8.16419e-07	0	0	0	-2.44926e-07	0
SFM	8.16419e-07	0	0	0	-2.44926e-07	0	8.16419e-07	0	0	0	-2.44926e-07	0
SGV	8.16419e-07	0	0	0	-2.44926e-07	0	8.16419e-07	0	0	0	-2.44926e-07	0
TED	8.16419e-07	0	0	0	-2.44926e-07	0	8.16419e-07	0	0	0	-2.44926e-07	0
TFV	8.16419e-07	0	0	0	-2.44926e-07	0	8.16419e-07	0	0	0	-2.44926e-07	0
VNG	8.16419e-07	0	0	0	-2.44926e-07	0	8.16419e-07	4.77363e-07	0	0	-2.92662e-07	0
VNM	8.16419e-07	0	0	0	-2.44926e-07	0	8.16419e-07	0	0	0	-2.44926e-07	0
WVQ	8.16419e-07	0	0	0	-2.44926e-07	0	8.16419e-07	0	0	0	-2.44926e-07	0
YAE	8.16419e-07	0	0	0	-2.44926e-07	0	8.16419e-07	0	0	0	-2.44926e-07	0
YAK	8.16419e-07	0	0	0	-2.44926e-07	0	8.16419e-07	6.0466e-07	0	0	-3.05392e-07	0
YIA	8.16419e-07	0	0	0	-2.44926e-07	0	8.16419e-07	3.18242e-07	0	0	-2.7675e-07	0
SYG	1.17927e-06	0	9.77199e-07	0	-2.56062e-07	0	1.17927e-06	7.00133e-07	0	0	-4.23795e-07	0
AND	8.61775e-07	0	0	0	-2.58533e-07	0	8.61775e-07	5.09187e-07	0	0	-3.09451e-07	0
AQE	8.61775e-07	0	0	0	-2.58533e-07	0	8.61775e-07	0	0	0	-2.58533e-07	0
CSC	8.61775e-07	0	0	0	-2.58533e-07	0	8.61775e-07	0	0	0	-2.58533e-07	0
E*T	8.61775e-07	0	0	0	-2.58533e-07	0	8.61775e-07	0	0	0	-2.58533e-07	0
FHY	8.61775e-07	0	0	0	-2.58533e-07	0	8.61775e-07	0	0	0	-2.58533e-07	0
FIN	8.61775e-07	0	0	0	-2.58533e-07	0	8.61775e-07	0	0	0	-2.58533e-07	0
FVP	8.61775e-07	0	0	0	-2.58533e-07	0	8.61775e-07	0	0	0	-2.58533e-07	0
GGT	8.61775e-07	0	0	0	-2.58533e-07	0	8.61775e-07	6.68309e-07	0	0	-3.25363e-07	0
GSW	8.61775e-07	0	0	0	-2.58533e-07	0	8.61775e-07	0	0	0	-2.58533e-07	0
HFM	8.61775e-07	0	0	0	-2.58533e-07	0	8.61775e-07	0	0	0	-2.58533e-07	0
IGS	8.61775e-07	0	0	0	-2.58533e-07	0	8.61775e-07	9.54727e-07	7.96442e-07	0	-2.74361e-07	0
KKI	8.61775e-07	0	0	0	-2.58533e-07	0	8.61775e-07	0	0	0	-2.58533e-07	0
KML	8.61775e-07	0	0	0	-2.58533e-07	0	8.61775e-07	0	0	0	-2.58533e-07	0
KWK	8.61775e-07	0	0	0	-2.58533e-07	0	8.61775e-07	0	0	0	-2.58533e-07	0
LGM	8.61775e-07	0	0	0	-2.58533e-07	0	8.61775e-07	0	0	0	-2.58533e-07	0
MD*	8.61775e-07	0	0	0	-2.58533e-07	0	8.61775e-07	3.18242e-07	0	0	-2.90357e-07	0
MGH	8.61775e-07	0	0	0	-2.58533e-07	0	8.61775e-07	3.18242e-07	0	0	-2.90357e-07	0
MND	8.61775e-07	0	0	0	-2.58533e-07	0	8.61775e-07	7.00133e-07	0	0	-3.28546e-07	0
MQH	8.61775e-07	0	0	0	-2.58533e-07	0	8.61775e-07	6.36484e-07	0	0	-3.22181e-07	0
NCR	8.61775e-07	0	0	0	-2.58533e-07	0	8.61775e-07	0	0	0	-2.58533e-07	0
NFD	8.61775e-07	0	0	0	-2.58533e-07	0	8.61775e-07	5.09187e-07	0	0	-3.09451e-07	0
NGD	8.61775e-07	0	0	0	-2.58533e-07	0	8.61775e-07	5.72836e-07	0	0	-3.15816e-07	0
NYD	8.61775e-07	0	0	0	-2.58533e-07	0	8.61775e-07	0	0	0	-2.58533e-07	0
PMF	8.61775e-07	0	0	0	-2.58533e-07	0	8.61775e-07	0	0	0	-2.58533e-07	0
PWQ	8.61775e-07	0	0	0	-2.58533e-07	0	8.61775e-07	3.18242e-07	0	0	-2.90357e-07	0
QH*	8.61775e-07	0	0	0	-2.58533e-07	0	8.61775e-07	0	0	0	-2.58533e-07	0
RAC	8.61775e-07	0	0	0	-2.58533e-07	0	8.61775e-07	0	0	0	-2.58533e-07	0
RGM	8.61775e-07	0	0	0	-2.58533e-07	0	8.61775e-07	0	0	0	-2.58533e-07	0
RWC	8.61775e-07	0	0	0	-2.58533e-07	0	8.61775e-07	0	0	0	-2.58533e-07	0
SDW	8.61775e-07	0	0	0	-2.58533e-07	0	8.61775e-07	0	0	0	-2.58533e-07	0
SEY	8.61775e-07	0	0	0	-2.58533e-07	0	8.61775e-07	0	0	0	-2.58533e-07	0
SFE	8.61775e-07	0	0	0	-2.58533e-07	0	8.61775e-07	3.50066e-07	0	0	-2.93539e-07	0
VSE	8.61775e-07	0	0	0	-2.58533e-07	0	8.61775e-07	7.95605e-07	0	0	-3.38093e-07	0
VYI	8.61775e-07	0	0	0	-2.58533e-07	0	8.61775e-07	3.50066e-07	0	0	-2.93539e-07	0
WRC	8.61775e-07	0	0	0	-2.58533e-07	0	8.61775e-07	3.18242e-07	0	0	-2.90357e-07	0
WRK	8.61775e-07	0	0	0	-2.58533e-07	0	8.61775e-07	1.62304e-06	8.68846e-07	0	-3.33951e-07	0
YAH	8.61775e-07	0	0	0	-2.58533e-07	0	8.61775e-07	0	0	0	-2.58533e-07	0
*ET	9.07132e-07	0	0	0	-2.7214e-07	0	9.07132e-07	0	0	0	-2.7214e-07	0
CR*	9.07132e-07	0	0	0	-2.7214e-07	0	9.07132e-07	7.00133e-07	0	0	-3.42153e-07	0
CSA	9.07132e-07	0	0	0	-2.7214e-07	0	9.07132e-07	5.72836e-07	0	0	-3.29423e-07	0
CTI	9.07132e-07	0	0	0	-2.7214e-07	0	9.07132e-07	0	0	0	-2.7214e-07	0
DAD	9.07132e-07	0	0	0	-2.7214e-07	0	9.07132e-07	5.09187e-07	0	0	-3.23058e-07	0
DTM	9.07132e-07	0	0	0	-2.7214e-07	0	9.07132e-07	0	0	0	-2.7214e-07	0
FTN	9.07132e-07	0	0	0	-2.7214e-07	0	9.07132e-07	4.13715e-07	0	0	-3.13511e-07	0
HAW	9.07132e-07	0	0	0	-2.7214e-07	0	9.07132e-07	0	0	0	-2.7214e-07	0
HER	9.07132e-07	0	0	0	-2.7214e-07	0	9.07132e-07	0	0	0	-2.7214e-07	0
IMN	9.07132e-07	0	0	0	-2.7214e-07	0	9.07132e-07	5.72836e-07	0	0	-3.29423e-07	0
IY*	9.07132e-07	0	0	0	-2.7214e-07	0	9.07132e-07	0	0	0	-2.7214e-07	0
IYD	9.07132e-07	0	0	0	-2.7214e-07	0	9.07132e-07	0	0	0	-2.7214e-07	0
KRF	9.07132e-07	0	0	0	-2.7214e-07	0	9.07132e-07	0	0	0	-2.7214e-07	0
KYK	9.07132e-07	0	0	0	-2.7214e-07	0	9.07132e-07	0	0	0	-2.7214e-07	0
LG*	9.07132e-07	0	0	0	-2.7214e-07	0	9.07132e-07	0	0	0	-2.7214e-07	0
LKC	9.07132e-07	0	0	0	-2.7214e-07	0	9.07132e-07	6.68309e-07	0	0	-3.3897e-07	0
MPE	9.07132e-07	0	0	0	-2.7214e-07	0	9.07132e-07	3.81891e-07	0	0	-3.10329e-07	0
MYS	9.07132e-07	0	0	0	-2.7214e-07	0	9.07132e-07	3.50066e-07	0	0	-3.07146e-07	0
N*E	9.07132e-07	0	0	0	-2.7214e-07	0	9.07132e-07	0	0	0	-2.7214e-07	0
NGC	9.07132e-07	0	0	0	-2.7214e-07	0	9.07132e-07	0	0	0	-2.7214e-07	0
NIY	9.07132e-07	0	0	0	-2.7214e-07	0	9.07132e-07	5.72836e-07	0	0	-3.29423e-07	0
NPC	9.07132e-07	0	0	0	-2.7214e-07	0	9.07132e-07	0	0	0	-2.7214e-07	0
PCQ	9.07132e-07	0	0	0	-2.7214e-07	0	9.07132e-07	0	0	0	-2.7214e-07	0
QAV	9.07132e-07	0	0	0	-2.7214e-07	0	9.07132e-07	0	0	0	-2.7214e-07	0
RFV	9.07132e-07	0	0	0	-2.7214e-07	0	9.07132e-07	0	0	0	-2.7214e-07	0
RKY	9.07132e-07	0	0	0	-2.7214e-07	0	9.07132e-07	0	0	0	-2.7214e-07	0
SFF	9.07132e-07	0	0	0	-2.7214e-07	0	9.07132e-07	0	0	0	-2.7214e-07	0
SYW	9.07132e-07	0	0	0	-2.7214e-07	0	9.07132e-07	0	0	0	-2.7214e-07	0
TDI	9.07132e-07	0	0	0	-2.7214e-07	0	9.07132e-07	0	0	0	-2.7214e-07	0
TGF	9.07132e-07	0	0	0	-2.7214e-07	0	9.07132e-07	0	0	0	-2.7214e-07	0
VKH	9.07132e-07	0	0	0	-2.7214e-07	0	9.07132e-07	1.24114e-06	1.37567e-06	0	-2.58687e-07	0
VVH	9.07132e-07	0	0	0	-2.7214e-07	0	9.07132e-07	0	0	0	-2.7214e-07	0
VYA	9.07132e-07	0	0	0	-2.7214e-07	0	9.07132e-07	7.63781e-07	0	0	-3.48518e-07	0
WMS	9.07132e-07	0	0	0	-2.7214e-07	0	9.07132e-07	0	0	0	-2.7214e-07	0
YHW	9.07132e-07	0	0	0	-2.7214e-07	0	9.07132e-07	0	0	0	-2.7214e-07	0
*HI	9.52488e-07	0	0	0	-2.85747e-07	0	9.52488e-07	0	0	0	-2.85747e-07	0
*ND	9.52488e-07	0	0	0	-2.85747e-07	0	9.52488e-07	0	0	0	-2.85747e-07	0
*YN	9.52488e-07	0	0	0	-2.85747e-07	0	9.52488e-07	0	0	0	-2.85747e-07	0
CQW	9.52488e-07	0	0	0	-2.85747e-07	0	9.52488e-07	0	0	0	-2.85747e-07	0
EHK	9.52488e-07	0	0	0	-2.85747e-07	0	9.52488e-07	3.50066e-07	0	0	-3.20753e-07	0
GCT	9.52488e-07	0	0	0	-2.85747e-07	0	9.52488e-07	3.18242e-07	0	0	-3.17571e-07	0
GQR	9.52488e-07	0	0	0	-2.85747e-07	0	9.52488e-07	5.72836e-07	0	0	-3.4303e-07	0
HQC	9.52488e-07	0	0	0	-2.85747e-07	0	9.52488e-07	3.18242e-07	0	0	-3.17571e-07	0
LAC	9.52488e-07	0	0	0	-2.85747e-07	0	9.52488e-07	8.91078e-07	0	0	-3.74854e-07	0
MCR	9.52488e-07	0	0	0	-2.85747e-07	0	9.52488e-07	0	0	0	-2.85747e-07	0
MKY	9.52488e-07	0	0	0	-2.85747e-07	0	9.52488e-07	4.77363e-07	0	0	-3.33483e-07	0
N*Q	9.52488e-07	0	0	0	-2.85747e-07	0	9.52488e-07	0	0	0	-2.85747e-07	0
NQQ	9.52488e-07	0	0	0	-2.85747e-07	0	9.52488e-07	5.72836e-07	0	0	-3.4303e-07	0
NWH	9.52488e-07	0	0	0	-2.85747e-07	0	9.52488e-07	0	0	0	-2.85747e-07	0
NYN	9.52488e-07	0	0	0	-2.85747e-07	0	9.52488e-07	5.72836e-07	1.15846e-06	0	-2.27184e-07	0
PEK	9.52488e-07	0	0	0	-2.85747e-07	0	9.52488e-07	8.2743e-07	0	0	-3.68489e-07	0
QLK	9.52488e-07	0	0	0	-2.85747e-07	0	9.52488e-07	6.68309e-07	9.4125e-07	0	-2.58452e-07	0
QNW	9.52488e-07	0	0	0	-2.85747e-07	0	9.52488e-07	0	0	0	-2.85747e-07	0
QWQ	9.52488e-07	0	0	0	-2.85747e-07	0	9.52488e-07	0	0	0	-2.85747e-07	0
RQD	9.52488e-07	0	0	0	-2.85747e-07	0	9.52488e-07	0	0	0	-2.85747e-07	0
S*V	9.52488e-07	0	0	0	-2.85747e-07	0	9.52488e-07	0	0	0	-2.85747e-07	0
TCI	9.52488e-07	0	0	0	-2.85747e-07	0	9.52488e-07	0	0	0	-2.85747e-07	0
VDI	9.52488e-07	0	0	0	-2.85747e-07	0	9.52488e-07	4.77363e-07	0	0	-3.33483e-07	0
VIG	9.52488e-07	0	0	0	-2.85747e-07	0	9.52488e-07	0	0	0	-2.85747e-07	0
VIN	9.52488e-07	0	0	0	-2.85747e-07	0	9.52488e-07	6.0466e-07	0	0	-3.46213e-07	0
VLV	9.52488e-07	0	0	0	-2.85747e-07	0	9.52488e-07	0	0	0	-2.85747e-07	0
VML	9.52488e-07	0	0	0	-2.85747e-07	0	9.52488e-07	0	0	0	-2.85747e-07	0
YFD	9.52488e-07	0	0	0	-2.85747e-07	0	9.52488e-07	0	0	0	-2.85747e-07	0
YHM	9.52488e-07	0	0	0	-2.85747e-07	0	9.52488e-07	0	0	0	-2.85747e-07	0
YRC	9.52488e-07	0	0	0	-2.85747e-07	0	9.52488e-07	0	0	0	-2.85747e-07	0
*AM	9.97845e-07	0	0	0	-2.99354e-07	0	9.97845e-07	0	0	0	-2.99354e-07	0
CAG	9.97845e-07	0	0	0	-2.99354e-07	0	9.97845e-07	0	0	0	-2.99354e-07	0
DNH	9.97845e-07	0	0	0	-2.99354e-07	0	9.97845e-07	4.77363e-07	0	0	-3.4709e-07	0
EAE	9.97845e-07	0	0	0	-2.99354e-07	0	9.97845e-07	1.14567e-06	1.52048e-06	0	-2.61873e-07	0
ECP	9.97845e-07	0	0	0	-2.99354e-07	0	9.97845e-07	1.14567e-06	7.24038e-07	0	-3.41517e-07	0
FLQ	9.97845e-07	0	0	0	-2.99354e-07	0	9.97845e-07	7.63781e-07	0	0	-3.75732e-07	0
FP*	9.97845e-07	0	0	0	-2.99354e-07	0	9.97845e-07	4.77363e-07	0	0	-3.4709e-07	0
GYT	9.97845e-07	0	0	0	-2.99354e-07	0	9.97845e-07	0	0	0	-2.99354e-07	0
HNC	9.97845e-07	0	0	0	-2.99354e-07	0	9.97845e-07	0	0	0	-2.99354e-07	0
IMY	9.97845e-07	0	0	0	-2.99354e-07	0	9.97845e-07	0	0	0	-2.99354e-07	0
KGL	9.97845e-07	0	0	0	-2.99354e-07	0	9.97845e-07	0	0	0	-2.99354e-07	0
LCH	9.97845e-07	0	0	0	-2.99354e-07	0	9.97845e-07	9.54727e-07	7.24038e-07	0	-3.22422e-07	0
LEM	9.97845e-07	0	0	0	-2.99354e-07	0	9.97845e-07	0	0	0	-2.99354e-07	0
LKW	9.97845e-07	0	0	0	-2.99354e-07	0	9.97845e-07	0	0	0	-2.99354e-07	0
LWE	9.97845e-07	0	0	0	-2.99354e-07	0	9.97845e-07	0	0	0	-2.99354e-07	0
QLC	9.97845e-07	0	0	0	-2.99354e-07	0	9.97845e-07	0	0	0	-2.99354e-07	0
QQD	9.97845e-07	0	0	0	-2.99354e-07	0	9.97845e-07	0	0	0	-2.99354e-07	0
RV*	9.97845e-07	0	0	0	-2.99354e-07	0	9.97845e-07	0	0	0	-2.99354e-07	0
VRG	9.97845e-07	0	0	0	-2.99354e-07	0	9.97845e-07	1.24114e-06	7.24038e-07	0	-3.51064e-07	0
CTM	1.3607e-06	0	1.06604e-06	0	-3.01606e-07	0	1.3607e-06	7.63781e-07	0	0	-4.84587e-07	0
ATM	1.0432e-06	0	0	0	-3.1296e-07	0	1.0432e-06	0	0	0	-3.1296e-07	0
CP*	1.0432e-06	0	0	0	-3.1296e-07	0	1.0432e-06	0	0	0	-3.1296e-07	0
CYI	1.0432e-06	0	0	0	-3.1296e-07	0	1.0432e-06	0	0	0	-3.1296e-07	0
DHI	1.0432e-06	0	0	0	-3.1296e-07	0	1.0432e-06	0	0	0	-3.1296e-07	0
EYA	1.0432e-06	0	0	0	-3.1296e-07	0	1.0432e-06	3.81891e-07	0	0	-3.5115e-07	0
FVM	1.0432e-06	0	0	0	-3.1296e-07	0	1.0432e-06	0	0	0	-3.1296e-07	0
GDG	1.0432e-06	0	0	0	-3.1296e-07	0	1.0432e-06	4.45539e-07	0	0	-3.57514e-07	0
GYR	1.0432e-06	0	0	0	-3.1296e-07	0	1.0432e-06	5.72836e-07	0	0	-3.70244e-07	0
HWL	1.0432e-06	0	0	0	-3.1296e-07	0	1.0432e-06	0	0	0	-3.1296e-07	0
IGL	1.0432e-06	0	0	0	-3.1296e-07	0	1.0432e-06	5.72836e-07	0	0	-3.70244e-07	0
IKV	1.0432e-06	0	0	0	-3.1296e-07	0	1.0432e-06	4.45539e-07	0	0	-3.57514e-07	0
IPI	1.0432e-06	0	0	0	-3.1296e-07	0	1.0432e-06	6.36484e-07	0	0	-3.76609e-07	0
K*Q	1.0432e-06	0	0	0	-3.1296e-07	0	1.0432e-06	0	0	0	-3.1296e-07	0
KEK	1.0432e-06	0	0	0	-3.1296e-07	0	1.0432e-06	0	0	0	-3.1296e-07	0
LMW	1.0432e-06	0	0	0	-3.1296e-07	0	1.0432e-06	0	0	0	-3.1296e-07	0
P*M	1.0432e-06	0	0	0	-3.1296e-07	0	1.0432e-06	0	0	0	-3.1296e-07	0
PC*	1.0432e-06	0	0	0	-3.1296e-07	0	1.0432e-06	0	0	0	-3.1296e-07	0
QER	1.0432e-06	0	0	0	-3.1296e-07	0	1.0432e-06	6.0466e-07	8.68846e-07	0	-2.86542e-07	0
QSY	1.0432e-06	0	0	0	-3.1296e-07	0	1.0432e-06	0	0	0	-3.1296e-07	0
RGW	1.0432e-06	0	0	0	-3.1296e-07	0	1.0432e-06	0	0	0	-3.1296e-07	0
RMM	1.0432e-06	0	0	0	-3.1296e-07	0	1.0432e-06	0	0	0	-3.1296e-07	0
RW*	1.0432e-06	0	0	0	-3.1296e-07	0	1.0432e-06	0	0	0	-3.1296e-07	0
SGM	1.0432e-06	0	0	0	-3.1296e-07	0	1.0432e-06	0	0	0	-3.1296e-07	0
TNW	1.0432e-06	0	0	0	-3.1296e-07	0	1.0432e-06	0	0	0	-3.1296e-07	0
VGL	1.0432e-06	0	0	0	-3.1296e-07	0	1.0432e-06	3.81891e-07	0	0	-3.5115e-07	0
VLG	1.0432e-06	0	0	0	-3.1296e-07	0	1.0432e-06	5.72836e-07	0	0	-3.70244e-07	0
WCI	1.0432e-06	0	0	0	-3.1296e-07	0	1.0432e-06	0	0	0	-3.1296e-07	0
*MR	1.08856e-06	0	0	0	-3.26567e-07	0	1.08856e-06	4.45539e-07	0	0	-3.71121e-07	0
*YH	1.08856e-06	0	0	0	-3.26567e-07	0	1.08856e-06	0	0	0	-3.26567e-07	0
DSF	1.08856e-06	0	0	0	-3.26567e-07	0	1.08856e-06	3.50066e-07	0	0	-3.61574e-07	0
DSY	1.08856e-06	0	0	0	-3.26567e-07	0	1.08856e-06	4.13715e-07	0	0	-3.67939e-07	0
GGK	1.08856e-06	0	0	0	-3.26567e-07	0	1.08856e-06	8.91078e-07	9.4125e-07	0	-3.2155e-07	0
HQE	1.08856e-06	0	0	0	-3.26567e-07	0	1.08856e-06	0	0	0	-3.26567e-07	0
MPG	1.08856e-06	0	0	0	-3.26567e-07	0	1.08856e-06	4.45539e-07	0	0	-3.71121e-07	0
NLF	1.08856e-06	0	0	0	-3.26567e-07	0	1.08856e-06	3.81891e-07	0	0	-3.64757e-07	0
QIR	1.08856e-06	0	0	0	-3.26567e-07	0	1.08856e-06	3.81891e-07	0	0	-3.64757e-07	0
QQR	1.08856e-06	0	0	0	-3.26567e-07	0	1.08856e-06	4.13715e-07	0	0	-3.67939e-07	0
QS*	1.08856e-06	0	0	0	-3.26567e-07	0	1.08856e-06	0	0	0	-3.26567e-07	0
RGC	1.08856e-06	0	0	0	-3.26567e-07	0	1.08856e-06	3.18242e-07	0	0	-3.58392e-07	0
T*E	1.08856e-06	0	0	0	-3.26567e-07	0	1.08856e-06	4.13715e-07	0	0	-3.67939e-07	0
VYD	1.08856e-06	0	0	0	-3.26567e-07	0	1.08856e-06	4.13715e-07	0	0	-3.67939e-07	0
WQP	1.08856e-06	0	0	0	-3.26567e-07	0	1.08856e-06	0	0	0	-3.26567e-07	0
ENY	1.13391e-06	0	0	0	-3.40174e-07	0	1.13391e-06	0	0	0	-3.40174e-07	0
GGM	1.13391e-06	0	0	0	-3.40174e-07	0	1.13391e-06	0	0	0	-3.40174e-07	0
KGH	1.13391e-06	0	0	0	-3.40174e-07	0	1.13391e-06	0	0	0	-3.40174e-07	0
LW*	1.13391e-06	0	0	0	-3.40174e-07	0	1.13391e-06	0	0	0	-3.40174e-07	0
MFL	1.13391e-06	0	0	0	-3.40174e-07	0	1.13391e-06	3.81891e-07	0	0	-3.78363e-07	0
NHM	1.13391e-06	0	0	0	-3.40174e-07	0	1.13391e-06	4.13715e-07	0	0	-3.81546e-07	0
NRW	1.13391e-06	0	0	0	-3.40174e-07	0	1.13391e-06	4.77363e-07	0	0	-3.87911e-07	0
QFT	1.13391e-06	0	0	0	-3.40174e-07	0	1.13391e-06	0	0	0	-3.40174e-07	0
QKK	1.13391e-06	0	0	0	-3.40174e-07	0	1.13391e-06	4.77363e-07	0	0	-3.87911e-07	0
QKW	1.13391e-06	0	0	0	-3.40174e-07	0	1.13391e-06	0	0	0	-3.40174e-07	0
QYK	1.13391e-06	0	0	0	-3.40174e-07	0	1.13391e-06	0	0	0	-3.40174e-07	0
AER	1.17927e-06	0	0	0	-3.53781e-07	0	1.17927e-06	4.45539e-07	0	0	-3.98335e-07	0
AIA	1.17927e-06	0	0	0	-3.53781e-07	0	1.17927e-06	1.0502e-06	1.08606e-06	0	-3.50196e-07	0
ANV	1.17927e-06	0	0	0	-3.53781e-07	0	1.17927e-06	0	0	0	-3.53781e-07	0
KNW	1.17927e-06	0	0	0	-3.53781e-07	0	1.17927e-06	0	0	0	-3.53781e-07	0
KSY	1.17927e-06	0	0	0	-3.53781e-07	0	1.17927e-06	0	0	0	-3.53781e-07	0
LGC	1.17927e-06	0	0	0	-3.53781e-07	0	1.17927e-06	0	0	0	-3.53781e-07	0
NCP	1.17927e-06	0	0	0	-3.53781e-07	0	1.17927e-06	7.00133e-07	0	0	-4.23795e-07	0
PWH	1.17927e-06	0	0	0	-3.53781e-07	0	1.17927e-06	0	0	0	-3.53781e-07	0
QFL	1.17927e-06	0	0	0	-3.53781e-07	0	1.17927e-06	0	0	0	-3.53781e-07	0
WAA	1.17927e-06	0	0	0	-3.53781e-07	0	1.17927e-06	3.81891e-07	0	0	-3.9197e-07	0
WMW	1.17927e-06	0	0	0	-3.53781e-07	0	1.17927e-06	0	0	0	-3.53781e-07	0
CYK	1.22463e-06	0	0	0	-3.67388e-07	0	1.22463e-06	0	0	0	-3.67388e-07	0
GQQ	1.22463e-06	0	0	0	-3.67388e-07	0	1.22463e-06	4.45539e-07	0	0	-4.11942e-07	0
GSI	1.22463e-06	0	0	0	-3.67388e-07	0	1.22463e-06	4.45539e-07	0	0	-4.11942e-07	0
IGR	1.22463e-06	0	0	0	-3.67388e-07	0	1.22463e-06	1.14567e-06	0	0	-4.81956e-07	0
ILK	1.22463e-06	0	0	0	-3.67388e-07	0	1.22463e-06	9.22902e-07	7.24038e-07	0	-3.87275e-07	0
ITG	1.22463e-06	0	0	0	-3.67388e-07	0	1.22463e-06	4.77363e-07	0	0	-4.15125e-07	0
KCA	1.22463e-06	0	0	0	-3.67388e-07	0	1.22463e-06	0	0	0	-3.67388e-07	0
LWG	1.22463e-06	0	0	0	-3.67388e-07	0	1.22463e-06	3.18242e-07	0	0	-3.99213e-07	0
MNY	1.22463e-06	0	0	0	-3.67388e-07	0	1.22463e-06	0	0	0	-3.67388e-07	0
NLG	1.22463e-06	0	0	0	-3.67388e-07	0	1.22463e-06	1.30479e-06	1.15846e-06	0	-3.82022e-07	0
VNV	1.22463e-06	0	0	0	-3.67388e-07	0	1.22463e-06	0	0	0	-3.67388e-07	0
WLR	1.63284e-06	0	1.15487e-06	0	-3.74364e-07	0	1.63284e-06	7.31957e-07	0	0	-5.63047e-07	0
AT*	1.26998e-06	0	0	0	-3.80995e-07	0	1.26998e-06	0	0	0	-3.80995e-07	0
EAQ	1.26998e-06	0	0	0	-3.80995e-07	0	1.26998e-06	1.08202e-06	8.68846e-07	0	-4.02313e-07	0
FEL	1.26998e-06	0	0	0	-3.80995e-07	0	1.26998e-06	0	0	0	-3.80995e-07	0
GMH	1.26998e-06	0	0	0	-3.80995e-07	0	1.26998e-06	9.22902e-07	0	0	-4.73286e-07	0
LTC	1.26998e-06	0	0	0	-3.80995e-07	0	1.26998e-06	3.81891e-07	0	0	-4.19184e-07	0
MLY	1.26998e-06	0	0	0	-3.80995e-07	0	1.26998e-06	0	0	0	-3.80995e-07	0
NAG	1.26998e-06	0	0	0	-3.80995e-07	0	1.26998e-06	0	0	0	-3.80995e-07	0
QNA	1.26998e-06	0	0	0	-3.80995e-07	0	1.26998e-06	0	0	0	-3.80995e-07	0
RVV	1.26998e-06	0	0	0	-3.80995e-07	0	1.26998e-06	0	0	0	-3.80995e-07	0
TIM	1.26998e-06	0	0	0	-3.80995e-07	0	1.26998e-06	0	0	0	-3.80995e-07	0
WTN	1.26998e-06	0	0	0	-3.80995e-07	0	1.26998e-06	0	0	0	-3.80995e-07	0
YQD	1.26998e-06	0	0	0	-3.80995e-07	0	1.26998e-06	4.13715e-07	0	0	-4.22367e-07	0
YTV	1.26998e-06	0	0	0	-3.80995e-07	0	1.26998e-06	0	0	0	-3.80995e-07	0
*HN	1.31534e-06	0	0	0	-3.94602e-07	0	1.31534e-06	0	0	0	-3.94602e-07	0
AD*	1.31534e-06	0	0	0	-3.94602e-07	0	1.31534e-06	0	0	0	-3.94602e-07	0
CAV	1.31534e-06	0	0	0	-3.94602e-07	0	1.31534e-06	0	0	0	-3.94602e-07	0
DAA	1.31534e-06	0	0	0	-3.94602e-07	0	1.31534e-06	9.54727e-07	0	0	-4.90075e-07	0
DML	1.31534e-06	0	0	0	-3.94602e-07	0	1.31534e-06	1.55939e-06	1.9549e-06	0	-3.55051e-07	0
FHT	1.31534e-06	0	0	0	-3.94602e-07	0	1.31534e-06	7.00133e-07	0	0	-4.64616e-07	0
FPM	1.31534e-06	0	0	0	-3.94602e-07	0	1.31534e-06	0	0	0	-3.94602e-07	0
GSE	1.31534e-06	0	0	0	-3.94602e-07	0	1.31534e-06	5.41012e-07	0	0	-4.48704e-07	0
HR*	1.31534e-06	0	0	0	-3.94602e-07	0	1.31534e-06	4.13715e-07	0	0	-4.35974e-07	0
KCK	1.31534e-06	0	0	0	-3.94602e-07	0	1.31534e-06	0	0	0	-3.94602e-07	0
KEP	1.31534e-06	0	0	0	-3.94602e-07	0	1.31534e-06	0	0	0	-3.94602e-07	0
NVV	1.31534e-06	0	0	0	-3.94602e-07	0	1.31534e-06	0	0	0	-3.94602e-07	0
PIG	1.31534e-06	0	0	0	-3.94602e-07	0	1.31534e-06	6.0466e-07	0	0	-4.55068e-07	0
SHW	1.31534e-06	0	0	0	-3.94602e-07	0	1.31534e-06	0	0	0	-3.94602e-07	0
TEN	1.31534e-06	0	0	0	-3.94602e-07	0	1.31534e-06	4.77363e-07	0	0	-4.42339e-07	0
*PM	1.3607e-06	0	0	0	-4.08209e-07	0	1.3607e-06	0	0	0	-4.08209e-07	0
DTF	1.3607e-06	0	0	0	-4.08209e-07	0	1.3607e-06	5.09187e-07	0	0	-4.59128e-07	0
QKG	1.3607e-06	0	0	0	-4.08209e-07	0	1.3607e-06	0	0	0	-4.08209e-07	0
QTD	1.3607e-06	0	0	0	-4.08209e-07	0	1.3607e-06	3.81891e-07	0	0	-4.46398e-07	0
RM*	1.3607e-06	0	0	0	-4.08209e-07	0	1.3607e-06	0	0	0	-4.08209e-07	0
V*T	1.3607e-06	0	0	0	-4.08209e-07	0	1.3607e-06	0	0	0	-4.08209e-07	0
WTP	1.3607e-06	0	0	0	-4.08209e-07	0	1.3607e-06	0	0	0	-4.08209e-07	0
YFL	1.3607e-06	0	0	0	-4.08209e-07	0	1.3607e-06	3.50066e-07	0	0	-4.43216e-07	0
YMV	1.3607e-06	0	0	0	-4.08209e-07	0	1.3607e-06	0	0	0	-4.08209e-07	0
YSG	1.3607e-06	0	0	0	-4.08209e-07	0	1.3607e-06	0	0	0	-4.08209e-07	0
ASE	1.40605e-06	0	0	0	-4.21816e-07	0	1.40605e-06	1.01837e-06	7.96442e-07	0	-4.4401e-07	0
NWR	1.40605e-06	0	0	0	-4.21816e-07	0	1.40605e-06	0	0	0	-4.21816e-07	0
PCN	1.40605e-06	0	0	0	-4.21816e-07	0	1.40605e-06	3.18242e-07	0	0	-4.53641e-07	0
SVN	1.40605e-06	0	0	0	-4.21816e-07	0	1.40605e-06	1.0502e-06	0	0	-5.26836e-07	0
VT*	1.40605e-06	0	0	0	-4.21816e-07	0	1.40605e-06	0	0	0	-4.21816e-07	0
AKC	1.45141e-06	0	0	0	-4.35423e-07	0	1.45141e-06	0	0	0	-4.35423e-07	0
ATD	1.45141e-06	0	0	0	-4.35423e-07	0	1.45141e-06	6.36484e-07	8.68846e-07	0	-4.12187e-07	0
EQE	1.45141e-06	0	0	0	-4.35423e-07	0	1.45141e-06	5.41012e-07	0	0	-4.89524e-07	0
FGK	1.45141e-06	0	0	0	-4.35423e-07	0	1.45141e-06	0	0	0	-4.35423e-07	0
KLV	1.45141e-06	0	0	0	-4.35423e-07	0	1.45141e-06	0	0	0	-4.35423e-07	0
MIM	1.45141e-06	0	0	0	-4.35423e-07	0	1.45141e-06	0	0	0	-4.35423e-07	0
MLI	1.45141e-06	0	0	0	-4.35423e-07	0	1.45141e-06	4.77363e-07	0	0	-4.8316e-07	0
NWT	1.45141e-06	0	0	0	-4.35423e-07	0	1.45141e-06	7.00133e-07	0	0	-5.05437e-07	0
R*Y	1.45141e-06	0	0	0	-4.35423e-07	0	1.45141e-06	0	0	0	-4.35423e-07	0
VCW	1.45141e-06	0	0	0	-4.35423e-07	0	1.45141e-06	0	0	0	-4.35423e-07	0
APF	1.49677e-06	0	0	0	-4.4903e-07	0	1.49677e-06	0	0	0	-4.4903e-07	0
EH*	1.49677e-06	0	0	0	-4.4903e-07	0	1.49677e-06	0	0	0	-4.4903e-07	0
FHG	1.49677e-06	0	0	0	-4.4903e-07	0	1.49677e-06	0	0	0	-4.4903e-07	0
KFS	1.49677e-06	0	0	0	-4.4903e-07	0	1.49677e-06	0	0	0	-4.4903e-07	0
KYS	1.49677e-06	0	0	0	-4.4903e-07	0	1.49677e-06	0	0	0	-4.4903e-07	0
MTH	1.49677e-06	0	0	0	-4.4903e-07	0	1.49677e-06	1.0502e-06	0	0	-5.5405e-07	0
RHW	1.49677e-06	0	0	0	-4.4903e-07	0	1.49677e-06	0	0	0	-4.4903e-07	0
TCG	1.49677e-06	0	0	0	-4.4903e-07	0	1.49677e-06	0	0	0	-4.4903e-07	0
YKP	1.49677e-06	0	0	0	-4.4903e-07	0	1.49677e-06	7.63781e-07	7.24038e-07	0	-4.53005e-07	0
FEA	1.54212e-06	0	0	0	-4.62637e-07	0	1.54212e-06	0	0	0	-4.62637e-07	0
FPK	1.54212e-06	0	0	0	-4.62637e-07	0	1.54212e-06	4.77363e-07	0	0	-5.10374e-07	0
GEP	1.54212e-06	0	0	0	-4.62637e-07	0	1.54212e-06	8.2743e-07	0	0	-5.4538e-07	0
HGK	1.54212e-06	0	0	0	-4.62637e-07	0	1.54212e-06	0	0	0	-4.62637e-07	0
I*P	1.54212e-06	0	0	0	-4.62637e-07	0	1.54212e-06	0	0	0	-4.62637e-07	0
ISY	1.54212e-06	0	0	0	-4.62637e-07	0	1.54212e-06	6.68309e-07	0	0	-5.29468e-07	0
KQC	1.54212e-06	0	0	0	-4.62637e-07	0	1.54212e-06	9.22902e-07	0	0	-5.54927e-07	0
LYG	1.54212e-06	0	0	0	-4.62637e-07	0	1.54212e-06	0	0	0	-4.62637e-07	0
NNG	1.54212e-06	0	0	0	-4.62637e-07	0	1.54212e-06	0	0	0	-4.62637e-07	0
VPW	1.54212e-06	0	0	0	-4.62637e-07	0	1.54212e-06	0	0	0	-4.62637e-07	0
YSD	1.54212e-06	0	0	0	-4.62637e-07	0	1.54212e-06	0	0	0	-4.62637e-07	0
*LY	1.58748e-06	0	0	0	-4.76244e-07	0	1.58748e-06	0	0	0	-4.76244e-07	0
A*A	1.58748e-06	0	0	0	-4.76244e-07	0	1.58748e-06	0	0	0	-4.76244e-07	0
AVI	1.58748e-06	0	0	0	-4.76244e-07	0	1.58748e-06	0	0	0	-4.76244e-07	0
ENK	1.58748e-06	0	0	0	-4.76244e-07	0	1.58748e-06	7.95605e-07	0	0	-5.55805e-07	0
IL*	1.58748e-06	0	0	0	-4.76244e-07	0	1.58748e-06	0	0	0	-4.76244e-07	0
LQG	1.58748e-06	0	0	0	-4.76244e-07	0	1.58748e-06	6.36484e-07	7.24038e-07	0	-4.67489e-07	0
NFP	1.58748e-06	0	0	0	-4.76244e-07	0	1.58748e-06	9.54727e-07	9.4125e-07	0	-4.77592e-07	0
TFR	1.58748e-06	0	0	0	-4.76244e-07	0	1.58748e-06	5.09187e-07	7.96442e-07	0	-4.47519e-07	0
*QP	1.63284e-06	0	0	0	-4.89851e-07	0	1.63284e-06	0	0	0	-4.89851e-07	0
ANY	1.63284e-06	0	0	0	-4.89851e-07	0	1.63284e-06	0	0	0	-4.89851e-07	0
DPG	1.63284e-06	0	0	0	-4.89851e-07	0	1.63284e-06	4.45539e-07	7.96442e-07	0	-4.54761e-07	0
MYH	1.63284e-06	0	0	0	-4.89851e-07	0	1.63284e-06	0	0	0	-4.89851e-07	0
TFM	1.63284e-06	0	0	0	-4.89851e-07	0	1.63284e-06	0	0	0	-4.89851e-07	0
TYV	1.63284e-06	0	0	0	-4.89851e-07	0	1.63284e-06	5.72836e-07	0	0	-5.47135e-07	0
*HR	1.67819e-06	0	0	0	-5.03458e-07	0	1.67819e-06	0	0	0	-5.03458e-07	0
ELY	1.67819e-06	0	0	0	-5.03458e-07	0	1.67819e-06	5.41012e-07	0	0	-5.57559e-07	0
GPE	1.67819e-06	0	0	0	-5.03458e-07	0	1.67819e-06	0	0	0	-5.03458e-07	0
IGH	1.67819e-06	0	0	0	-5.03458e-07	0	1.67819e-06	7.63781e-07	0	0	-5.79836e-07	0
MGG	1.67819e-06	0	0	0	-5.03458e-07	0	1.67819e-06	3.81891e-07	0	0	-5.41647e-07	0
NGV	1.67819e-06	0	0	0	-5.03458e-07	0	1.67819e-06	3.81891e-07	0	0	-5.41647e-07	0
PCK	1.67819e-06	0	0	0	-5.03458e-07	0	1.67819e-06	3.50066e-07	0	0	-5.38465e-07	0
VCA	1.67819e-06	0	0	0	-5.03458e-07	0	1.67819e-06	7.31957e-07	0	0	-5.76654e-07	0
VPI	1.67819e-06	0	0	0	-5.03458e-07	0	1.67819e-06	0	0	0	-5.03458e-07	0
WFY	1.67819e-06	0	0	0	-5.03458e-07	0	1.67819e-06	7.00133e-07	0	0	-5.73471e-07	0
WR*	1.67819e-06	0	0	0	-5.03458e-07	0	1.67819e-06	0	0	0	-5.03458e-07	0
YFG	1.67819e-06	0	0	0	-5.03458e-07	0	1.67819e-06	0	0	0	-5.03458e-07	0
YIH	1.67819e-06	0	0	0	-5.03458e-07	0	1.67819e-06	0	0	0	-5.03458e-07	0
*RG	1.72355e-06	0	0	0	-5.17065e-07	0	1.72355e-06	3.50066e-07	0	0	-5.52072e-07	0
IC*	1.72355e-06	0	0	0	-5.17065e-07	0	1.72355e-06	0	0	0	-5.17065e-07	0
LFD	1.72355e-06	0	0	0	-5.17065e-07	0	1.72355e-06	5.41012e-07	0	0	-5.71166e-07	0
QAM	1.72355e-06	0	0	0	-5.17065e-07	0	1.72355e-06	0	0	0	-5.17065e-07	0
TAW	1.72355e-06	0	0	0	-5.17065e-07	0	1.72355e-06	0	0	0	-5.17065e-07	0
YAM	1.72355e-06	0	0	0	-5.17065e-07	0	1.72355e-06	0	0	0	-5.17065e-07	0
*NH	1.76891e-06	0	0	0	-5.30672e-07	0	1.76891e-06	0	0	0	-5.30672e-07	0
D*R	1.76891e-06	0	0	0	-5.30672e-07	0	1.76891e-06	5.72836e-07	0	0	-5.87956e-07	0
NQN	1.76891e-06	0	0	0	-5.30672e-07	0	1.76891e-06	8.91078e-07	0	0	-6.1978e-07	0
PFA	1.76891e-06	0	0	0	-5.30672e-07	0	1.76891e-06	0	0	0	-5.30672e-07	0
QCR	1.76891e-06	0	0	0	-5.30672e-07	0	1.76891e-06	0	0	0	-5.30672e-07	0
RAD	1.76891e-06	0	0	0	-5.30672e-07	0	1.76891e-06	1.0502e-06	7.96442e-07	0	-5.56048e-07	0
SEV	1.76891e-06	0	0	0	-5.30672e-07	0	1.76891e-06	1.20932e-06	0	0	-6.51604e-07	0
TGQ	1.76891e-06	0	0	0	-5.30672e-07	0	1.76891e-06	6.68309e-07	0	0	-5.97503e-07	0
YVP	1.81426e-06	0	0	0	-5.44279e-07	0	1.81426e-06	5.72836e-07	0	0	-6.01563e-07	0
RLG	2.90282e-06	0	0	1.06626e-06	-5.50969e-07	-0.434958	2.90282e-06	7.00133e-07	0	0	-9.4086e-07	0
INK	1.85962e-06	0	0	0	-5.57886e-07	0	1.85962e-06	1.30479e-06	7.96442e-07	0	-6.08721e-07	0
QAT	1.85962e-06	0	0	0	-5.57886e-07	0	1.85962e-06	4.13715e-07	0	0	-5.99258e-07	0
YLQ	1.85962e-06	0	0	0	-5.57886e-07	0	1.85962e-06	6.68309e-07	0	0	-6.24717e-07	0
YND	1.85962e-06	0	0	0	-5.57886e-07	0	1.85962e-06	1.33662e-06	0	0	-6.91548e-07	0
TAD	1.90498e-06	0	0	0	-5.71493e-07	0	1.90498e-06	5.72836e-07	0	0	-6.28777e-07	0
VNQ	1.90498e-06	0	0	0	-5.71493e-07	0	1.90498e-06	7.31957e-07	0	0	-6.44689e-07	0
NIV	2.22247e-06	0	8.88363e-07	0	-5.77906e-07	0	2.22247e-06	1.11385e-06	0	0	-7.78127e-07	0
*PN	1.95033e-06	0	0	0	-5.851e-07	0	1.95033e-06	3.50066e-07	0	0	-6.20107e-07	0
AET	1.95033e-06	0	0	0	-5.851e-07	0	1.95033e-06	5.41012e-07	0	0	-6.39201e-07	0
AHG	1.95033e-06	0	0	0	-5.851e-07	0	1.95033e-06	5.09187e-07	0	0	-6.36019e-07	0
AQI	1.95033e-06	0	0	0	-5.851e-07	0	1.95033e-06	3.50066e-07	0	0	-6.20107e-07	0
GRY	1.95033e-06	0	0	0	-5.851e-07	0	1.95033e-06	1.01837e-06	0	0	-6.86938e-07	0
MQL	2.0864e-06	0	0	0	-6.25921e-07	0	2.0864e-06	0	0	0	-6.25921e-07	0
YYF	2.0864e-06	0	0	0	-6.25921e-07	0	2.0864e-06	0	0	0	-6.25921e-07	0
RNW	2.13176e-06	0	0	0	-6.39528e-07	0	2.13176e-06	0	0	0	-6.39528e-07	0
VC*	2.13176e-06	0	0	0	-6.39528e-07	0	2.13176e-06	0	0	0	-6.39528e-07	0
DGH	2.17712e-06	0	0	0	-6.53135e-07	0	2.17712e-06	1.01837e-06	0	0	-7.54972e-07	0
HEM	2.17712e-06	0	0	0	-6.53135e-07	0	2.17712e-06	5.72836e-07	0	0	-7.10419e-07	0
SLF	2.17712e-06	0	0	0	-6.53135e-07	0	2.17712e-06	7.00133e-07	0	0	-7.23148e-07	0
WFC	2.17712e-06	0	0	0	-6.53135e-07	0	2.17712e-06	6.36484e-07	0	0	-7.16783e-07	0
YSQ	2.17712e-06	0	0	0	-6.53135e-07	0	2.17712e-06	7.00133e-07	0	0	-7.23148e-07	0
SS*	2.22247e-06	0	0	0	-6.66742e-07	0	2.22247e-06	0	0	0	-6.66742e-07	0
[truncated: 5,703 more rows]
