# Supplementary material for: High-Throughput Detection of Cyanobacterial Form I Rubisco Assembly
Source: ACS Synth Biol. 2025 Dec 22;15(1):161–70. doi: 10.1021/acssynbio.5c00591 (PMC12814518; doi:10.1021/acssynbio.5c00591)
Supplement: Supplementary file 3 [file sb5c00591_si_003.zip]

Archive with 82 entries (81 files):
- Supplementary File 1 - plasmids used in this work/
- __MACOSX/._Supplementary File 1 - plasmids used in this work
- Supplementary File 1 - plasmids used in this work/pJW012a - ColE1 sd8 cCadC-PbRbcL cat.gb
- __MACOSX/Supplementary File 1 - plasmids used in this work/._pJW012a - ColE1 sd8 cCadC-PbRbcL cat.gb
- Supplementary File 1 - plasmids used in this work/pJW031 - cloDF13 Ptac GroELS Pbad HnRaf2 aadA.gb
- __MACOSX/Supplementary File 1 - plasmids used in this work/._pJW031 - cloDF13 Ptac GroELS Pbad HnRaf2 aadA.gb
- Supplementary File 1 - plasmids used in this work/pJW033bb - ColE1 Ptac HnRbcL K139A HnRbcS bla.gb
- __MACOSX/Supplementary File 1 - plasmids used in this work/._pJW033bb - ColE1 Ptac HnRbcL K139A HnRbcS bla.gb
- Supplementary File 1 - plasmids used in this work/pJW033ba - ColE1 Ptac HnRbcL HnRbcS bla.gb
- __MACOSX/Supplementary File 1 - plasmids used in this work/._pJW033ba - ColE1 Ptac HnRbcL HnRbcS bla.gb
- Supplementary File 1 - plasmids used in this work/spJW001x1 - M13 gIII cCadC-HnRbcLS L6 NNK.gb
- __MACOSX/Supplementary File 1 - plasmids used in this work/._spJW001x1 - M13 gIII cCadC-HnRbcLS L6 NNK.gb
- Supplementary File 1 - plasmids used in this work/pJW033LE - ColE1 Ptac HnRbcL L6 MLL HnRbcS bla.gb
- __MACOSX/Supplementary File 1 - plasmids used in this work/._pJW033LE - ColE1 Ptac HnRbcL L6 MLL HnRbcS bla.gb
- Supplementary File 1 - plasmids used in this work/pJW018 - cloDF13 Ptac GroELS Pbad SeRaf1 aadA.gb
- __MACOSX/Supplementary File 1 - plasmids used in this work/._pJW018 - cloDF13 Ptac GroELS Pbad SeRaf1 aadA.gb
- Supplementary File 1 - plasmids used in this work/pJW039 - cloDF13 Ptac GroELS Pbad AnaCA RbcX aadA.gb
- __MACOSX/Supplementary File 1 - plasmids used in this work/._pJW039 - cloDF13 Ptac GroELS Pbad AnaCA RbcX aadA.gb
- Supplementary File 1 - plasmids used in this work/spJW001a - M13 gIII cCadC-HnRbcLS wt.gb
- __MACOSX/Supplementary File 1 - plasmids used in this work/._spJW001a - M13 gIII cCadC-HnRbcLS wt.gb
- Supplementary File 1 - plasmids used in this work/pJW041 - ColE1 sd8 cCadC-SeRbcLS C cat.gb
- __MACOSX/Supplementary File 1 - plasmids used in this work/._pJW041 - ColE1 sd8 cCadC-SeRbcLS C cat.gb
- Supplementary File 1 - plasmids used in this work/pSL012 p15a PcadBA sd8 mGL KanR.gb
- __MACOSX/Supplementary File 1 - plasmids used in this work/._pSL012 p15a PcadBA sd8 mGL KanR.gb
- Supplementary File 1 - plasmids used in this work/pJW022 - ColE1 sd8 cCadC-HnRbcL cat.gb
- __MACOSX/Supplementary File 1 - plasmids used in this work/._pJW022 - ColE1 sd8 cCadC-HnRbcL cat.gb
- Supplementary File 1 - plasmids used in this work/pJW040 - ColE1  sd8 cCadC-SeRbcL C cat.gb
- __MACOSX/Supplementary File 1 - plasmids used in this work/._pJW040 - ColE1  sd8 cCadC-SeRbcL C cat.gb
- Supplementary File 1 - plasmids used in this work/.DS_Store
- __MACOSX/Supplementary File 1 - plasmids used in this work/._.DS_Store
- Supplementary File 1 - plasmids used in this work/pJW023e - ColE1 sd8 cCadC-HnRbcLS R208A cat.gb
- __MACOSX/Supplementary File 1 - plasmids used in this work/._pJW023e - ColE1 sd8 cCadC-HnRbcLS R208A cat.gb
- Supplementary File 1 - plasmids used in this work/pJW023f - ColE1 sd8 cCadC-HnRbcLS E102A cat.gb
- __MACOSX/Supplementary File 1 - plasmids used in this work/._pJW023f - ColE1 sd8 cCadC-HnRbcLS E102A cat.gb
- Supplementary File 1 - plasmids used in this work/pJW033bf - ColE1 Ptac HnRbcL E102A HnRbcS bla.gb
- __MACOSX/Supplementary File 1 - plasmids used in this work/._pJW033bf - ColE1 Ptac HnRbcL E102A HnRbcS bla.gb
- Supplementary File 1 - plasmids used in this work/pJW033LF - ColE1 Ptac HnRbcL L6 PTQ HnRbcS bla.gb
- __MACOSX/Supplementary File 1 - plasmids used in this work/._pJW033LF - ColE1 Ptac HnRbcL L6 PTQ HnRbcS bla.gb
- Supplementary File 1 - plasmids used in this work/pJW033be - ColE1 Ptac HnRbcL R208A HnRbcS bla.gb
- __MACOSX/Supplementary File 1 - plasmids used in this work/._pJW033be - ColE1 Ptac HnRbcL R208A HnRbcS bla.gb
- Supplementary File 1 - plasmids used in this work/pJW023c - ColE1 sd8 cCadC-HnRbcLS A136V cat.gb
- __MACOSX/Supplementary File 1 - plasmids used in this work/._pJW023c - ColE1 sd8 cCadC-HnRbcLS A136V cat.gb
- Supplementary File 1 - plasmids used in this work/pJW033bc - ColE1 Ptac HnRbcL A136V HnRbcS bla.gb
- __MACOSX/Supplementary File 1 - plasmids used in this work/._pJW033bc - ColE1 Ptac HnRbcL A136V HnRbcS bla.gb
- Supplementary File 1 - plasmids used in this work/pJW033LB - ColE1 Ptac HnRbcL L6 EKN HnRbcS bla.gb
- __MACOSX/Supplementary File 1 - plasmids used in this work/._pJW033LB - ColE1 Ptac HnRbcL L6 EKN HnRbcS bla.gb
- Supplementary File 1 - plasmids used in this work/pBL155B - ColE1 cCadC-RbcM cat.gb
- __MACOSX/Supplementary File 1 - plasmids used in this work/._pBL155B - ColE1 cCadC-RbcM cat.gb
- Supplementary File 1 - plasmids used in this work/pJW023d - ColE1 sd8 cCadC-HnRbcLS E422A cat.gb
- __MACOSX/Supplementary File 1 - plasmids used in this work/._pJW023d - ColE1 sd8 cCadC-HnRbcLS E422A cat.gb
- Supplementary File 1 - plasmids used in this work/pJW005b - ColE1 sd8 cCadC-SeRbcLS cat.gb
- __MACOSX/Supplementary File 1 - plasmids used in this work/._pJW005b - ColE1 sd8 cCadC-SeRbcLS cat.gb
- Supplementary File 1 - plasmids used in this work/pJW023a - ColE1 sd8 cCadC-HnRbcLS cat.gb
- __MACOSX/Supplementary File 1 - plasmids used in this work/._pJW023a - ColE1 sd8 cCadC-HnRbcLS cat.gb
- Supplementary File 1 - plasmids used in this work/pJW033bd - ColE1 Ptac HnRbcL E422A HnRbcS bla.gb
- __MACOSX/Supplementary File 1 - plasmids used in this work/._pJW033bd - ColE1 Ptac HnRbcL E422A HnRbcS bla.gb
- Supplementary File 1 - plasmids used in this work/pJH048 P15A PcadBA sd5 gIII.gb
- __MACOSX/Supplementary File 1 - plasmids used in this work/._pJH048 P15A PcadBA sd5 gIII.gb
- Supplementary File 1 - plasmids used in this work/pJC175e.gb
- __MACOSX/Supplementary File 1 - plasmids used in this work/._pJC175e.gb
- Supplementary File 1 - plasmids used in this work/pJW004 - ColE1 sd8 cCadC-SeRbcL cat.gb
- __MACOSX/Supplementary File 1 - plasmids used in this work/._pJW004 - ColE1 sd8 cCadC-SeRbcL cat.gb
- Supplementary File 1 - plasmids used in this work/pJW010b - cloDF13 Ptac GroELS aadA.gb
- __MACOSX/Supplementary File 1 - plasmids used in this work/._pJW010b - cloDF13 Ptac GroELS aadA.gb
- Supplementary File 1 - plasmids used in this work/pJW033LI - ColE1 Ptac HnRbcL L6 PSS HnRbcS bla.gb
- __MACOSX/Supplementary File 1 - plasmids used in this work/._pJW033LI - ColE1 Ptac HnRbcL L6 PSS HnRbcS bla.gb
- Supplementary File 1 - plasmids used in this work/pJW046 - cloDF13 Pbad GroELS aadA.gb
- __MACOSX/Supplementary File 1 - plasmids used in this work/._pJW046 - cloDF13 Pbad GroELS aadA.gb
- Supplementary File 1 - plasmids used in this work/pJW023b - ColE1 sd8 cCadC-HnRbcLS K139A cat.gb
- __MACOSX/Supplementary File 1 - plasmids used in this work/._pJW023b - ColE1 sd8 cCadC-HnRbcLS K139A cat.gb
- Supplementary File 1 - plasmids used in this work/pJW033LG - ColE1 Ptac HnRbcL L6 LKS HnRbcS bla.gb
- __MACOSX/Supplementary File 1 - plasmids used in this work/._pJW033LG - ColE1 Ptac HnRbcL L6 LKS HnRbcS bla.gb
- Supplementary File 1 - plasmids used in this work/spJW001e - M13 gIII cCadC-HnRbcLS R208A.gb
- __MACOSX/Supplementary File 1 - plasmids used in this work/._spJW001e - M13 gIII cCadC-HnRbcLS R208A.gb
- Supplementary File 1 - plasmids used in this work/pJW033LC - ColE1 Ptac HnRbcL L6 MRQ HnRbcS bla.gb
- __MACOSX/Supplementary File 1 - plasmids used in this work/._pJW033LC - ColE1 Ptac HnRbcL L6 MRQ HnRbcS bla.gb
- Supplementary File 1 - plasmids used in this work/pJW019 - cloDF13 Ptac GroELS Pbad SeRbcX aadA.gb
- __MACOSX/Supplementary File 1 - plasmids used in this work/._pJW019 - cloDF13 Ptac GroELS Pbad SeRbcX aadA.gb
- Supplementary File 1 - plasmids used in this work/pJW033LH - ColE1 Ptac HnRbcL L6 ISP HnRbcS bla.gb
- __MACOSX/Supplementary File 1 - plasmids used in this work/._pJW033LH - ColE1 Ptac HnRbcL L6 ISP HnRbcS bla.gb
- Supplementary File 1 - plasmids used in this work/pJW033LA - ColE1 Ptac HnRbcL L6 CRL HnRbcS bla.gb
- __MACOSX/Supplementary File 1 - plasmids used in this work/._pJW033LA - ColE1 Ptac HnRbcL L6 CRL HnRbcS bla.gb
