# Supplementary material for: High-Throughput Detection of Cyanobacterial Form I Rubisco Assembly
Source: ACS Synth Biol. 2025 Dec 22;15(1):161–70. doi: 10.1021/acssynbio.5c00591 (PMC12814518; doi:10.1021/acssynbio.5c00591)
Supplement: Supplementary file 3 [file sb5c00591_si_003.zip › Supplementary File 1 - plasmids used in this work/pJW012a - ColE1 sd8 cCadC-PbRbcL cat.gb]

LOCUS       pJW012a_-_[ColE1]_sd8_c 4251 bp ds-DNA     circular     23-FEB-2025
DEFINITION  .
FEATURES             Location/Qualifiers
     CDS             complement(428..619)
                     /label="Rop"
                     /ApEinfo_revcolor="#75c6a9"
                     /ApEinfo_fwdcolor="#75c6a9"
     USER junction   716..724
                     /label="USER021"
                     /ApEinfo_revcolor="#c7b0e3"
                     /ApEinfo_fwdcolor="#c7b0e3"
     USER junction   718..729
                     /label="USER006"
                     /ApEinfo_revcolor="#c7b0e3"
                     /ApEinfo_fwdcolor="#c7b0e3"
     terminator      730..774
                     /label="rrnB1 short"
                     /ApEinfo_revcolor="#f58a5e"
                     /ApEinfo_fwdcolor="#f58a5e"
     USER junction   782..796
                     /label="USER008"
                     /ApEinfo_revcolor="#c7b0e3"
                     /ApEinfo_fwdcolor="#c7b0e3"
     protein bind... 816..834
                     /label="tetR"
                     /ApEinfo_revcolor="#f6989d"
                     /ApEinfo_fwdcolor="#f6989d"
     promoter        835..870
                     /label="Ptet"
                     /ApEinfo_revcolor="#c4df9b"
                     /ApEinfo_fwdcolor="#c4df9b"
     protein bind... 870..888
                     /label="tetR"
                     /ApEinfo_revcolor="#f6989d"
                     /ApEinfo_fwdcolor="#f6989d"
     misc_feature    921..935
                     /label="USER004_BL"
                     /ApEinfo_revcolor="#c7b0e3"
                     /ApEinfo_fwdcolor="#c7b0e3"
     USER junction   927..935
                     /label="USER009"
                     /ApEinfo_revcolor="#c7b0e3"
                     /ApEinfo_fwdcolor="#c7b0e3"
     RBS             936..949
                     /label="sd8"
                     /ApEinfo_revcolor="#b7e6d7"
                     /ApEinfo_fwdcolor="#b7e6d7"
     CDS             950..1429
                     /label="cadC 1-155 Leu16 TM GCN4 ZIP"
                     /ApEinfo_revcolor="#75c6a9"
                     /ApEinfo_fwdcolor="#75c6a9"
     CDS             950..1429
                     /label="Translation 950-1429"
                     /translation="MQQPVVRVGEWLVTPSINQISRNGRQLTLRPRLIDLLVFFAQHSGEVLSRDELIDNVWKRSIVTNHVVTQSISELRKSLKDNDEDSPVYIATVPKRGYKLMVPVIWYSEEEGEEIMLSSAAAISEAVPATDSPSHSLNIQNTATPPEQSPVKSKRGGSGG"
     gene            953..1414
                     /label="cadC 1-155"
                     /ApEinfo_revcolor="#f8d3a9"
                     /ApEinfo_fwdcolor="#f8d3a9"
     misc_feature    1031..1039
                     /label="USER"
                     /ApEinfo_revcolor="#c7b0e3"
                     /ApEinfo_fwdcolor="#c7b0e3"
     misc_feature    1037..1039
                     /label="E30R"
                     /ApEinfo_revcolor="#f58a5e"
                     /ApEinfo_fwdcolor="#f58a5e"
     misc_feature    1307..1321
                     /label="AAAIS mutation"
                     /ApEinfo_revcolor="#f58a5e"
                     /ApEinfo_fwdcolor="#f58a5e"
     misc_feature    1309..1317
                     /label="USER"
                     /ApEinfo_revcolor="#c7b0e3"
                     /ApEinfo_fwdcolor="#c7b0e3"
     USER junction   1420..1429
                     /label="USER"
                     /ApEinfo_revcolor="#c7b0e3"
                     /ApEinfo_fwdcolor="#c7b0e3"
     misc_feature    1430..2818
                     /label="Promineofilum breve RbcL"
                     /ApEinfo_revcolor="#85dae9"
                     /ApEinfo_fwdcolor="#85dae9"
     CDS             1430..2818
                     /ApEinfo_revcolor="#84b0dc"
                     /ApEinfo_fwdcolor="#84b0dc"
                     /translation="MAIHNPLAGPKTVKARPTAELSDAYKAGVRAYAVDYYVPDYIPQDTDLLCAFRIQPRGVDMIEAAAAVAAESSTGTWTEVWSNQLTDIDFYKAKVYAITGDIAYIAYPLDLFEENSVVNIMSSIVGNVFGFKAVGALRLEDMRIPLALVKTFPGPRVGIYDERVWSNKWDRPLIGGTVKPKLGLSPKAYSTIIYECLSGGLDTSKDDENMNSQPFSRWRDRFMYAQEAVDRAAAETNEFKGHWHNVTAGSTEESLRRLEYAYELGSRMVMFDFLTAGFAASADIFKRAGELDMIVHCHRAMHAVFTRQANHGIAMRVVAKWLRLTGGDHLHTGTVVGKLEGSWNDTLGIIDILRERYVKANLEHGLYFDQDFGGLKASWPVASGGIHVHHVPDLLKIYGNDAFFLFGGGTHGHPDGSRAGAIANRAAVEAVSAGQTLQQAARSCPELRKSLELWADVKFEVVQ"
     misc_feature    2819..2821
                     /label="added by primer"
                     /ApEinfo_revcolor="#f8d3a9"
                     /ApEinfo_fwdcolor="#f8d3a9"
     CDS             2819..2821
                     /ApEinfo_revcolor="#84b0dc"
                     /ApEinfo_fwdcolor="#84b0dc"
                     /translation="*"
     USER junction   2822..2833
                     /label="USER002"
                     /ApEinfo_revcolor="#c7b0e3"
                     /ApEinfo_fwdcolor="#c7b0e3"
     terminator      complement(2841..2876)
                     /label="p14/tonB bidirectional terminator"
                     /ApEinfo_revcolor="#f58a5e"
                     /ApEinfo_fwdcolor="#f58a5e"
     terminator      complement(2843..2874)
                     /label="tonB"
                     /ApEinfo_revcolor="#f58a5e"
                     /ApEinfo_fwdcolor="#f58a5e"
     cloning         2877..2889
                     /label="fragment"
                     /ApEinfo_revcolor="#c6c9d1"
                     /ApEinfo_fwdcolor="#c6c9d1"
     USER junction   2877..2889
                     /label="USER005"
                     /ApEinfo_revcolor="#c7b0e3"
                     /ApEinfo_fwdcolor="#c7b0e3"
     CDS             complement(2890..3549)
                     /label="cat"
                     /ApEinfo_revcolor="#75c6a9"
                     /ApEinfo_fwdcolor="#75c6a9"
     USER junction   complement(2919..2926)
                     /label="USER028"
                     /ApEinfo_revcolor="#c7b0e3"
                     /ApEinfo_fwdcolor="#c7b0e3"
     promoter        complement(3550..3647)
                     /label="cat promoter"
                     /ApEinfo_revcolor="#c4df9b"
                     /ApEinfo_fwdcolor="#c4df9b"
     misc_feature    3653..3663
                     /label="USER030"
                     /ApEinfo_revcolor="#c7b0e3"
                     /ApEinfo_fwdcolor="#c7b0e3"
     origin          3664..4251
                     /label="colE1"
                     /ApEinfo_revcolor="#85dae9"
                     /ApEinfo_fwdcolor="#85dae9"
ORIGIN
        1 aacgccagca acgcggcctt tttacggttc ctggcctttt gctggccttt tgctcacatg
       61 ttctttcctg cgttatcccc tgattctgtg gataaccgta ttaccgcctt tgagtgagct
      121 gataccgctc gccgcagccg aacgaccgag cgcagcgagt cagtgagcga ggaagcggaa
      181 gagcgcctga tgcggtattt tctccttacg catctgtgcg gtatttcaca ccgcatatgg
      241 tgcactctca gtacaatctg ctctgatgcc gcatagttaa gccagtatac actccgctat
      301 cgctacgtga ctgggtcatg gctgcgcccc gacacccgcc aacacccgct gacgcgccct
      361 gacgggcttg tctgctcccg gcatccgctt acagacaagc tgtgaccgtc tccgggagct
      421 gcatgtgtca gaggttttca ccgtcatcac cgaaacgcgc gaggcagctg cggtaaagct
      481 catcagcgtg gtcgtgaagc gattcacaga tgtctgcctg ttcatccgcg tccagctcgt
      541 tgagtttctc cagaagcgtt aatgtctggc ttctgataaa gcgggccatg ttaagggcgg
      601 ttttttcctg tttggtcact gatgcctccg tgtaaggggg atttctgttc atgggggtaa
      661 tgataccgat gaaacgagag aggatgctca cgatacgggt tactgatgat gaacaagagg
      721 acatccggtc aaataaaacg aaaggctcag tcgaaagact gggcctttcg ttttgctgag
      781 gagacttagg gaccctccat cgaatggcca gatgatccct atcagtgata gagattgaca
      841 ctctatcatt gatagagtta ttttaccact ccctatcagt gatagagaaa agtgaaatga
      901 atagttcgac aaaaatctag acctgcAGGT GCAGTaaagg aaaaaaaaaa tgcaacaacc
      961 tgtagttcgc gttggcgaat ggcttgttac tccgtccata aaccaaatta gccgcaatgg
     1021 gcgtcaactt acccttCGTc cgagattaat cgatcttctg gttttctttg ctcaacacag
     1081 tggcgaagta cttagcaggg atgaacttat cgataatgtc tggaagagaa gtattgtcac
     1141 caatcacgtt gtgacgcaga gtatctcaga actacgtaag tcattaaaag ataatgatga
     1201 agatagtcct gtctatatcg ctactgtacc aaagcgcggc tataaattaa tggtgccggt
     1261 tatctggtac agcgaagaag agggagagga aataatgcta tcttcgGCAG CGGCTATCTC
     1321 Tgaggcggtt cctgccacag attctccctc ccacagtctt aacattcaaa acaccgcaac
     1381 gccacctgaa caatccccag ttaaaagcaa acgaggtggA TCTGGTGGTA TGGCGATACA
     1441 CAACCCGCTG GCGGGCCCTA AGACCGTGAA AGCACGCCCG ACAGCAGAAT TGTCAGACGC
     1501 GTACAAGGCT GGCGTTCGTG CGTATGCGGT AGATTACTAT GTACCAGATT ACATCCCGCA
     1561 AGATACCGAT CTGTTATGTG CGTTCCGCAT CCAGCCTCGC GGCGTCGACA TGATTGAAGC
     1621 GGCCGCCGCC GTGGCGGCCG AGTCATCCAC GGGGACATGG ACGGAGGTAT GGTCCAATCA
     1681 GTTAACTGAT ATAGATTTTT ACAAAGCCAA AGTTTATGCC ATTACTGGTG ATATCGCGTA
     1741 CATCGCGTAT CCGCTCGATT TATTCGAGGA AAACTCAGTG GTTAATATTA TGTCGTCAAT
     1801 TGTTGGAAAT GTCTTTGGTT TCAAAGCGGT GGGCGCCCTG AGGCTTGAAG ATATGCGTAT
     1861 TCCGTTGGCT CTTGTGAAGA CGTTTCCCGG TCCGCGCGTG GGCATTTATG ACGAACGGGT
     1921 GTGGTCTAAT AAATGGGATC GTCCGCTTAT TGGGGGCACC GTGAAACCCA AACTAGGCCT
     1981 GTCTCCAAAA GCCTACAGTA CCATTATTTA TGAGTGCCTT AGCGGTGGTT TGGATACCAG
     2041 TAAAGATGAT GAAAATATGA ACTCTCAGCC ATTTAGCCGC TGGCGCGACC GTTTTATGTA
     2101 TGCACAGGAA GCGGTAGATC GTGCGGCCGC TGAGACAAAC GAATTCAAGG GTCATTGGCA
     2161 CAATGTCACC GCGGGAAGCA CCGAAGAGTC CCTGCGTCGC CTGGAATATG CATATGAGCT
     2221 CGGCTCGCGT ATGGTTATGT TTGACTTTCT GACTGCTGGC TTTGCGGCCA GCGCGGATAT
     2281 TTTTAAGCGA GCCGGCGAAC TGGATATGAT TGTGCATTGT CACCGTGCCA TGCATGCTGT
     2341 TTTCACTCGC CAAGCAAACC ATGGCATCGC CATGCGCGTT GTAGCAAAAT GGCTGCGACT
     2401 GACCGGTGGC GACCACCTGC ATACCGGGAC CGTCGTCGGT AAACTGGAGG GTTCGTGGAA
     2461 CGATACGCTC GGCATTATCG ATATTCTGCG CGAACGGTAC GTGAAAGCGA ACCTCGAACA
     2521 TGGATTATAT TTCGACCAGG ACTTCGGCGG ATTAAAGGCG TCGTGGCCTG TCGCAAGCGG
     2581 CGGCATCCAC GTTCATCATG TGCCGGATCT GCTAAAAATC TACGGGAATG ACGCATTTTT
     2641 CCTGTTTGGT GGTGGGACCC ACGGTCACCC GGATGGCAGC CGTGCCGGAG CCATTGCAAA
     2701 CCGTGCGGCT GTGGAAGCGG TGAGCGCCGG CCAGACGTTG CAGCAAGCAG CACGCAGCTG
     2761 CCCGGAACTG CGCAAAAGTT TAGAACTGTG GGCCGACGTT AAATTCGAAG TGGTACAGTA
     2821 AATTAACGGC ACTcctcagc caagtcaaaa gcctccgacc ggaggctttt gactacatgc
     2881 ccatggcgtt tacgccccgc cctgccactc atcgcagtac tgttgtaatt cattaagcat
     2941 tctgccgaca tggaagccat cacaaacggc atgatgaacc tgaatcgcca gcggcatcag
     3001 caccttgtcg ccttgcgtat aatatttgcc catagtgaaa acgggggcga agaagttgtc
     3061 catattggcc acgtttaaat caaaactggt gaaactcacc cagggattgg ctgagacgaa
     3121 aaacatattc tcaataaacc ctttagggaa ataggccagg ttttcaccgt aacacgccac
     3181 atcttgcgaa tatatgtgta gaaactgccg gaaatcgtcg tggtattcac tccagagcga
     3241 tgaaaacgtt tcagtttgct catggaaaac ggtgtaacaa gggtgaacac tatcccatat
     3301 caccagctca ccgtctttca ttgccatacg gaactccgga tgagcattca tcaggcgggc
     3361 aagaatgtga ataaaggccg gataaaactt gtgcttattt ttctttacgg tctttaaaaa
     3421 ggccgtaata tccagctgaa cggtctggtt ataggtacat tgagcaactg actgaaatgc
     3481 ctcaaaatgt tctttacgat gccattggga tatatcaacg gtggtatatc cagtgatttt
     3541 tttctccatt ttagcttcct tagctcctga aaatctcgat aactcaaaaa atacgcccgg
     3601 tagtgatctt atttcattat ggtgaaagtt ggaacctctt acgtgccatt caAAATAGGC
     3661 CGTtgagatc ctttttttct gcgcgtaatc tgctgcttgc aaacaaaaaa accaccgcta
     3721 ccagcggtgg tttgtttgcc ggatcaagag ctaccacctc tttttccgaa ggtaactggc
     3781 ttcagcagag cgcagatacc aaatactgtc cttctagtgt agccgtagtt aggccaccac
     3841 ttcaagaact ctgtagcacc gcctacatac ctcgctctgc taatcctgtt accagtggct
     3901 gctgccagtg gcgataagtc gtgtcttacc gggttggact caagacgata gttaccggat
     3961 aaggcgcagc ggtcgggctg aacggggggt tcgtgcacac agcccagctt ggagcgaacg
     4021 acctacaccg aactgagata cctacagcgt gagctatgag aaagcgccac gcttcccgaa
     4081 gggagaaagg cggacaggta tccggtaagc ggcagggtcg gaacaggaga gcgcacgagg
     4141 gagcttccag ggggaaacgc ctggtatctt tatagtcctg tcgggtttcg ccacctctga
     4201 cttgagcgtc gatttttgtg atgctcgtca ggggggcgga gcctatggaa a
//
