# Supplementary material for: High-Throughput Detection of Cyanobacterial Form I Rubisco Assembly
Source: ACS Synth Biol. 2025 Dec 22;15(1):161–70. doi: 10.1021/acssynbio.5c00591 (PMC12814518; doi:10.1021/acssynbio.5c00591)
Supplement: Supplementary file 3 [file sb5c00591_si_003.zip › Supplementary File 1 - plasmids used in this work/pJW031 - cloDF13 Ptac GroELS Pbad HnRaf2 aadA.gb]

LOCUS       pJW031_-_[cloDF13]_Ptac 7047 bp ds-DNA     circular     23-FEB-2025
DEFINITION  .
FEATURES             Location/Qualifiers
     terminator      1..39
                     /label="BBa_B1006"
                     /ApEinfo_revcolor="#f58a5e"
                     /ApEinfo_fwdcolor="#f58a5e"
     terminator      complement(41..74)
                     /label="BBa_B1002"
                     /ApEinfo_revcolor="#f58a5e"
                     /ApEinfo_fwdcolor="#f58a5e"
     USER junction   complement(76..88)
                     /label="USER007"
                     /ApEinfo_revcolor="#c7b0e3"
                     /ApEinfo_fwdcolor="#c7b0e3"
     gene            complement(89..1735)
                     /label="GroEL"
                     /ApEinfo_revcolor="#9eafd2"
                     /ApEinfo_fwdcolor="#9eafd2"
     CDS             complement(89..1735)
                     /label="Translation 1735-89"
                     /translation="MAAKDVKFGNDARVKMLRGVNVLADAVKVTLGPKGRNVVLDKSFGAPTITKDGVSVAREIELEDKFENMGAQMVKEVASKANDAAGDGTTTATVLAQAIITEGLKAVAAGMNPMDLKRGIDKAVTAAVEELKALSVPCSDSKAIAQVGTISANSDETVGKLIAEAMDKVGKEGVITVEDGTGLQDELDVVEGMQFDRGYLSPYFINKPETGAVELESPFILLADKKISNIREMLPVLEAVAKAGKPLLIIAEDVEGEALATLVVNTMRGIVKVAAVKAPGFGDRRKAMLQDIATLTGGTVISEEIGMELEKATLEDLGQAKRVVINKDTTTIIDGVGEEAAIQGRVAQIRQQIEEATSDYDREKLQERVAKLAGGVAVIKVGAATEVEMKEKKARVEDALHATRAAVEEGVVAGGGVALIRVASKLADLRGQNEDQNVGIKVALRAMEAPLRQIVLNCGEEPSVVANTVKGGDGNYGYNAATEEYGNMIDMGILDPTKVTRSALQYAASVAGLMITTECMVTDLPKNDAADLGAAGGMGGMGGMGGMM*"
     misc_feature    complement(89..2431)
                     /label="From pTW349a"
                     /ApEinfo_revcolor="#faac61"
                     /ApEinfo_fwdcolor="#faac61"
     gene            complement(1779..2072)
                     /label="GroES"
                     /ApEinfo_revcolor="#9eafd2"
                     /ApEinfo_fwdcolor="#9eafd2"
     CDS             complement(1779..2072)
                     /label="Translation 2072-1779"
                     /translation="MNIRPLHDRVIVKRKEVETKSAGGIVLTGSAAAKSTRGEVLAVGNGRILENGEVKPLDVKVGDIVIFNDGYGVKSEKIDNEEVLIMSESDILAIVEA*"
     RBS             complement(2073..2087)
                     /label="SD8"
                     /ApEinfo_revcolor="#75c6a9"
                     /ApEinfo_fwdcolor="#75c6a9"
     USER junction   complement(2088..2096)
                     /label="USER009"
                     /ApEinfo_revcolor="#c7b0e3"
                     /ApEinfo_fwdcolor="#c7b0e3"
     operator        complement(2153..2175)
                     /label="lacO"
                     /ApEinfo_revcolor="#f6989d"
                     /ApEinfo_fwdcolor="#f6989d"
     promoter        complement(2179..2207)
                     /label="tac promoter"
                     /ApEinfo_revcolor="#75c6a9"
                     /ApEinfo_fwdcolor="#75c6a9"
     USER junction   complement(2432..2445)
                     /label="USER"
                     /ApEinfo_revcolor="#c7b0e3"
                     /ApEinfo_fwdcolor="#c7b0e3"
     misc_feature    2432..4561
                     /label="from pTW334e"
                     /ApEinfo_revcolor="#c6c9d1"
                     /ApEinfo_fwdcolor="#c6c9d1"
     promoter        2450..2527
                     /label="lacIq promoter"
                     /ApEinfo_revcolor="#c4df9b"
                     /ApEinfo_fwdcolor="#c4df9b"
     CDS             2528..3610
                     /label="lacI"
                     /ApEinfo_revcolor="#7bcdc8"
                     /ApEinfo_fwdcolor="#7bcdc8"
     USER junction   complement(3611..3625)
                     /label="USER008"
                     /ApEinfo_revcolor="#c7b0e3"
                     /ApEinfo_fwdcolor="#c7b0e3"
     terminator      complement(3633..3677)
                     /label="rrnB1 short"
                     /ApEinfo_revcolor="#f58a5e"
                     /ApEinfo_fwdcolor="#f58a5e"
     USER junction   complement(3678..3689)
                     /label="USER006"
                     /ApEinfo_revcolor="#c7b0e3"
                     /ApEinfo_fwdcolor="#c7b0e3"
     origin          3767..4505
                     /label="cloDF13"
                     /ApEinfo_revcolor="#85dae9"
                     /ApEinfo_fwdcolor="#85dae9"
     USER junction   complement(4553..4561)
                     /label="USER003"
                     /ApEinfo_revcolor="#c7b0e3"
                     /ApEinfo_fwdcolor="#c7b0e3"
     promoter        4562..4646
                     /label="aadA promoter"
                     /ApEinfo_revcolor="#c4df9b"
                     /ApEinfo_fwdcolor="#c4df9b"
     CDS             4647..5438
                     /label="aadA"
                     /ApEinfo_revcolor="#75c6a9"
                     /ApEinfo_fwdcolor="#75c6a9"
     USER junction   complement(5439..5451)
                     /label="USER005"
                     /ApEinfo_revcolor="#c7b0e3"
                     /ApEinfo_fwdcolor="#c7b0e3"
     terminator      5452..5493
                     /label="tetA/orfL bidirectional"
                     /ApEinfo_revcolor="#f58a5e"
                     /ApEinfo_fwdcolor="#f58a5e"
     USER junction   complement(5501..5512)
                     /label="USER002"
                     /ApEinfo_revcolor="#c7b0e3"
                     /ApEinfo_fwdcolor="#c7b0e3"
     CDS             complement(5513..6391)
                     /label="araC"
                     /ApEinfo_revcolor="#6ecff6"
                     /ApEinfo_fwdcolor="#6ecff6"
     sequencing p... 5929..5946
                     /label="TW0046"
                     /ApEinfo_revcolor="#84b0dc"
                     /ApEinfo_fwdcolor="#84b0dc"
     misc_feature    6344..6344
                     /label="originally a g in annotation"
                     /ApEinfo_revcolor="#f8d3a9"
                     /ApEinfo_fwdcolor="#f8d3a9"
     protein bind... 6420..6436
                     /label="araO2"
                     /ApEinfo_revcolor="#f6989d"
                     /ApEinfo_fwdcolor="#f6989d"
     prim_transcript 6555..6555
                     /label="pC TSS"
                     /ApEinfo_revcolor="#b1ff67"
                     /ApEinfo_fwdcolor="#b1ff67"
     protein_bind    6557..6573
                     /label="araO1"
                     /ApEinfo_revcolor="#b4abac"
                     /ApEinfo_fwdcolor="#b4abac"
     protein bind... 6578..6594
                     /label="araO1"
                     /ApEinfo_revcolor="#f6989d"
                     /ApEinfo_fwdcolor="#f6989d"
     protein bind... 6599..6620
                     /label="CAP"
                     /ApEinfo_revcolor="#f6989d"
                     /ApEinfo_fwdcolor="#f6989d"
     promoter        6599..6703
                     /label="pBAD (truncated)"
                     /ApEinfo_revcolor="#c4df9b"
                     /ApEinfo_fwdcolor="#c4df9b"
     protein bind... 6631..6647
                     /label="araI1"
                     /ApEinfo_revcolor="#f6989d"
                     /ApEinfo_fwdcolor="#f6989d"
     protein bind... 6652..6668
                     /label="araI2"
                     /ApEinfo_revcolor="#f6989d"
                     /ApEinfo_fwdcolor="#f6989d"
     -35             6665..6670
                     /label=-35
                     /ApEinfo_revcolor="#85dae9"
                     /ApEinfo_fwdcolor="#85dae9"
     -10             6689..6694
                     /label=-10
                     /ApEinfo_revcolor="#f58a5e"
                     /ApEinfo_fwdcolor="#f58a5e"
     5' UTR          6703..6703
                     /label="GroESL 5' UTR"
                     /ApEinfo_revcolor="#ffef86"
                     /ApEinfo_fwdcolor="#ffef86"
     primary tran... 6703..6703
                     /label="pBAD +1"
                     /ApEinfo_revcolor="#82ca9d"
                     /ApEinfo_fwdcolor="#82ca9d"
     USER junction   6721..6732
                     /label="USER"
                     /ApEinfo_revcolor="#c7b0e3"
                     /ApEinfo_fwdcolor="#c7b0e3"
     misc_feature    6733..6750
                     /label="RBS"
                     /ApEinfo_revcolor="#75c6a9"
                     /ApEinfo_fwdcolor="#75c6a9"
     USER junction   6738..6746
                     /label="USER "
                     /ApEinfo_revcolor="#c7b0e3"
                     /ApEinfo_fwdcolor="#c7b0e3"
     misc_feature    6751..7032
                     /label="Raf2"
                     /ApEinfo_revcolor="#f58a5e"
                     /ApEinfo_fwdcolor="#f58a5e"
                     /note="Annotated as ""AcRaf"" in Savage paper; uniprot D0KZ83"
     CDS             6751..7032
                     /ApEinfo_revcolor="#84b0dc"
                     /ApEinfo_fwdcolor="#84b0dc"
                     /translation="MAIEKLNQIEVDGWECRKLPPQLTRRFDFGSYSQTRSFLDDLADLSEAIGNYPNLHFAKEFVTVTISAADDGPLQESEVEFATQVNDLAAKYS*"
     USER junction   complement(7033..7047)
                     /label="USER012"
                     /ApEinfo_revcolor="#c7b0e3"
                     /ApEinfo_fwdcolor="#c7b0e3"
     misc_feature    7033..88
                     /label="From pTW334e"
                     /ApEinfo_revcolor="#c6c9d1"
                     /ApEinfo_fwdcolor="#c6c9d1"
ORIGIN
        1 aaaaaaaaac cccgcccctg acagggcggg gttttttttg gcgaaaaaac cccgctgaag
       61 cggggttttt tgcgtacatt ggctccgtTT ACATCATGCC GCCCATGCCA CCCATGCCGC
      121 CCATACCGCC AGCAGCGCCT AAGTCAGCTG CATCGTTTTT CGGCAGGTCG GTAACCATGC
      181 ATTCGGTGGT GATCATCAGG CCAGCCACAG AAGCTGCGTA CTGCAGAGCA GAACGAGTTA
      241 CTTTGGTTGG ATCCAGGATA CCCATGTCGA TCATGTTGCC GTATTCTTCG GTTGCTGCGT
      301 TGTAACCGTA GTTGCCGTCG CCGCCTTTAA CGGTGTTAGC AACAACAGAC GGTTCTTCGC
      361 CGCAGTTCAA TACGATCTGA CGCAGCGGAG CTTCCATTGC ACGCAGTGCA ACTTTGATAC
      421 CCACGTTCTG GTCTTCGTTC TGACCACGCA GGTCAGCCAG TTTAGACGCT ACGCGGATCA
      481 GCGCAACACC ACCACCAGCA ACCACGCCTT CTTCTACCGC AGCACGGGTC GCGTGCAGGG
      541 CATCTTCAAC GCGTGCTTTT TTCTCTTTCA TTTCAACTTC GGTAGCAGCA CCCACTTTGA
      601 TAACTGCAAC GCCGCCTGCC AGTTTCGCTA CGCGTTCCTG CAGTTTTTCA CGGTCGTAGT
      661 CAGAAGTTGC TTCTTCAATC TGCTGACGGA TCTGAGCAAC ACGGCCCTGG ATTGCAGCTT
      721 CTTCACCCAC GCCATCGATG ATAGTGGTGG TGTCTTTGTT GATCACAACA CGTTTAGCCT
      781 GACCCAGGTC TTCCAGGGTT GCTTTTTCCA GCTCCATACC GATCTCTTCA GAGATCACGG
      841 TACCGCCAGT CAGGGTTGCG ATATCCTGCA GCATAGCTTT ACGACGATCG CCGAAGCCCG
      901 GTGCTTTAAC CGCAGCGACT TTCACGATGC CACGCATGGT GTTAACAACC AGAGTTGCCA
      961 GCGCTTCGCC TTCTACATCT TCAGCGATGA TCAGCAGCGG TTTGCCTGCT TTGGCAACAG
     1021 CTTCCAGAAC CGGCAGCATT TCGCGGATGT TGGAGATTTT CTTGTCAGCC AGCAGGATGA
     1081 ACGGGCTTTC CAGTTCTACT GCGCCAGTTT CCGGCTTGTT GATGAAGTAA GGAGACAGGT
     1141 AGCCACGGTC GAACTGCATA CCTTCAACCA CGTCCAGTTC GTCCTGCAGA CCGGTACCGT
     1201 CTTCAACGGT GATAACGCCT TCTTTACCGA CTTTGTCCAT CGCTTCAGCG ATCAGTTTAC
     1261 CTACGGTTTC GTCGGAGTTA GCGGAGATGG TACCAACCTG AGCAATCGCT TTAGAGTCAG
     1321 AGCATGGTAC GGACAGCGCT TTCAGTTCTT CAACTGCAGC GGTAACCGCT TTGTCGATAC
     1381 CACGTTTCAG GTCCATCGGG TTCATGCCCG CAGCAACAGC TTTCAGACCT TCAGTGATGA
     1441 TAGCCTGAGC CAGTACGGTT GCAGTGGTGG TACCGTCGCC TGCAGCGTCG TTTGCTTTAG
     1501 AGGCAACTTC TTTCACCATC TGCGCACCCA TATTTTCGAA CTTGTCTTCC AGTTCGATTT
     1561 CACGAGCAAC GGAAACACCA TCTTTGGTGA TGGTCGGTGC ACCGAAAGAT TTATCCAGAA
     1621 CTACGTTACG GCCTTTTGGA CCGAGGGTAA CTTTCACTGC ATCTGCCAGT ACGTTTACGC
     1681 CGCGCAGCAT TTTCACACGA GCGTCGTTAC CGAATTTTAC GTCTTTAGCT GCCATTATCT
     1741 TTATTCCTTA AATTCGTATG TTCAGTGTCG TGCGCGGATT ACGCTTCAAC AATTGCCAGA
     1801 ATGTCGCTTT CGGACATGAT CAACACTTCT TCATTGTCGA TCTTCTCAGA TTTCACACCG
     1861 TAGCCATCGT TGAAAATAAC GATGTCGCCA ACTTTCACAT CCAGCGGCTT CACTTCGCCA
     1921 TTTTCAAGGA TACGGCCATT GCCGACAGCC AGCACTTCGC CGCGGGTGGA TTTAGCCGCT
     1981 GCAGAGCCGG TCAGAACGAT GCCGCCAGCA GATTTAGTTT CAACTTCTTT ACGCTTGACG
     2041 ATCACGCGAT CATGCAATGG ACGAATATTC ATtttttttt cctccttact gcacctattg
     2101 ttggtgaagt gctcgtgaaa acacctaaac ggactggctg tttcctgtgt gaaattgtta
     2161 tccgctcaca attccacaca ttatacgagc cgatgattaa ttgtcaacag ctcatttcag
     2221 aatatttgcc agaaccgtta tgatgtcggc gcaaaaaaca ttatccagaa cgggagtgcg
     2281 ccttgagcga cacgaattat gcagtgattt acgacctgca cagccatacc acagcttccg
     2341 atggctgcct gacgccagaa gcattggtgc accgtgcagt cgatgataag ctgtcaaaca
     2401 tgagaattgt gcctaatgag tgagctaact tacattaatt gcgttgcgcg acaccatcga
     2461 atggtgcaaa acctttcgcg gtatggcatg atagcgcccg gaagagagtc aattcagggt
     2521 ggtgaatgtg aaaccagtaa cgttatacga tgtcgcagag tatgccggtg tctcttatca
     2581 gaccgtttcc cgcgtggtga accaggccag ccacgtttct gcgaaaacgc gggaaaaagt
     2641 ggaagcggcg atggcggagc tgaattacat tcccaaccgc gtggcacaac aactggcggg
     2701 caaacagtcg ttgctgattg gcgttgccac ctccagtctg gccctgcacg cgccgtcgca
     2761 aattgtcgcg gcgattaaat ctcgcgccga tcaactgggt gccagcgtgg tggtgtcgat
     2821 ggtagaacga agcggcgtcg aagcctgtaa agcggcggtg cacaatcttc tcgcgcaacg
     2881 cgtcagtggg ctgatcatta actatccgct ggatgaccag gatgccattg ctgtggaagc
     2941 tgcctgcact aatgttccgg cgttatttct tgatgtctct gaccagacac ccatcaacag
     3001 tattattttc tcccatgaag acggtacgcg actgggcgtg gagcatctgg tcgcattggg
     3061 tcaccagcaa atcgcgctgt tagcgggccc attaagttct gtctcggcgc gtctgcgtct
     3121 ggctggctgg cataaatatc tcactcgcaa tcaaattcag ccgatagcgg aacgggaagg
     3181 cgactggagt gccatgtccg gttttcaaca aaccatgcaa atgctgaatg agggcatcgt
     3241 tcccactgcg atgctggttg ccaacgatca gatggcgctg ggcgcaatgc gcgccattac
     3301 cgagtccggg ctgcgcgttg gtgcggatat ctcggtagtg ggatacgacg ataccgaaga
     3361 cagctcatgt tatatcccgc cgttaaccac catcaaacag gattttcgcc tgctggggca
     3421 aaccagcgtg gaccgcttgc tgcaactctc tcagggccag gcggtgaagg gcaatcagct
     3481 gttgcccgtc tcactggtga aaagaaaaac caccctggcg cccaatacgc aaaccgcctc
     3541 tccccgcgcg ttggccgatt cattaatgca gctggcacga caggtttccc gactggaaag
     3601 cgggcagtga agggtcccta agtctcctca gcaaaacgaa aggcccagtc tttcgactga
     3661 gcctttcgtt ttatttgacc ggatgtcctc ttcctcctgg gctgacttca ggtgctacat
     3721 ttgaagagat aaattgcact gaaatctaga gcggttcagt agaaaagatc aaaggatctt
     3781 cttgagatcc tttttttctg cgcgtaatct tttgccctgt aaacgaaaaa accacctggg
     3841 gaggtggttt gatcgaaggt taagtcagtt ggggaactgc ttaaccgtgg taactggctt
     3901 tcgcagagca cagcaaccaa atctgtcctt ccagtgtagc cggactttgg cgcacacttc
     3961 aagagcaacc gcgtgtttag ctaaacaaat cctctgcgaa ctcccagtta ccaatggctg
     4021 ctgccagtgg cgttttaccg tgcttttccg ggttggactc aagtgaacag ttaccggata
     4081 aggcgcagca gtcgggctga acggggagtt cttgcttaca gcccagcttg gagcgaacga
     4141 cctacaccga gccgagatac cagtgtgtga gctatgagaa agcgccacac ttcccgtaag
     4201 ggagaaaggc ggaacaggta tccggtaaac ggcagggtcg gaacaggaga gcgcaagagg
     4261 gagcgacccg ccggaaacgg tggggatctt taagtcctgt cgggtttcgc ccgtactgtc
     4321 agattcatgg ttgagcctca cggctcccac agatgcaccg gaaaagcgtc tgtttatgtg
     4381 aactctggca ggagggcgga gcctatggaa aaacgccacc ggcgcggccc tgctgttttg
     4441 cctcacatgt tagtcccctg cttatccacg gaatctgtgg gtaactttgt atgtgtccgc
     4501 agcgcccgcc gcagtctcac gcccggagcg tagcgaccga gtgacggcct taatttggct
     4561 tatttttcta aatacattca aatatgtatc cgctcatgag acaataaccc tgataaatgc
     4621 ttcaataata ttgaaaaagg aagagtatga gggaagcggt gatcgccgaa gtatcgactc
     4681 aactatcaga ggtagttggc gtcatcgagc gccatctcga accgacgttg ctggccgtac
     4741 atttgtacgg ctccgcagtg gatggcggcc tgaagccaca cagtgatatt gatttgctgg
     4801 ttacggtgac cgtaaggctt gatgaaacaa cgcggcgagc tttgatcaac gaccttttgg
     4861 aaacttcggc ttcccctgga gagagcgaga ttctccgcgc tgtagaagtc accattgttg
     4921 tgcacgacga catcattcct tggcgttatc cagctaagcg cgaactgcaa tttggagaat
     4981 ggcagcgcaa tgacattctt gcaggtatct tcgagccagc cacgatcgac attgatctgg
     5041 ctatcttgct gacaaaagca agagaacata gcgttgcctt ggtaggtcca gcggcggagg
     5101 aactctttga tccggttcct gaacaggatc tatttgaggc gctaaatgaa accttaacgc
     5161 tatggaactc gccgcccgac tgggctggcg atgagcgaaa tgtagtgctt acgttgtccc
     5221 gcatttggta cagcgcagta accggcaaaa tcgcgcctaa ggatgtcgct gccgactggg
     5281 caatggagcg cctgccggcc cagtatcagc ccgtcatact tgaagctaga caggcttatc
     5341 ttggacaaga agaagatcgc ttggcctcgc gcgcagatca gttggaagaa tttgtccact
     5401 acgtgaaagg cgagatcacc aaggtagtcg gcaaataaac gccatgggca ttaaaaaatg
     5461 ccctcttggg ttatcaagag ggtcattata tttgctgagg agtgccgtta atttatgaca
     5521 acttgacggc tacatcattc actttttctt cacaaccggc acggaactcg ctcgggctgg
     5581 ccccggtgca ttttttaaat acccgcgaga aatagagttg atcgtcaaaa ccaacattgc
     5641 gaccgacggt ggcgataggc atccgggtgg tgctcaaaag cagcttcgcc tggctgatac
     5701 gttggtcctc gcgccagctt aagacgctaa tccctaactg ctggcggaaa agatgtgaca
     5761 gacgcgacgg cgacaagcaa acatgctgtg cgacgctggc gatatcaaaa ttgctgtctg
     5821 ccaggtgatc gctgatgtac tgacaagcct cgcgtacccg attatccatc ggtggatgga
     5881 gcgactcgtt aatcgcttcc atgcgccgca gtaacaattg ctcaagcaga tttatcgcca
     5941 gcagctccga atagcgccct tccccttgcc cggcgttaat gatttgccca aacaggtcgc
     6001 tgaaatgcgg ctggtgcgct tcatccgggc gaaagaaccc cgtattggca aatattgacg
     6061 gccagttaag ccattcatgc cagtaggcgc gcggacgaaa gtaaacccac tggtgatacc
     6121 attcgcgagc ctccggatga cgaccgtagt gatgaatctc tcctggcggg aacagcaaaa
     6181 tatcacccgg tcggcaaaca aattctcgtc cctgattttt caccaccccc tgaccgcgaa
     6241 tggtgagatt gagaatataa cctttcattc ccagcggtcg gtcgataaaa aaatcgagat
     6301 aaccgttggc ctcaatcggc gttaaacccg ccaccagatg ggcattaaac gagtatcccg
     6361 gcagcagggg atcattttgc gcttcagcca tacttttcat actcccacca ttcagagaag
     6421 aaaccaattg tccatattgc atcagacatt gccgtcactg cgtcttttac tggctcttct
     6481 cgctaaccca accggtaacc ccgcttatta aaagcattct gtaacaaagc gggaccaaag
     6541 ccatgacaaa aacgcgtaac aaaagtgtct ataatcacgg cagaaaagtc cacattgatt
     6601 atttgcacgg cgtcacactt tgctatgcca tagcattttt atccataaga ttagcggatc
     6661 ctacctgacg ctttttatcg caactctcta ctgtttctcc ataCCCGTTT TTTTACCTGC
     6721 acgcgtacaa ctaggagATA TACCATgggt atggcgatag aaaagctaaa tcagattgag
     6781 gttgatggtt gggaatgccg taaattacca cctcaattaa ctcgccgctt cgattttgga
     6841 agttattctc aaacgcgttc atttttggac gatttagctg atttatctga ggccattggc
     6901 aactatccca acttgcattt tgccaaagaa ttcgtgaccg tcaccatatc tgctgcggac
     6961 gacggtccat tgcaagagtc tgaggttgaa tttgctaccc aagtcaatga cttggccgcc
     7021 aagtatagct aaagtcagta gggccct
//
