# Supplementary material for: High-Throughput Detection of Cyanobacterial Form I Rubisco Assembly
Source: ACS Synth Biol. 2025 Dec 22;15(1):161–70. doi: 10.1021/acssynbio.5c00591 (PMC12814518; doi:10.1021/acssynbio.5c00591)
Supplement: Supplementary file 3 [file sb5c00591_si_003.zip › Supplementary File 1 - plasmids used in this work/spJW001x1 - M13 gIII cCadC-HnRbcLS L6 NNK.gb]

LOCUS       spJW001x1_-_[M13_ΔgIII] 7484 bp ds-DNA     circular     24-FEB-2025
DEFINITION  .
FEATURES             Location/Qualifiers
     misc_feature    1..1
                     /label="Kevin's SP annotation has this as mutated to G,it's still a A as in WT"
                     /ApEinfo_revcolor="#c6c9d1"
                     /ApEinfo_fwdcolor="#c6c9d1"
     misc_feature    17..17
                     /label="Kevin's SP annotation has this as mutated to T,it's still a A as in WT"
                     /ApEinfo_revcolor="#f58a5e"
                     /ApEinfo_fwdcolor="#f58a5e"
     misc_feature    293..293
                     /label="Kevin's SP annotation has this as mutated to A,it's still a T as in WT"
                     /ApEinfo_revcolor="#c6c9d1"
                     /ApEinfo_fwdcolor="#c6c9d1"
     primer          326..346
                     /label="DM0120"
                     /note="sequence: cctttcaactgttgatttgcc"
                     /ApEinfo_revcolor="#f8d3a9"
                     /ApEinfo_fwdcolor="#f8d3a9"
     misc_feature    332..332
                     /label="Kevin's SP annotation has this as mutated to T,it's still a A as in WT"
                     /ApEinfo_revcolor="#c6c9d1"
                     /ApEinfo_fwdcolor="#c6c9d1"
     primer          353..374
                     /label="DM0025"
                     /note="sequence: ccaggtattgattgagggtttg"
                     /ApEinfo_revcolor="#ff9ccd"
                     /ApEinfo_fwdcolor="#ff9ccd"
     misc_feature    622..622
                     /label="Kevin's SP annotation has this as mutated to T,it's still a C as in WT"
                     /ApEinfo_revcolor="#b1ff67"
                     /ApEinfo_fwdcolor="#b1ff67"
     misc_feature    844..844
                     /label="Kevin's SP annotation has this as mutated to C,it's still a T as in WT"
                     /ApEinfo_revcolor="#b7e6d7"
                     /ApEinfo_fwdcolor="#b7e6d7"
     primer          854..875
                     /label="TW2430"
                     /note="sequence: ggttaatttgcgtgatggacag"
                     /ApEinfo_revcolor="#84b0dc"
                     /ApEinfo_fwdcolor="#84b0dc"
     packaging si... 1045..1122
                     /label="packaging signal"
                     /ApEinfo_revcolor="#b7e6d7"
                     /ApEinfo_fwdcolor="#b7e6d7"
     primer          complement(1166..1185)
                     /label="AB020"
                     /note="sequence: atttagcgcTtgacggggaa"
                     /ApEinfo_revcolor="#ffef86"
                     /ApEinfo_fwdcolor="#ffef86"
     primer          complement(1166..1185)
                     /label="AB007"
                     /note="sequence: ATTTAGCGCTTGACGGGGAA"
                     /ApEinfo_revcolor="#d59687"
                     /ApEinfo_fwdcolor="#d59687"
     primer          complement(1166..1185)
                     /label="LY0048"
                     /note="sequence: atttagcgcttgacggggaa"
                     /ApEinfo_revcolor="#b1ff67"
                     /ApEinfo_fwdcolor="#b1ff67"
     misc_feature    1176..1185
                     /label="USER"
                     /ApEinfo_revcolor="#c7b0e3"
                     /ApEinfo_fwdcolor="#c7b0e3"
     primer          1176..1193
                     /label="AB019"
                     /note="sequence: agcgctaaaTcgggggcc"
                     /ApEinfo_revcolor="#b7e6d7"
                     /ApEinfo_fwdcolor="#b7e6d7"
     primer          1176..1193
                     /label="AB006"
                     /note="sequence: AGCGCTAAATCGGGGGCC"
                     /ApEinfo_revcolor="#f8d3a9"
                     /ApEinfo_fwdcolor="#f8d3a9"
     primer          1176..1193
                     /label="LY0047"
                     /note="sequence: agcgctaaatcgggggcc"
                     /ApEinfo_revcolor="#b1ff67"
                     /ApEinfo_fwdcolor="#b1ff67"
     misc_feature    1249..1249
                     /label="mutated to A in SP origin"
                     /ApEinfo_revcolor="#f58a5e"
                     /ApEinfo_fwdcolor="#f58a5e"
     primer          complement(1249..1269)
                     /label="RNA primer for (-) replication"
                     /ApEinfo_revcolor="#fdc68a"
                     /ApEinfo_fwdcolor="#fdc68a"
     primer          complement(1310..1332)
                     /label="JA0335"
                     /note="sequence: cactattaaagaacgtggactcc"
                     /ApEinfo_revcolor="#b1ff67"
                     /ApEinfo_fwdcolor="#b1ff67"
     origin          1314..1357
                     /label="essential (+) ori"
                     /ApEinfo_revcolor="#c7b0e3"
                     /ApEinfo_fwdcolor="#c7b0e3"
     origin          1314..1454
                     /label="complete (+) origin"
                     /ApEinfo_revcolor="#f58a5e"
                     /ApEinfo_fwdcolor="#f58a5e"
     misc_feature    1325..1326
                     /label="nicking site"
                     /ApEinfo_revcolor="#b4abac"
                     /ApEinfo_fwdcolor="#b4abac"
     primer          1333..1354
                     /label="JA0334"
                     /note="sequence: gactcttgttccaaactggaac"
                     /ApEinfo_revcolor="#faac61"
                     /ApEinfo_fwdcolor="#faac61"
     promoter        1471..1519
                     /label="gII promoter"
                     /ApEinfo_revcolor="#c4df9b"
                     /ApEinfo_fwdcolor="#c4df9b"
     misc_feature    1531..1531
                     /label="mut A->T"
                     /ApEinfo_revcolor="#85dae9"
                     /ApEinfo_fwdcolor="#85dae9"
     RBS             1538..1547
                     /label="gII RBS"
                     /ApEinfo_revcolor="#75c6a9"
                     /ApEinfo_fwdcolor="#75c6a9"
     CDS             1551..2783
                     /label="II"
                     /ApEinfo_revcolor="#6ecff6"
                     /ApEinfo_fwdcolor="#6ecff6"
     primer          complement(1614..1633)
                     /label="DM0009"
                     /note="sequence: aaggctatcaggtcattgcc"
                     /ApEinfo_revcolor="#84b0dc"
                     /ApEinfo_fwdcolor="#84b0dc"
     misc_feature    1701..1701
                     /label="G in VCSM13, A in WT M13"
                     /ApEinfo_revcolor="#b1ff67"
                     /ApEinfo_fwdcolor="#b1ff67"
     promoter        1746..1794
                     /label="gII' promoter"
                     /ApEinfo_revcolor="#c4df9b"
                     /ApEinfo_fwdcolor="#c4df9b"
     primer          2095..2123
                     /label="AB001"
                     /note="sequence: CTGTTACATGGAATGAAACTTCCAGACAC"
                     /ApEinfo_revcolor="#f8d3a9"
                     /ApEinfo_fwdcolor="#f8d3a9"
     primer          2097..2120
                     /label="DM0116"
                     /note="sequence: gttacatggaatgaaacttccaga"
                     /ApEinfo_revcolor="#b7e6d7"
                     /ApEinfo_fwdcolor="#b7e6d7"
     primer          complement(2097..2121)
                     /label="JA0320"
                     /note="sequence: GTCTGGAAGTTTCATTCCATGTAAC"
                     /ApEinfo_revcolor="#75c6a9"
                     /ApEinfo_fwdcolor="#75c6a9"
     misc_feature    2270..2270
                     /label="Kevin's SP annotation has this as mutated to G,it's still a T as in WT"
                     /ApEinfo_revcolor="#faac61"
                     /ApEinfo_fwdcolor="#faac61"
     misc_feature    2296..2296
                     /label="Kevin's SP annotation has this as mutated to G,it's still a A as in WT"
                     /ApEinfo_revcolor="#f8d3a9"
                     /ApEinfo_fwdcolor="#f8d3a9"
     promoter        2333..2380
                     /label="gX promoter"
                     /ApEinfo_revcolor="#c4df9b"
                     /ApEinfo_fwdcolor="#c4df9b"
     RBS             2433..2444
                     /label="gX RBS"
                     /ApEinfo_revcolor="#75c6a9"
                     /ApEinfo_fwdcolor="#75c6a9"
     CDS             2448..2783
                     /label="X"
                     /ApEinfo_revcolor="#85dae9"
                     /ApEinfo_fwdcolor="#85dae9"
     primer          2727..2748
                     /label="DM0117"
                     /note="sequence: gatttttcttcccaacgtcctg"
                     /ApEinfo_revcolor="#d6b295"
                     /ApEinfo_fwdcolor="#d6b295"
     promoter        2738..2787
                     /label="gV promoter"
                     /ApEinfo_revcolor="#c4df9b"
                     /ApEinfo_fwdcolor="#c4df9b"
     primer          complement(2762..2787)
                     /label="LY0590"
                     /note="sequence: taccttatgcgattttaagaactggc"
                     /ApEinfo_revcolor="#75c6a9"
                     /ApEinfo_fwdcolor="#75c6a9"
     primer          complement(2768..2794)
                     /label="LY0495"
                     /note="sequence: tgtgaattaccttatgcgattttaaga"
                     /ApEinfo_revcolor="#75c6a9"
                     /ApEinfo_fwdcolor="#75c6a9"
     RBS             2780..2790
                     /label="gV RBS"
                     /ApEinfo_revcolor="#75c6a9"
                     /ApEinfo_fwdcolor="#75c6a9"
     CDS             2795..3058
                     /label="V"
                     /ApEinfo_revcolor="#6ecff6"
                     /ApEinfo_fwdcolor="#6ecff6"
     primer          2977..2997
                     /label="M13fwd"
                     /ApEinfo_revcolor="#fdc68a"
                     /ApEinfo_fwdcolor="#fdc68a"
     primer          3040..3060
                     /label="LY0591"
                     /note="sequence: cctcgttccggctaagtaaca"
                     /ApEinfo_revcolor="#75c6a9"
                     /ApEinfo_fwdcolor="#75c6a9"
     RBS             3049..3055
                     /label="gVII RBS"
                     /ApEinfo_revcolor="#82ca9d"
                     /ApEinfo_fwdcolor="#82ca9d"
     primer          complement(3051..3072)
                     /label="M13rev"
                     /ApEinfo_revcolor="#fdc68a"
                     /ApEinfo_fwdcolor="#fdc68a"
     primer          3059..3076
                     /label="LY0496"
                     /note="sequence: catggagcaggtcgcgga"
                     /ApEinfo_revcolor="#75c6a9"
                     /ApEinfo_fwdcolor="#75c6a9"
     CDS             3060..3161
                     /label="VII"
                     /ApEinfo_revcolor="#6ecff6"
                     /ApEinfo_fwdcolor="#6ecff6"
     promoter        3107..3153
                     /label="gVIII promoter"
                     /ApEinfo_revcolor="#c4df9b"
                     /ApEinfo_fwdcolor="#c4df9b"
     RBS             3147..3154
                     /label="gIX RBS"
                     /ApEinfo_revcolor="#75c6a9"
                     /ApEinfo_fwdcolor="#75c6a9"
     CDS             3158..3256
                     /label="IX"
                     /ApEinfo_revcolor="#6ecff6"
                     /ApEinfo_fwdcolor="#6ecff6"
     primer          3237..3268
                     /label="TW2027"
                     /note="sequence: taatggaaacttcctcatgaaaaagtctttag"
                     /ApEinfo_revcolor="#75c6a9"
                     /ApEinfo_fwdcolor="#75c6a9"
     RBS             3238..3250
                     /label="gVIII RBS"
                     /ApEinfo_revcolor="#75c6a9"
                     /ApEinfo_fwdcolor="#75c6a9"
     CDS             3253..3474
                     /label="VIII"
                     /ApEinfo_revcolor="#6ecff6"
                     /ApEinfo_fwdcolor="#6ecff6"
     primer          3355..3373
                     /label="TW2065"
                     /note="sequence: gactccctgcaagcctcag"
                     /ApEinfo_revcolor="#f8d3a9"
                     /ApEinfo_fwdcolor="#f8d3a9"
     CDS             3400..3451
                     /ApEinfo_revcolor="#84b0dc"
                     /ApEinfo_fwdcolor="#84b0dc"
                     /translation="AMVVVIVGATIGIKLFK"
     primer          3405..3425
                     /label="JA0364"
                     /note="sequence: GGTTGTTGTCATTGTCGGCGC"
                     /ApEinfo_revcolor="#f8d3a9"
                     /ApEinfo_fwdcolor="#f8d3a9"
     promoter        3452..3499
                     /label="gIII promoter"
                     /ApEinfo_revcolor="#c4df9b"
                     /ApEinfo_fwdcolor="#c4df9b"
     terminator      3490..3517
                     /label="gIII terminator (weak)"
                     /ApEinfo_revcolor="#f7977a"
                     /ApEinfo_fwdcolor="#f7977a"
     primer          complement(3501..3522)
                     /label="AT95"
                     /note="sequence: actccaaaaaaaaaggctccaa"
                     /ApEinfo_revcolor="#9eafd2"
                     /ApEinfo_fwdcolor="#9eafd2"
     primer          complement(3504..3535)
                     /label="BL1063"
                     /note="sequence: ATTTTTTTCCTTTACTccaaaaaaaaaggctc"
                     /ApEinfo_revcolor="#d59687"
                     /ApEinfo_fwdcolor="#d59687"
     primer          complement(3507..3535)
                     /label="LY0163"
                     /note="sequence: ATTTTTTTCCTTTACTCCAAAAAAAAAGG"
                     /ApEinfo_revcolor="#b1ff67"
                     /ApEinfo_fwdcolor="#b1ff67"
     RBS             3523..3533
                     /label="mutated sd8"
                     /ApEinfo_revcolor="#b7e6d7"
                     /ApEinfo_fwdcolor="#b7e6d7"
     misc_feature    3523..3535
                     /label="USER"
                     /ApEinfo_revcolor="#c7b0e3"
                     /ApEinfo_fwdcolor="#c7b0e3"
     primer          3523..3555
                     /label="JW0056"
                     /note="sequence: AAAGGAAAAAAATgcaacaacctgtagttcgcg"
                     /ApEinfo_revcolor="#85dae9"
                     /ApEinfo_fwdcolor="#85dae9"
     misc_feature    3534..3535
                     /label="C-Cfa GEP"
                     /ApEinfo_revcolor="#b4abac"
                     /ApEinfo_fwdcolor="#b4abac"
     CDS             3534..4013
                     /ApEinfo_revcolor="#84b0dc"
                     /ApEinfo_fwdcolor="#84b0dc"
                     /translation="MQQPVVRVGEWLVTPSINQISRNGRQLTLRPRLIDLLVFFAQHSGEVLSRDELIDNVWKRSIVTNHVVTQSISELRKSLKDNDEDSPVYIATVPKRGYKLMVPVIWYSEEEGEEIMLSSAAAISEAVPATDSPSHSLNIQNTATPPEQSPVKSKRGGSGG"
     CDS             3536..4013
                     /label="cadC 1-155 Leu16 TM GCN4 ZIP"
                     /ApEinfo_revcolor="#75c6a9"
                     /ApEinfo_fwdcolor="#75c6a9"
     gene            3537..3998
                     /label="cadC 1-155"
                     /ApEinfo_revcolor="#f8d3a9"
                     /ApEinfo_fwdcolor="#f8d3a9"
     primer          3539..3566
                     /label="SYL0020"
                     /note="sequence: acaacctgtagttcgcgttggcgaatgg"
                     /ApEinfo_revcolor="#75c6a9"
                     /ApEinfo_fwdcolor="#75c6a9"
     primer          complement(3603..3623)
                     /label="BL0235"
                     /note="sequence: ACGaagggtaagttgacgccc"
                     /ApEinfo_revcolor="#85dae9"
                     /ApEinfo_fwdcolor="#85dae9"
     misc_feature    3615..3623
                     /label="USER"
                     /ApEinfo_revcolor="#c7b0e3"
                     /ApEinfo_fwdcolor="#c7b0e3"
     primer          3615..3645
                     /label="BL0234"
                     /note="sequence: acccttCGTccgagattaatcgatcttctgg"
                     /ApEinfo_revcolor="#c7b0e3"
                     /ApEinfo_fwdcolor="#c7b0e3"
     misc_feature    3621..3623
                     /label="E30R"
                     /ApEinfo_revcolor="#f58a5e"
                     /ApEinfo_fwdcolor="#f58a5e"
     primer          3624..3646
                     /label="JH067"
                     /note="sequence: ccgagattaatcgatcttctggt"
                     /ApEinfo_revcolor="#f58a5e"
                     /ApEinfo_fwdcolor="#f58a5e"
     primer          complement(3867..3901)
                     /label="BL0220"
                     /note="sequence: ATAGCCGCTGCcgaagatagcattatttcctctcc"
                     /ApEinfo_revcolor="#d6b295"
                     /ApEinfo_fwdcolor="#d6b295"
     misc_feature    3891..3905
                     /label="AAAIS mutation"
                     /ApEinfo_revcolor="#f58a5e"
                     /ApEinfo_fwdcolor="#f58a5e"
     misc_feature    3893..3901
                     /label="USER"
                     /ApEinfo_revcolor="#c7b0e3"
                     /ApEinfo_fwdcolor="#c7b0e3"
     primer          3893..3922
                     /label="BL0221"
                     /note="sequence: AGCGGCTATCTCTgaggcggttcctgccac"
                     /ApEinfo_revcolor="#9eafd2"
                     /ApEinfo_fwdcolor="#9eafd2"
     primer          3939..3961
                     /label="BL0321"
                     /note="sequence: agtcttaacattcaaaacaccgc"
                     /ApEinfo_revcolor="#75c6a9"
                     /ApEinfo_fwdcolor="#75c6a9"
     primer          complement(3954..3971)
                     /label="BL1051"
                     /note="sequence: aggtggcgttgcggtgtt"
                     /ApEinfo_revcolor="#84b0dc"
                     /ApEinfo_fwdcolor="#84b0dc"
     primer          3962..3980
                     /label="BL1050"
                     /note="sequence: aacgccacctgaacaatcc"
                     /ApEinfo_revcolor="#f8d3a9"
                     /ApEinfo_fwdcolor="#f8d3a9"
     primer          complement(3967..3986)
                     /label="BL1066"
                     /note="sequence: aactggggattgttcaggtg"
                     /ApEinfo_revcolor="#b4abac"
                     /ApEinfo_fwdcolor="#b4abac"
     primer          complement(3980..4013)
                     /label="TW2338"
                     /note="sequence: ACCACCAGATccacctcgtttgcttttaactggg"
                     /ApEinfo_revcolor="#f7977a"
                     /ApEinfo_fwdcolor="#f7977a"
     primer          complement(3996..4013)
                     /label="EP77"
                     /note="sequence: ACCACCAGATccacctcg"
                     /ApEinfo_revcolor="#b7e6d7"
                     /ApEinfo_fwdcolor="#b7e6d7"
     USER junction   4004..4013
                     /label="USER"
                     /ApEinfo_revcolor="#c7b0e3"
                     /ApEinfo_fwdcolor="#c7b0e3"
     primer          4004..4039
                     /label="JW0018"
                     /note="sequence: ATCTGGTGGTatggcagttaaaaagtatagtgctgg"
                     /ApEinfo_revcolor="#ff9ccd"
                     /ApEinfo_fwdcolor="#ff9ccd"
     misc_feature    4014..5435
                     /label="cbbL (RbcL)"
                     /ApEinfo_revcolor="#c6c9d1"
                     /ApEinfo_fwdcolor="#c6c9d1"
     CDS             4014..5435
                     /ApEinfo_revcolor="#84b0dc"
                     /ApEinfo_fwdcolor="#84b0dc"
                     /translation="MAVKKYSAGVKEYRQTYWMPEYTPLDSDILACFKITPQPGVDREEAAAAVAAESSTGTWTTVWTDLLTDMDYYKGRAYRIEDVPGDDAAFYAFIAYPIDLFEEGSVVNVFTSLVGNVFGFKAVRGLRLEDVRFPLAYVKTCGGPPHGIQVERDKMNKYGRPLLGCTIKPKLGLSAKNYGRAVYECLRGGLDFTKDDENINSQPFMRWRDRFLFVQDATETAEAQTGERKGHYLNVTAPTPEEMYKRAEFAKEIGAPIIMHDYITGGFTANTGLAKWCQDNGVLLHIHRAMHAVIDRNPNHGIHFRVLTKILRLSGGDHLHTGTVVGKLEG???STLGWIDLLRESFIPEDRSRGIFFDQDWGSMPGVFAVASGGIHVWHMPALVNIFGDDSVLQFGGGTLGHPWGNAAGAAANRVALEACVEARNQGRDIEKEGKEILTAAAQHSPELKIAMETWKEIKFEFDTVDKLDTQNR*"
     primer          4320..4342
                     /label="JW0055"
                     /note="sequence: gaagggtcagttgttaacgtgtt"
                     /ApEinfo_revcolor="#b7e6d7"
                     /ApEinfo_fwdcolor="#b7e6d7"
     primer          complement(4399..4418)
                     /label="JW0049"
                     /note="sequence: gagtgggaagcgaacatctt"
                     /ApEinfo_revcolor="#9eafd2"
                     /ApEinfo_fwdcolor="#9eafd2"
     primer          complement(4408..4427)
                     /label="JW0047"
                     /note="sequence: aacgtaggcgagtgggaagc"
                     /ApEinfo_revcolor="#c7b0e3"
                     /ApEinfo_fwdcolor="#c7b0e3"
     primer          4596..4621
                     /label="JW0137"
                     /note="sequence: gatgatgaaaacatcaattctcagcc"
                     /ApEinfo_revcolor="#d59687"
                     /ApEinfo_fwdcolor="#d59687"
     primer          4638..4660
                     /label="JW0053"
                     /note="sequence: gatcgcttcttgttcgtacaaga"
                     /ApEinfo_revcolor="#d6b295"
                     /ApEinfo_fwdcolor="#d6b295"
     misc_feature    4949..4967
                     /label="Fwd. ext"
                     /ApEinfo_revcolor="#c6c9d1"
                     /ApEinfo_fwdcolor="#c6c9d1"
     primer          complement(4984..5025)
                     /label="JW0113"
                     /note="sequence: agcccagagtagamnnmnnmnngccttccagtttgccgacaa"
                     /ApEinfo_revcolor="#b4abac"
                     /ApEinfo_fwdcolor="#b4abac"
     misc_feature    5004..5006
                     /label="D331"
                     /ApEinfo_revcolor="#75c6a9"
                     /ApEinfo_fwdcolor="#75c6a9"
     misc_feature    5007..5009
                     /label="R332"
                     /ApEinfo_revcolor="#d6b295"
                     /ApEinfo_fwdcolor="#d6b295"
     misc_feature    5010..5012
                     /label="A333"
                     /ApEinfo_revcolor="#ff9ccd"
                     /ApEinfo_fwdcolor="#ff9ccd"
     primer          5013..5037
                     /label="JW0120"
                     /note="sequence: tctactctgggctggattgatttgc"
                     /ApEinfo_revcolor="#b1ff67"
                     /ApEinfo_fwdcolor="#b1ff67"
     misc_feature    5016..5025
                     /label="USER"
                     /ApEinfo_revcolor="#c7b0e3"
                     /ApEinfo_fwdcolor="#c7b0e3"
     primer          5016..5048
                     /label="JW0112"
                     /note="sequence: actctgggctggattgatttgctccgcgaatcg"
                     /ApEinfo_revcolor="#f58a5e"
                     /ApEinfo_fwdcolor="#f58a5e"
     misc_feature    complement(5048..5071)
                     /label="Rev. ext"
                     /ApEinfo_revcolor="#85dae9"
                     /ApEinfo_fwdcolor="#85dae9"
     primer          complement(5257..5276)
                     /label="JW0051"
                     /note="sequence: tacgcaggcttccagagcaa"
                     /ApEinfo_revcolor="#b1ff67"
                     /ApEinfo_fwdcolor="#b1ff67"
     primer          complement(5412..5455)
                     /label="JW0020"
                     /note="sequence: agttaaacaaaattatttcttcaacgattttgagtgtcgagttt"
                     /ApEinfo_revcolor="#d6b295"
                     /ApEinfo_fwdcolor="#d6b295"
     primer          5436..5466
                     /label="TW2470"
                     /note="sequence: AGAAATAATTTTGTttaactttaagaaggag"
                     /ApEinfo_revcolor="#c7b0e3"
                     /ApEinfo_fwdcolor="#c7b0e3"
     primer          5436..5466
                     /label="TW2470"
                     /note="sequence: AGAAATAATTTTGTttaactttaagaaggag"
                     /ApEinfo_revcolor="#f7977a"
                     /ApEinfo_fwdcolor="#f7977a"
     misc_feature    5436..5474
                     /label="From pTW335n"
                     /ApEinfo_revcolor="#c6c9d1"
                     /ApEinfo_fwdcolor="#c6c9d1"
     primer          5436..5477
                     /label="TW2481"
                     /note="sequence: AGAAATAATTTTGTttaactttaagaaggagatatacatatg"
                     /ApEinfo_revcolor="#f7977a"
                     /ApEinfo_fwdcolor="#f7977a"
     primer          complement(5437..5470)
                     /label="BL0423"
                     /note="sequence: atatctccttcttaaagttaaacaaaattatttc"
                     /ApEinfo_revcolor="#ffef86"
                     /ApEinfo_fwdcolor="#ffef86"
     primer          5440..5479
                     /label="TW2638"
                     /note="sequence: ATAATTTTGTTTaactttaagaaggagatatacatatggc"
                     /ApEinfo_revcolor="#f7977a"
                     /ApEinfo_fwdcolor="#f7977a"
     primer          complement(5442..5474)
                     /label="IG0034"
                     /note="sequence: atgtatatctcctTcttaaagttaaacaaaatt"
                     /ApEinfo_revcolor="#85dae9"
                     /ApEinfo_fwdcolor="#85dae9"
     USER junction   5443..5455
                     /label="USER CORRECT"
                     /ApEinfo_revcolor="#c7b0e3"
                     /ApEinfo_fwdcolor="#c7b0e3"
     primer          5443..5472
                     /label="TW2346"
                     /note="sequence: ATTTTGTTTAACTttaagaaggagatatac"
                     /ApEinfo_revcolor="#f7977a"
                     /ApEinfo_fwdcolor="#f7977a"
     primer          5443..5498
                     /label="JW0021"
                     /note="sequence: attttgtttaactttaagaaggagatatacatatggctgaaatgcaggattacaag"
                     /ApEinfo_revcolor="#f58a5e"
                     /ApEinfo_fwdcolor="#f58a5e"
     RBS             5445..5467
                     /label="RBS"
                     /ApEinfo_revcolor="#7bcdc8"
                     /ApEinfo_fwdcolor="#7bcdc8"
     misc_feature    5475..5807
                     /label="cbbS"
                     /ApEinfo_revcolor="#f58a5e"
                     /ApEinfo_fwdcolor="#f58a5e"
     CDS             5475..5807
                     /ApEinfo_revcolor="#84b0dc"
                     /ApEinfo_fwdcolor="#84b0dc"
                     /translation="MAEMQDYKQSLKYETFSYLPPMNAERIRAQIKYAIAQGWSPGIEHVEVKNSMNQYWYMWKLPFFGEQNVDNVLAEIEACRSAYPTHQVKLVAYDNYAQSLGLAFVVYRGN*"
     primer          complement(5789..5820)
                     /label="JW0057"
                     /note="sequence: AAAATCTCCTTCTttagttgccgcggtagacc"
                     /ApEinfo_revcolor="#b1ff67"
                     /ApEinfo_fwdcolor="#b1ff67"
     USER junction   5808..5820
                     /label="USER015"
                     /ApEinfo_revcolor="#c7b0e3"
                     /ApEinfo_fwdcolor="#c7b0e3"
     primer          5808..5833
                     /label="BL1064"
                     /note="sequence: AGAAGGAGATTTTcaacatGGCTAGC"
                     /ApEinfo_revcolor="#d59687"
                     /ApEinfo_fwdcolor="#d59687"
     primer          5808..5838
                     /label="AT106"
                     /note="sequence: AGAAGGAGATTTTcaacatggctagcacagc"
                     /ApEinfo_revcolor="#c7b0e3"
                     /ApEinfo_fwdcolor="#c7b0e3"
     promoter        5827..5856
                     /label="J23107 promoter"
                     /ApEinfo_revcolor="#c4df9b"
                     /ApEinfo_fwdcolor="#c4df9b"
     primer          complement(5832..5852)
                     /label="TW2066"
                     /note="sequence: gcataatacctagggctgtgc"
                     /ApEinfo_revcolor="#9eafd2"
                     /ApEinfo_fwdcolor="#9eafd2"
     misc_feature    5834..5834
                     /label="T>A"
                     /ApEinfo_revcolor="#faac61"
                     /ApEinfo_fwdcolor="#faac61"
     spacer          5857..5869
                     /label="spacer"
                     /ApEinfo_revcolor="#84b0dc"
                     /ApEinfo_fwdcolor="#84b0dc"
     RBS             5871..5883
                     /label="modified gVI RBS"
                     /ApEinfo_revcolor="#75c6a9"
                     /ApEinfo_fwdcolor="#75c6a9"
     difference      5880..5881
                     /label="TT"
                     /ApEinfo_revcolor="#ff9ccd"
                     /ApEinfo_fwdcolor="#ff9ccd"
     primer          5886..5907
                     /label="DM0002"
                     /note="sequence: atgccagttcttttgggtattc"
                     /ApEinfo_revcolor="#f8d3a9"
                     /ApEinfo_fwdcolor="#f8d3a9"
     CDS             5886..6224
                     /label="VI"
                     /ApEinfo_revcolor="#6ecff6"
                     /ApEinfo_fwdcolor="#6ecff6"
     primer          complement(6057..6082)
                     /label="DM0027"
                     /note="sequence: ggtaattgagcactaatatcagagag"
                     /ApEinfo_revcolor="#d6b295"
                     /ApEinfo_fwdcolor="#d6b295"
     promoter        6116..6162
                     /label="gI promoter"
                     /ApEinfo_revcolor="#c4df9b"
                     /ApEinfo_fwdcolor="#c4df9b"
     primer          complement(6132..6157)
                     /label="TW2064"
                     /note="sequence: acagagagaataacataaaaacaggg"
                     /ApEinfo_revcolor="#faac61"
                     /ApEinfo_fwdcolor="#faac61"
     RBS             6212..6217
                     /label="gI RBS"
                     /ApEinfo_revcolor="#75c6a9"
                     /ApEinfo_fwdcolor="#75c6a9"
     CDS             6226..7272
                     /label="I"
                     /ApEinfo_revcolor="#6ecff6"
                     /ApEinfo_fwdcolor="#6ecff6"
     primer          6439..6457
                     /label="DM0118"
                     /note="sequence: cgcggtaatgattcctacg"
                     /ApEinfo_revcolor="#c7b0e3"
                     /ApEinfo_fwdcolor="#c7b0e3"
     CDS             6946..7272
                     /label="gXI"
                     /ApEinfo_revcolor="#85dae9"
                     /ApEinfo_fwdcolor="#85dae9"
     promoter        7085..7133
                     /label="gIV promoter"
                     /ApEinfo_revcolor="#c4df9b"
                     /ApEinfo_fwdcolor="#c4df9b"
     primer          7133..7156
                     /label="DM0119"
                     /note="sequence: gctatgttttcaaggattctaagg"
                     /ApEinfo_revcolor="#b1ff67"
                     /ApEinfo_fwdcolor="#b1ff67"
     RBS             7238..7245
                     /label="gIV RBS"
                     /ApEinfo_revcolor="#75c6a9"
                     /ApEinfo_fwdcolor="#75c6a9"
     CDS             7250..1046
                     /label="IV"
                     /ApEinfo_revcolor="#6ecff6"
                     /ApEinfo_fwdcolor="#6ecff6"
ORIGIN
        1 ataattttga tatggtaggt tctaaccctt ccattattca gaagtataat ccaaacaatc
       61 aggattatat tgatgaattg ccatcacctg ataatcagga atatgatgat aattccgctc
      121 cttctggtgg tttctttgtc ccgcaaaatg ataatgttac tcaaactttt aaaattaata
      181 acgttcgggc aaaggattta atacgagttg tcgaattgtt tgtaaagtct aatacttcta
      241 aatcctcaaa tgtattatct attgacggat ctaatctatt agttgttagt gctcctaaag
      301 atattttaga taacctttct caattccttt caactgttga tttgccaact gaccaggtat
      361 tgattgaggg tttgatattt gaggttcagc aaggtgatgc tttagatttt tcatttgctg
      421 ctggctctca gcgtggcact gttgcaggcg gagttaatac tgaccgcctc acctctgttt
      481 tatcttctgc tggtggttcg ttcggtattt ttaatggcga tgttttaggg ctatcagttc
      541 gcgcattaaa gactaatagc cattcaaaaa tattgtctgt gccacgtatt cttacgcttt
      601 caggtcagaa gggttctatc tctattggcc agaatgtccc ttttattact ggtcgtgtaa
      661 ctggtgaatc tgccaatgta aataatccat ttcagacgat tgagcgtcaa aatgtaggta
      721 tttccatgag cgtttttcct gttgcaatgg ctggcggtaa tattgttctg gatattacca
      781 gcaaggccga tagtttgagt tcttctactc aggcaagtga tgttattact aaccaaagaa
      841 gtattgctac aacggttaat ttgcgtgatg gacagactct tctactcggt ggcctcactg
      901 attataaaaa cacttctcag gattctggcg taccgttcct gtctaaaatc cctttaatcg
      961 gcctcctgtt tagctcccgc tctgattcta acgaggagag cacgttatac gtgctcgtca
     1021 aagcaaccat agtacgcgcc ctgtagcggc gcattaagcg cggcgggtgt ggtggttacg
     1081 cgcagcgtga ccgctacact tgccagcgcc ctagcgcccg ctcctttcgc tttcttccct
     1141 tcctttctcg ccacgttcgc cggctTTCCC CGTCAAGCGC TAAATCGGGG GCCcctttag
     1201 ggttccgatt tagtgcttta cggcacctcg accccaaaaa acttgatttg ggtgatggtt
     1261 cacgtagtgg gccatcgccc tgatagacgg tttttcgccc tttgacgttg gagtccacgt
     1321 tctttaatag tggactcttg ttccaaactg gaacaacact caaccctatc tcgggctatt
     1381 cttttgattt ataagggatt ttgccgattt cggcctattg gttaaaaaat gaactgattt
     1441 aacaaaaatt taacgcgaat tttaacaaaa tattaacgtt tacaatttaa atatttgctt
     1501 atacaatctt cctgtcttgg gggcttttct tattatcaac cggggtacat atgattgaca
     1561 tgctagtttt acggttaccg ttcatcgatt ctcttgtttg ctccagactc tcaggcaatg
     1621 acctgatagc ctttgtagat ctctcaaaaa tagctaccct ctccggcatg aatttatcag
     1681 ctagaacggt tgaatatcat gttgatggtg atttgactgt ctccggcctt tcccaccctt
     1741 ttgaatcttt acctacacat tactcaggca ttgcatttaa aatatatgag ggttctaaaa
     1801 atttttatcc ttgcgttgaa ataaaggctt ctcccgcaaa agtattacag gggcataatg
     1861 tttttggtac aaccgattta ggtttatgct ctgaggcttt attgcttaat tttgctaatt
     1921 ctttgccttg cctgtatgat ttattggatg ttaacgctac tactattagt agaattgatg
     1981 ccgccttttc agcccgcgcc ccaaatgaaa atatagctaa acaggttatt gaccatttgc
     2041 gaaatgtatc taatggtcaa actaaatcta ctcgttcgca gaattgggaa tcaactgtta
     2101 catggaatga aacttccaga caccgtactt tagttgcata tttaaaacat gttgagctac
     2161 agcaccagat tcagcaatta agctctaagc catccgcaaa aatgacctct tatcaaaagg
     2221 aacaattaaa ggtactctct aatcctgacc tgttggagtt tgcttccggt ctggttcgct
     2281 ttgaggctcg aattaaaacg agatatttga agtctttcgg gcttcctctt aatctttttg
     2341 atgcaatccg ctttgcttct gactataata gtcagggtaa agacctgatt tttgatttat
     2401 ggtcattctc gttttctgaa ctgtttaaag catttgaggg gaattcaatg aatatttatg
     2461 acgattccgc agtattggcc gctatccagt ctaaacattt tactattacc ccctctggca
     2521 aaacttcttt tgcaaaagcc tctcgctatt ttggttttta tcgtcgtctg gtaaacgagg
     2581 gttatgatag tgttgctctt actatgcctc gtaattcctt ttggcgttat gtatctgcat
     2641 tagttgaatg tggtattcct aaatctcaac tgatgaatct ttctacctgt aataatgttg
     2701 ttccgttagt tcgttttatt aacgtagatt tttcttccca acgtcctgac tggtataatg
     2761 agccagttct taaaatcgca taaggtaatt cacaatgatt aaagttgaaa ttaaaccatc
     2821 tcaagcccaa tttactactc gttctggtgt ttctcgtcag ggcaagcctt attcactgaa
     2881 tgagcagttt tgttacgttg atttgggtaa tgaatatccg gttcttgtca agattactct
     2941 tgatgaaggt cagccagcct atgcgccggg tctgtacacc gttcatctgt cctctttcaa
     3001 agttggtcag ttcggttccc ttatgattga ccgtctgcgc ctcgttccgg ctaagtaaca
     3061 tggagcaggt cgcggatttc gacataattt atcaggcgat gatacaaatc tccgttgtac
     3121 tctgtttcgc gcttggtata atagctgggg gtcaaagatg agtgttttag tgtattcttt
     3181 cgcctctttc gttttaggtt ggtgcctccg tagtggcatt acgtatttta cccgtttaat
     3241 ggaaacttcc tcatgaaaaa gtctttagtc ctcaaagcct ctgtagccgt tgctaccctc
     3301 gttccgatgc tgtctttcgc tgctgagggt gacgatcccg caaaagcggc ctttgactcc
     3361 ctgcaagcct cagcgaccga atatatcggt tatgcgtggg cgatggttgt tgtcattgtc
     3421 ggcgcaacta tcggtatcaa gctgtttaag aaattcacct cgaaagcaag ttgataaact
     3481 gatacaatta aaggctcctt ttggagcctt tttttttggA GTaaaggaaa aaaATgcaac
     3541 aacctgtagt tcgcgttggc gaatggcttg ttactccgtc cataaaccaa attagccgca
     3601 atgggcgtca acttaccctt CGTccgagat taatcgatct tctggttttc tttgctcaac
     3661 acagtggcga agtacttagc agggatgaac ttatcgataa tgtctggaag agaagtattg
     3721 tcaccaatca cgttgtgacg cagagtatct cagaactacg taagtcatta aaagataatg
     3781 atgaagatag tcctgtctat atcgctactg taccaaagcg cggctataaa ttaatggtgc
     3841 cggttatctg gtacagcgaa gaagagggag aggaaataat gctatcttcg GCAGCGGCTA
     3901 TCTCTgaggc ggttcctgcc acagattctc cctcccacag tcttaacatt caaaacaccg
     3961 caacgccacc tgaacaatcc ccagttaaaa gcaaacgagg tggATCTGGT GGTatggcag
     4021 ttaaaaagta tagtgctggt gtaaaagaat accggcagac ctattggatg ccggaataca
     4081 caccgttgga ttccgacatc cttgcatgct tcaaaatcac cccacaaccg ggtgttgatc
     4141 gcgaagaagc cgcagccgcg gttgcagcag aatcttcaac cggcacatgg accaccgtgt
     4201 ggaccgattt gctgaccgac atggactact acaaaggccg tgcctatcgc attgaagacg
     4261 tacccggtga cgatgcggca ttctatgcct ttatcgccta cccaatcgac ctgttcgaag
     4321 aagggtcagt tgttaacgtg tttacctcac tggttggtaa cgtgttcggc ttcaaagcgg
     4381 tacgcggcct gcgtctggaa gatgttcgct tcccactcgc ctacgttaaa acctgtggcg
     4441 gcccaccgca cggtattcaa gtcgaacgcg acaagatgaa caaatatggt cgcccactgt
     4501 tgggttgcac catcaagcca aaacttggtt tgtctgcgaa aaactacggc cgtgccgtat
     4561 acgagtgcct ccgtggcggc ctcgacttca ctaaagatga tgaaaacatc aattctcagc
     4621 cgttcatgcg ctggcgcgat cgcttcttgt tcgtacaaga cgcgaccgaa actgctgaag
     4681 cccaaaccgg cgaacgcaaa ggccattacc tcaacgtaac ggcgccaact cctgaagaaa
     4741 tgtacaagcg cgcagaattc gccaaagaaa ttggcgcgcc aatcattatg cacgactaca
     4801 tcaccggtgg cttcacggcc aacactggct tggccaagtg gtgtcaagac aacggcgtac
     4861 tgctgcacat ccaccgtgcg atgcatgcgg ttatcgaccg taacccgaac cacggtattc
     4921 acttccgtgt tctgaccaag attctgcgTT TGTCGGGTGG CGATCACctg cacaccggta
     4981 ccgttgtcgg caaactggaa ggcnnknnkn nktctactct gggctggatt gatttgctcc
     5041 gcgaatcGTT TATCCCTGAA GATCGCTCGC Gcggtatctt cttcgatcaa gactggggtt
     5101 caatgccagg cgtattcgct gtggcctctg gtggtattca cgtatggcac atgcctgcgc
     5161 tggttaacat ctttggtgac gactctgtcc tccaattcgg tggcggtacg ctgggtcatc
     5221 catggggcaa cgctgccggt gctgctgcca accgtgttgc tctggaagcc tgcgtagaag
     5281 cgcgtaacca aggccgcgat atcgaaaaag aaggcaaaga aattctgact gctgctgcac
     5341 agcacagccc agaactgaag attgccatgg aaacttggaa agagatcaaa ttcgaatttg
     5401 acactgtcga caaactcgac actcaaaatc gttgaagaaa taattttgtt taactttaag
     5461 aaggagatat acatatggct gaaatgcagg attacaagca aagcctcaaa tatgagactt
     5521 tctcttatct tccacccatg aacgcggaac gcatccgcgc tcaaatcaag tacgcaattg
     5581 ctcaaggctg gagccccggc attgagcacg tagaagtgaa aaactccatg aaccaatatt
     5641 ggtacatgtg gaaacttccc ttcttcggcg aacaaaatgt cgacaacgtg ttggctgaaa
     5701 ttgaagcgtg tcgtagtgcg tatccaacac accaggtcaa actggtggct tatgacaact
     5761 atgcgcaaag cttaggtctg gccttcgtgg tctaccgcgg caactaaAGA AGGAGATTTT
     5821 caacatGGCT AGCACAGCCC TAGGTATTAT GCTAGCgtgt gtatttggaa taaggagtca
     5881 aaatcatgcc agttcttttg ggtattccgt tattattgcg tttcctcggt ttccttctgg
     5941 taactttgtt cggctatctg cttacttttc tcaaaaaggg cttcggtaag atagctattg
     6001 ctatttcatt gtttcttgct cttattattg ggcttaactc aattcttgtg ggttatctct
     6061 ctgatattag tgctcaatta ccctctgact ttgttcaggg tgttcagtta attctcccgt
     6121 ctaatgcgct tccctgtttt tatgttattc tctctgtaaa gactgctatt ttcatttttg
     6181 acgttaaaca aaaaatcgtt tcttatttgg attgggacaa ataatatggc tgtttatttt
     6241 gtaactggca aattaggctc tggaaagacg ctcgttagcg ttggtaagat tcaggataaa
     6301 attgtagctg ggtgcaaaat agcaactaat cttgatttaa ggcttcaaaa cctcccgcaa
     6361 gtcgggaggt tcgctaaaac gcctcgcgtt cttagaatac cggataagcc ttctatatct
     6421 gatttgcttg ctattgggcg cggtaatgat tcctacgatg aaaataaaaa cggattgctt
     6481 gttctcgatg agtgcggtac ttggtttaat acccgttctt ggaatgataa ggaaagacag
     6541 ccgattattg attggtttct acatgctcgt aaattaggat gggatattat ttttcttgtt
     6601 caggacttat ctattgttga taaacaggcg cgttctgcat tagctgaaca tgttgtttat
     6661 tgtcgtcgtc tggacagaat tactttacct tttgtcggta ctttatattc tcttattact
     6721 ggctcgaaaa tgcctctgcc taaattacat gttggcgttg ttaaatatgg cgattctcaa
     6781 ttaagcccta ctgttgagcg ttggctttat actggtaaga atttgtataa cgcatacgat
     6841 actaaacagg ctttttctag taattatgat tccggtgttt attcttattt aacgccttat
     6901 ttatcacacg gtcggtattt caaaccatta aatttaggtc agaagatgaa attaactaaa
     6961 atatatttga aaaagttttc tcgcgttctt tgtcttgcga ttggatttgc atcagcattt
     7021 acatatagtt atataaccca acctaagccg gaggttaaaa aggtagtctc tcagacctat
     7081 gattttgata aattcactat tgactcttct catcgtctta atctaagcta tcgctatgtt
     7141 ttcaaggatt ctaagggaaa attaattaat agcgacgatt tacagaagca aggttattca
     7201 cttacatata ttgatttatg tactgtttcc attaaaaaag gtaattcaaa tgaaattgtt
     7261 aaatgtaatt aattttgttt tcttgatgtt tgtttcatca tcttcttttg ctcaggtaat
     7321 tgaaatgaat aattcgcctc tgcgcgattt tataacttgg tattcaaagc aatcaggcga
     7381 atccgttatt gtttctcccg atgtaaaagg tactgttact gtatattcat ctgacgttaa
     7441 acctgaaaat ctacgcaatt tctttatttc tgttttacgt gcaa
//
