# Supplementary material for: High-Throughput Detection of Cyanobacterial Form I Rubisco Assembly
Source: ACS Synth Biol. 2025 Dec 22;15(1):161–70. doi: 10.1021/acssynbio.5c00591 (PMC12814518; doi:10.1021/acssynbio.5c00591)
Supplement: Supplementary file 3 [file sb5c00591_si_003.zip › Supplementary File 1 - plasmids used in this work/pJW018 - cloDF13 Ptac GroELS Pbad SeRaf1 aadA.gb]

LOCUS       pJW018_-_[cloDF13]_Ptac 7836 bp ds-DNA     circular     24-FEB-2025
DEFINITION  .
ACCESSION   urn.local...s-5b71407
SOURCE      null
COMMENT     Imported using the Genbank importer. File name: pTW052a.gb
            [cloDF13] PBAD MBP cat. Source name: pTW001b - AP SC101 RepA Ptet
            SD8 MBP(wt) bla (Note: Geneious sometimes stores the sequence name
            in the source attribute) Source name: pTW001a - AP SC101 Ptet SD8
            gIV bla (Note: Geneious sometimes stores the sequence name in the
            source attribute) Source name: pAB121a - CP colEI Rop araC pBAD
            SD8rpoZ-cMyc-CRTC2 aadA (Note: Geneious sometimes stores the
            sequence name in the source attribute) Source name: pTW001b - AP
            SC101 RepA Ptet SD8 MBP(wt) bla (Note: Geneious sometimes stores
            the sequence name in the source attribute) Source name: pTW001b -
            AP SC101 RepA Ptet SD8 MBP(wt) bla (Note: Geneious sometimes stores
            the sequence name in the source attribute) Source name: pTW001a -
            AP SC101 Ptet SD8 gIV bla (Note: Geneious sometimes stores the
            sequence name in the source attribute) Source name: pAB086a -
            CloDF13 pBAD dnaQ926 cat (Note: Geneious sometimes stores the
            sequence name in the source attribute) Source name: pAB086a -
            CloDF13 pBAD dnaQ926 cat (Note: Geneious sometimes stores the
            sequence name in the source attribute)
FEATURES             Location/Qualifiers
     USER junction   complement(4..15)
                     /label="USER002"
                     /ApEinfo_revcolor="#c7b0e3"
                     /ApEinfo_fwdcolor="#c7b0e3"
     CDS             complement(16..894)
                     /label="araC"
                     /ApEinfo_revcolor="#6ecff6"
                     /ApEinfo_fwdcolor="#6ecff6"
     misc_feature    16..1223
                     /label="From pBL001"
                     /ApEinfo_revcolor="#b4abac"
                     /ApEinfo_fwdcolor="#b4abac"
     sequencing p... 432..449
                     /label="TW0046"
                     /ApEinfo_revcolor="#84b0dc"
                     /ApEinfo_fwdcolor="#84b0dc"
     misc_feature    847..847
                     /label="originally a g in annotation"
                     /ApEinfo_revcolor="#f8d3a9"
                     /ApEinfo_fwdcolor="#f8d3a9"
     protein bind... 923..939
                     /label="araO2"
                     /ApEinfo_revcolor="#f6989d"
                     /ApEinfo_fwdcolor="#f6989d"
     prim_transcript 1058..1058
                     /label="pC TSS"
                     /ApEinfo_revcolor="#b1ff67"
                     /ApEinfo_fwdcolor="#b1ff67"
     protein_bind    1060..1076
                     /label="araO1"
                     /ApEinfo_revcolor="#b4abac"
                     /ApEinfo_fwdcolor="#b4abac"
     protein bind... 1081..1097
                     /label="araO1"
                     /ApEinfo_revcolor="#f6989d"
                     /ApEinfo_fwdcolor="#f6989d"
     protein bind... 1102..1123
                     /label="CAP"
                     /ApEinfo_revcolor="#f6989d"
                     /ApEinfo_fwdcolor="#f6989d"
     promoter        1102..1206
                     /label="pBAD (truncated)"
                     /ApEinfo_revcolor="#c4df9b"
                     /ApEinfo_fwdcolor="#c4df9b"
     protein bind... 1134..1150
                     /label="araI1"
                     /ApEinfo_revcolor="#f6989d"
                     /ApEinfo_fwdcolor="#f6989d"
     protein bind... 1155..1171
                     /label="araI2"
                     /ApEinfo_revcolor="#f6989d"
                     /ApEinfo_fwdcolor="#f6989d"
     -35             1168..1173
                     /label=-35
                     /ApEinfo_revcolor="#85dae9"
                     /ApEinfo_fwdcolor="#85dae9"
     -10             1192..1197
                     /label=-10
                     /ApEinfo_revcolor="#f58a5e"
                     /ApEinfo_fwdcolor="#f58a5e"
     primary tran... 1206..1206
                     /label="pBAD +1"
                     /ApEinfo_revcolor="#82ca9d"
                     /ApEinfo_fwdcolor="#82ca9d"
     5' UTR          1206..1206
                     /label="GroESL 5' UTR"
                     /ApEinfo_revcolor="#ffef86"
                     /ApEinfo_fwdcolor="#ffef86"
     USER junction   1224..1235
                     /label="USER"
                     /ApEinfo_revcolor="#c7b0e3"
                     /ApEinfo_fwdcolor="#c7b0e3"
     misc_feature    1224..4770
                     /label="From pJW011d"
                     /ApEinfo_revcolor="#ffef86"
                     /ApEinfo_fwdcolor="#ffef86"
     RBS             1236..1253
                     /label="RBS"
                     /ApEinfo_revcolor="#7bcdc8"
                     /ApEinfo_fwdcolor="#7bcdc8"
     USER junction   1241..1249
                     /label="USER "
                     /ApEinfo_revcolor="#c7b0e3"
                     /ApEinfo_fwdcolor="#c7b0e3"
     misc_feature    1254..2324
                     /label="SeRaf1"
                     /ApEinfo_revcolor="#84b0dc"
                     /ApEinfo_fwdcolor="#84b0dc"
     CDS             1254..2324
                     /ApEinfo_revcolor="#84b0dc"
                     /ApEinfo_fwdcolor="#84b0dc"
                     /translation="MREFTPTTLSEEERQELLGQLRRKEGRWLAWARACQTLLKNGLNPQTLFEATGFEPIQQNQITVAMQVYDSILRQDPPAHVRETYQEWGSDLLYELRELDQEQRSLCAQLALERKLDADQIREVAKATKDFCRLPKQPENFDRHPGDAVAHQCWRLAQERTDLTERSRLIARGLQFAQSAGARALIEALLLDLSGVPSRKPPMLPIYRLETEEDLPRLLPFAGTLPLSSSQIEAIAAVEAEGPFGLVSSPQGQQWLALPGWQAILTAEDPIACLEQIDRLPNAPEGPTEAVVLVVDRADRDWDADHFFLVEQAEGARIQWSPSAIAAPILGRLVLILRPKRVLDEAAIATPWQFEE*"
     USER junction   complement(2325..2339)
                     /label="USER012"
                     /ApEinfo_revcolor="#c7b0e3"
                     /ApEinfo_fwdcolor="#c7b0e3"
     terminator      2340..2378
                     /label="BBa_B1006"
                     /ApEinfo_revcolor="#f58a5e"
                     /ApEinfo_fwdcolor="#f58a5e"
     terminator      complement(2380..2413)
                     /label="BBa_B1002"
                     /ApEinfo_revcolor="#f58a5e"
                     /ApEinfo_fwdcolor="#f58a5e"
     USER junction   complement(2415..2427)
                     /label="USER007"
                     /ApEinfo_revcolor="#c7b0e3"
                     /ApEinfo_fwdcolor="#c7b0e3"
     gene            complement(2428..4074)
                     /label="GroEL"
                     /ApEinfo_revcolor="#9eafd2"
                     /ApEinfo_fwdcolor="#9eafd2"
     CDS             complement(2428..4074)
                     /label="Translation 4074-2428"
                     /translation="MAAKDVKFGNDARVKMLRGVNVLADAVKVTLGPKGRNVVLDKSFGAPTITKDGVSVAREIELEDKFENMGAQMVKEVASKANDAAGDGTTTATVLAQAIITEGLKAVAAGMNPMDLKRGIDKAVTAAVEELKALSVPCSDSKAIAQVGTISANSDETVGKLIAEAMDKVGKEGVITVEDGTGLQDELDVVEGMQFDRGYLSPYFINKPETGAVELESPFILLADKKISNIREMLPVLEAVAKAGKPLLIIAEDVEGEALATLVVNTMRGIVKVAAVKAPGFGDRRKAMLQDIATLTGGTVISEEIGMELEKATLEDLGQAKRVVINKDTTTIIDGVGEEAAIQGRVAQIRQQIEEATSDYDREKLQERVAKLAGGVAVIKVGAATEVEMKEKKARVEDALHATRAAVEEGVVAGGGVALIRVASKLADLRGQNEDQNVGIKVALRAMEAPLRQIVLNCGEEPSVVANTVKGGDGNYGYNAATEEYGNMIDMGILDPTKVTRSALQYAASVAGLMITTECMVTDLPKNDAADLGAAGGMGGMGGMGGMM*"
     gene            complement(4118..4411)
                     /label="GroES"
                     /ApEinfo_revcolor="#9eafd2"
                     /ApEinfo_fwdcolor="#9eafd2"
     CDS             complement(4118..4411)
                     /label="Translation 4411-4118"
                     /translation="MNIRPLHDRVIVKRKEVETKSAGGIVLTGSAAAKSTRGEVLAVGNGRILENGEVKPLDVKVGDIVIFNDGYGVKSEKIDNEEVLIMSESDILAIVEA*"
     RBS             complement(4412..4426)
                     /label="SD8"
                     /ApEinfo_revcolor="#75c6a9"
                     /ApEinfo_fwdcolor="#75c6a9"
     USER junction   complement(4427..4435)
                     /label="USER009"
                     /ApEinfo_revcolor="#c7b0e3"
                     /ApEinfo_fwdcolor="#c7b0e3"
     operator        complement(4492..4514)
                     /label="lacO"
                     /ApEinfo_revcolor="#f6989d"
                     /ApEinfo_fwdcolor="#f6989d"
     promoter        complement(4518..4546)
                     /label="tac promoter"
                     /ApEinfo_revcolor="#75c6a9"
                     /ApEinfo_fwdcolor="#75c6a9"
     misc_feature    4771..15
                     /label="from pJW011d"
                     /ApEinfo_revcolor="#c6c9d1"
                     /ApEinfo_fwdcolor="#c6c9d1"
     USER junction   complement(4771..4784)
                     /label="USER"
                     /ApEinfo_revcolor="#c7b0e3"
                     /ApEinfo_fwdcolor="#c7b0e3"
     promoter        4789..4866
                     /label="lacIq promoter"
                     /ApEinfo_revcolor="#c4df9b"
                     /ApEinfo_fwdcolor="#c4df9b"
     CDS             4867..5949
                     /label="lacI"
                     /ApEinfo_revcolor="#7bcdc8"
                     /ApEinfo_fwdcolor="#7bcdc8"
     USER junction   complement(5950..5964)
                     /label="USER008"
                     /ApEinfo_revcolor="#c7b0e3"
                     /ApEinfo_fwdcolor="#c7b0e3"
     terminator      complement(5972..6016)
                     /label="rrnB1 short"
                     /ApEinfo_revcolor="#f58a5e"
                     /ApEinfo_fwdcolor="#f58a5e"
     USER junction   complement(6017..6028)
                     /label="USER006"
                     /ApEinfo_revcolor="#c7b0e3"
                     /ApEinfo_fwdcolor="#c7b0e3"
     origin          6106..6844
                     /label="cloDF13"
                     /ApEinfo_revcolor="#85dae9"
                     /ApEinfo_fwdcolor="#85dae9"
     USER junction   complement(6892..6900)
                     /label="USER003"
                     /ApEinfo_revcolor="#c7b0e3"
                     /ApEinfo_fwdcolor="#c7b0e3"
     promoter        6901..6985
                     /label="aadA promoter"
                     /ApEinfo_revcolor="#c4df9b"
                     /ApEinfo_fwdcolor="#c4df9b"
     CDS             6986..7777
                     /label="aadA"
                     /ApEinfo_revcolor="#75c6a9"
                     /ApEinfo_fwdcolor="#75c6a9"
     USER junction   complement(7778..7790)
                     /label="USER005"
                     /ApEinfo_revcolor="#c7b0e3"
                     /ApEinfo_fwdcolor="#c7b0e3"
     terminator      7791..7832
                     /label="tetA/orfL bidirectional"
                     /ApEinfo_revcolor="#f58a5e"
                     /ApEinfo_fwdcolor="#f58a5e"
ORIGIN
        1 aggagtgccg ttaatttatg acaacttgac ggctacatca ttcacttttt cttcacaacc
       61 ggcacggaac tcgctcgggc tggccccggt gcatttttta aatacccgcg agaaatagag
      121 ttgatcgtca aaaccaacat tgcgaccgac ggtggcgata ggcatccggg tggtgctcaa
      181 aagcagcttc gcctggctga tacgttggtc ctcgcgccag cttaagacgc taatccctaa
      241 ctgctggcgg aaaagatgtg acagacgcga cggcgacaag caaacatgct gtgcgacgct
      301 ggcgatatca aaattgctgt ctgccaggtg atcgctgatg tactgacaag cctcgcgtac
      361 ccgattatcc atcggtggat ggagcgactc gttaatcgct tccatgcgcc gcagtaacaa
      421 ttgctcaagc agatttatcg ccagcagctc cgaatagcgc ccttcccctt gcccggcgtt
      481 aatgatttgc ccaaacaggt cgctgaaatg cggctggtgc gcttcatccg ggcgaaagaa
      541 ccccgtattg gcaaatattg acggccagtt aagccattca tgccagtagg cgcgcggacg
      601 aaagtaaacc cactggtgat accattcgcg agcctccgga tgacgaccgt agtgatgaat
      661 ctctcctggc gggaacagca aaatatcacc cggtcggcaa acaaattctc gtccctgatt
      721 tttcaccacc ccctgaccgc gaatggtgag attgagaata taacctttca ttcccagcgg
      781 tcggtcgata aaaaaatcga gataaccgtt ggcctcaatc ggcgttaaac ccgccaccag
      841 atgggcatta aacgagtatc ccggcagcag gggatcattt tgcgcttcag ccatactttt
      901 catactccca ccattcagag aagaaaccaa ttgtccatat tgcatcagac attgccgtca
      961 ctgcgtcttt tactggctct tctcgctaac ccaaccggta accccgctta ttaaaagcat
     1021 tctgtaacaa agcgggacca aagccatgac aaaaacgcgt aacaaaagtg tctataatca
     1081 cggcagaaaa gtccacattg attatttgca cggcgtcaca ctttgctatg ccatagcatt
     1141 tttatccata agattagcgg atcctacctg acgcttttta tcgcaactct ctactgtttc
     1201 tccataCCCG TTTTTTTACC TGCacgcgta caactaggag atataccatg ggtATGCGCG
     1261 AATTCACACC CACGACTTTA TCTGAGGAGG AACGTCAAGA GCTGCTGGGA CAACTTCGCC
     1321 GTAAAGAAGG ACGCTGGTTA GCATGGGCCC GTGCGTGCCA GACACTGCTT AAAAATGGCC
     1381 TGAACCCCCA GACGCTTTTT GAGGCGACCG GGTTTGAACC AATCCAACAA AACCAAATCA
     1441 CGGTAGCAAT GCAAGTGTAC GACTCTATCT TACGTCAGGA CCCCCCTGCC CACGTTCGCG
     1501 AAACTTATCA AGAGTGGGGA TCAGATCTTT TGTACGAACT TCGTGAATTG GACCAAGAAC
     1561 AACGTAGCTT ATGTGCGCAG TTGGCACTGG AACGTAAGTT AGACGCAGAC CAAATTCGCG
     1621 AAGTTGCCAA GGCCACTAAA GATTTCTGTC GTCTTCCTAA ACAGCCAGAA AACTTTGACC
     1681 GCCATCCCGG CGATGCTGTA GCTCATCAGT GTTGGCGCCT GGCGCAAGAA CGCACCGATT
     1741 TGACAGAGCG TTCACGTCTG ATCGCTCGCG GTTTACAATT CGCGCAGAGT GCGGGAGCCC
     1801 GTGCCCTTAT CGAAGCGTTA TTACTTGACC TGTCGGGCGT ACCCTCGCGC AAGCCCCCAA
     1861 TGTTACCGAT TTACCGCCTG GAGACGGAGG AGGATTTGCC ACGTTTACTT CCGTTCGCGG
     1921 GTACACTTCC GCTTAGCTCA TCTCAAATCG AGGCAATTGC GGCAGTTGAA GCAGAGGGCC
     1981 CCTTCGGCCT TGTATCTAGT CCTCAGGGAC AGCAGTGGTT GGCGCTTCCT GGCTGGCAAG
     2041 CAATTCTTAC GGCGGAAGAT CCAATTGCGT GTTTAGAACA GATTGACCGT CTTCCGAACG
     2101 CCCCGGAAGG TCCAACGGAA GCAGTAGTAC TTGTTGTTGA CCGCGCAGAT CGTGACTGGG
     2161 ACGCGGATCA TTTCTTCCTG GTAGAACAAG CGGAGGGGGC CCGCATCCAA TGGTCCCCCA
     2221 GCGCAATCGC CGCCCCAATT CTGGGCCGTT TGGTACTGAT CTTACGCCCC AAACGTGTCT
     2281 TAGATGAAGC GGCAATTGCC ACACCTTGGC AATTCGAAGA GTAGAGTCAG TAGGGCCCTa
     2341 aaaaaaaacc ccgcccctga cagggcgggg ttttttttgg cgaaaaaacc ccgctgaagc
     2401 ggggtttttt gcgtacattg gctccgtTTA CATCATGCCG CCCATGCCAC CCATGCCGCC
     2461 CATACCGCCA GCAGCGCCTA AGTCAGCTGC ATCGTTTTTC GGCAGGTCGG TAACCATGCA
     2521 TTCGGTGGTG ATCATCAGGC CAGCCACAGA AGCTGCGTAC TGCAGAGCAG AACGAGTTAC
     2581 TTTGGTTGGA TCCAGGATAC CCATGTCGAT CATGTTGCCG TATTCTTCGG TTGCTGCGTT
     2641 GTAACCGTAG TTGCCGTCGC CGCCTTTAAC GGTGTTAGCA ACAACAGACG GTTCTTCGCC
     2701 GCAGTTCAAT ACGATCTGAC GCAGCGGAGC TTCCATTGCA CGCAGTGCAA CTTTGATACC
     2761 CACGTTCTGG TCTTCGTTCT GACCACGCAG GTCAGCCAGT TTAGACGCTA CGCGGATCAG
     2821 CGCAACACCA CCACCAGCAA CCACGCCTTC TTCTACCGCA GCACGGGTCG CGTGCAGGGC
     2881 ATCTTCAACG CGTGCTTTTT TCTCTTTCAT TTCAACTTCG GTAGCAGCAC CCACTTTGAT
     2941 AACTGCAACG CCGCCTGCCA GTTTCGCTAC GCGTTCCTGC AGTTTTTCAC GGTCGTAGTC
     3001 AGAAGTTGCT TCTTCAATCT GCTGACGGAT CTGAGCAACA CGGCCCTGGA TTGCAGCTTC
     3061 TTCACCCACG CCATCGATGA TAGTGGTGGT GTCTTTGTTG ATCACAACAC GTTTAGCCTG
     3121 ACCCAGGTCT TCCAGGGTTG CTTTTTCCAG CTCCATACCG ATCTCTTCAG AGATCACGGT
     3181 ACCGCCAGTC AGGGTTGCGA TATCCTGCAG CATAGCTTTA CGACGATCGC CGAAGCCCGG
     3241 TGCTTTAACC GCAGCGACTT TCACGATGCC ACGCATGGTG TTAACAACCA GAGTTGCCAG
     3301 CGCTTCGCCT TCTACATCTT CAGCGATGAT CAGCAGCGGT TTGCCTGCTT TGGCAACAGC
     3361 TTCCAGAACC GGCAGCATTT CGCGGATGTT GGAGATTTTC TTGTCAGCCA GCAGGATGAA
     3421 CGGGCTTTCC AGTTCTACTG CGCCAGTTTC CGGCTTGTTG ATGAAGTAAG GAGACAGGTA
     3481 GCCACGGTCG AACTGCATAC CTTCAACCAC GTCCAGTTCG TCCTGCAGAC CGGTACCGTC
     3541 TTCAACGGTG ATAACGCCTT CTTTACCGAC TTTGTCCATC GCTTCAGCGA TCAGTTTACC
     3601 TACGGTTTCG TCGGAGTTAG CGGAGATGGT ACCAACCTGA GCAATCGCTT TAGAGTCAGA
     3661 GCATGGTACG GACAGCGCTT TCAGTTCTTC AACTGCAGCG GTAACCGCTT TGTCGATACC
     3721 ACGTTTCAGG TCCATCGGGT TCATGCCCGC AGCAACAGCT TTCAGACCTT CAGTGATGAT
     3781 AGCCTGAGCC AGTACGGTTG CAGTGGTGGT ACCGTCGCCT GCAGCGTCGT TTGCTTTAGA
     3841 GGCAACTTCT TTCACCATCT GCGCACCCAT ATTTTCGAAC TTGTCTTCCA GTTCGATTTC
     3901 ACGAGCAACG GAAACACCAT CTTTGGTGAT GGTCGGTGCA CCGAAAGATT TATCCAGAAC
     3961 TACGTTACGG CCTTTTGGAC CGAGGGTAAC TTTCACTGCA TCTGCCAGTA CGTTTACGCC
     4021 GCGCAGCATT TTCACACGAG CGTCGTTACC GAATTTTACG TCTTTAGCTG CCATTATCTT
     4081 TATTCCTTAA ATTCGTATGT TCAGTGTCGT GCGCGGATTA CGCTTCAACA ATTGCCAGAA
     4141 TGTCGCTTTC GGACATGATC AACACTTCTT CATTGTCGAT CTTCTCAGAT TTCACACCGT
     4201 AGCCATCGTT GAAAATAACG ATGTCGCCAA CTTTCACATC CAGCGGCTTC ACTTCGCCAT
     4261 TTTCAAGGAT ACGGCCATTG CCGACAGCCA GCACTTCGCC GCGGGTGGAT TTAGCCGCTG
     4321 CAGAGCCGGT CAGAACGATG CCGCCAGCAG ATTTAGTTTC AACTTCTTTA CGCTTGACGA
     4381 TCACGCGATC ATGCAATGGA CGAATATTCA Tttttttttc ctccttactg cacctattgt
     4441 tggtgaagtg ctcgtgaaaa cacctaaacg gactggctgt ttcctgtgtg aaattgttat
     4501 ccgctcacaa ttccacacat tatacgagcc gatgattaat tgtcaacagc tcatttcaga
     4561 atatttgcca gaaccgttat gatgtcggcg caaaaaacat tatccagaac gggagtgcgc
     4621 cttgagcgac acgaattatg cagtgattta cgacctgcac agccatacca cagcttccga
     4681 tggctgcctg acgccagaag cattggtgca ccgtgcagtc gatgataagc tgtcaaacat
     4741 gagaattgtg cctaatgagt gagctaactt acattaattg cgttgcgcga caccatcgaa
     4801 tggtgcaaaa cctttcgcgg tatggcatga tagcgcccgg aagagagtca attcagggtg
     4861 gtgaatgtga aaccagtaac gttatacgat gtcgcagagt atgccggtgt ctcttatcag
     4921 accgtttccc gcgtggtgaa ccaggccagc cacgtttctg cgaaaacgcg ggaaaaagtg
     4981 gaagcggcga tggcggagct gaattacatt cccaaccgcg tggcacaaca actggcgggc
     5041 aaacagtcgt tgctgattgg cgttgccacc tccagtctgg ccctgcacgc gccgtcgcaa
     5101 attgtcgcgg cgattaaatc tcgcgccgat caactgggtg ccagcgtggt ggtgtcgatg
     5161 gtagaacgaa gcggcgtcga agcctgtaaa gcggcggtgc acaatcttct cgcgcaacgc
     5221 gtcagtgggc tgatcattaa ctatccgctg gatgaccagg atgccattgc tgtggaagct
     5281 gcctgcacta atgttccggc gttatttctt gatgtctctg accagacacc catcaacagt
     5341 attattttct cccatgaaga cggtacgcga ctgggcgtgg agcatctggt cgcattgggt
     5401 caccagcaaa tcgcgctgtt agcgggccca ttaagttctg tctcggcgcg tctgcgtctg
     5461 gctggctggc ataaatatct cactcgcaat caaattcagc cgatagcgga acgggaaggc
     5521 gactggagtg ccatgtccgg ttttcaacaa accatgcaaa tgctgaatga gggcatcgtt
     5581 cccactgcga tgctggttgc caacgatcag atggcgctgg gcgcaatgcg cgccattacc
     5641 gagtccgggc tgcgcgttgg tgcggatatc tcggtagtgg gatacgacga taccgaagac
     5701 agctcatgtt atatcccgcc gttaaccacc atcaaacagg attttcgcct gctggggcaa
     5761 accagcgtgg accgcttgct gcaactctct cagggccagg cggtgaaggg caatcagctg
     5821 ttgcccgtct cactggtgaa aagaaaaacc accctggcgc ccaatacgca aaccgcctct
     5881 ccccgcgcgt tggccgattc attaatgcag ctggcacgac aggtttcccg actggaaagc
     5941 gggcagtgaa gggtccctaa gtctcctcag caaaacgaaa ggcccagtct ttcgactgag
     6001 cctttcgttt tatttgaccg gatgtcctct tcctcctggg ctgacttcag gtgctacatt
     6061 tgaagagata aattgcactg aaatctagag cggttcagta gaaaagatca aaggatcttc
     6121 ttgagatcct ttttttctgc gcgtaatctt ttgccctgta aacgaaaaaa ccacctgggg
     6181 aggtggtttg atcgaaggtt aagtcagttg gggaactgct taaccgtggt aactggcttt
     6241 cgcagagcac agcaaccaaa tctgtccttc cagtgtagcc ggactttggc gcacacttca
     6301 agagcaaccg cgtgtttagc taaacaaatc ctctgcgaac tcccagttac caatggctgc
     6361 tgccagtggc gttttaccgt gcttttccgg gttggactca agtgaacagt taccggataa
     6421 ggcgcagcag tcgggctgaa cggggagttc ttgcttacag cccagcttgg agcgaacgac
     6481 ctacaccgag ccgagatacc agtgtgtgag ctatgagaaa gcgccacact tcccgtaagg
     6541 gagaaaggcg gaacaggtat ccggtaaacg gcagggtcgg aacaggagag cgcaagaggg
     6601 agcgacccgc cggaaacggt ggggatcttt aagtcctgtc gggtttcgcc cgtactgtca
     6661 gattcatggt tgagcctcac ggctcccaca gatgcaccgg aaaagcgtct gtttatgtga
     6721 actctggcag gagggcggag cctatggaaa aacgccaccg gcgcggccct gctgttttgc
     6781 ctcacatgtt agtcccctgc ttatccacgg aatctgtggg taactttgta tgtgtccgca
     6841 gcgcccgccg cagtctcacg cccggagcgt agcgaccgag tgacggcctt aatttggctt
     6901 atttttctaa atacattcaa atatgtatcc gctcatgaga caataaccct gataaatgct
     6961 tcaataatat tgaaaaagga agagtatgag ggaagcggtg atcgccgaag tatcgactca
     7021 actatcagag gtagttggcg tcatcgagcg ccatctcgaa ccgacgttgc tggccgtaca
     7081 tttgtacggc tccgcagtgg atggcggcct gaagccacac agtgatattg atttgctggt
     7141 tacggtgacc gtaaggcttg atgaaacaac gcggcgagct ttgatcaacg accttttgga
     7201 aacttcggct tcccctggag agagcgagat tctccgcgct gtagaagtca ccattgttgt
     7261 gcacgacgac atcattcctt ggcgttatcc agctaagcgc gaactgcaat ttggagaatg
     7321 gcagcgcaat gacattcttg caggtatctt cgagccagcc acgatcgaca ttgatctggc
     7381 tatcttgctg acaaaagcaa gagaacatag cgttgccttg gtaggtccag cggcggagga
     7441 actctttgat ccggttcctg aacaggatct atttgaggcg ctaaatgaaa ccttaacgct
     7501 atggaactcg ccgcccgact gggctggcga tgagcgaaat gtagtgctta cgttgtcccg
     7561 catttggtac agcgcagtaa ccggcaaaat cgcgcctaag gatgtcgctg ccgactgggc
     7621 aatggagcgc ctgccggccc agtatcagcc cgtcatactt gaagctagac aggcttatct
     7681 tggacaagaa gaagatcgct tggcctcgcg cgcagatcag ttggaagaat ttgtccacta
     7741 cgtgaaaggc gagatcacca aggtagtcgg caaataaacg ccatgggcat taaaaaatgc
     7801 cctcttgggt tatcaagagg gtcattatat ttgctg
//
