# Supplementary material for: High-Throughput Detection of Cyanobacterial Form I Rubisco Assembly
Source: ACS Synth Biol. 2025 Dec 22;15(1):161–70. doi: 10.1021/acssynbio.5c00591 (PMC12814518; doi:10.1021/acssynbio.5c00591)
Supplement: Supplementary file 3 [file sb5c00591_si_003.zip › Supplementary File 1 - plasmids used in this work/pJW039 - cloDF13 Ptac GroELS Pbad AnaCA RbcX aadA.gb]

LOCUS       pJW039_-_[cloDF13]_Ptac 7173 bp ds-DNA     circular     23-FEB-2025
DEFINITION  .
FEATURES             Location/Qualifiers
     origin          58..796
                     /label="cloDF13"
                     /ApEinfo_revcolor="#85dae9"
                     /ApEinfo_fwdcolor="#85dae9"
     USER junction   complement(844..852)
                     /label="USER003"
                     /ApEinfo_revcolor="#c7b0e3"
                     /ApEinfo_fwdcolor="#c7b0e3"
     promoter        853..937
                     /label="aadA promoter"
                     /ApEinfo_revcolor="#c4df9b"
                     /ApEinfo_fwdcolor="#c4df9b"
     CDS             938..1729
                     /label="aadA"
                     /ApEinfo_revcolor="#75c6a9"
                     /ApEinfo_fwdcolor="#75c6a9"
     USER junction   complement(1730..1742)
                     /label="USER005"
                     /ApEinfo_revcolor="#c7b0e3"
                     /ApEinfo_fwdcolor="#c7b0e3"
     terminator      1743..1784
                     /label="tetA/orfL bidirectional"
                     /ApEinfo_revcolor="#f58a5e"
                     /ApEinfo_fwdcolor="#f58a5e"
     USER junction   complement(1792..1803)
                     /label="USER002"
                     /ApEinfo_revcolor="#c7b0e3"
                     /ApEinfo_fwdcolor="#c7b0e3"
     CDS             complement(1804..2682)
                     /label="araC"
                     /ApEinfo_revcolor="#6ecff6"
                     /ApEinfo_fwdcolor="#6ecff6"
     CDS             complement(1804..2682)
                     /ApEinfo_revcolor="#84b0dc"
                     /ApEinfo_fwdcolor="#84b0dc"
                     /translation="MAEAQNDPLLPGYSFNAHLVAGLTPIEANGYLDFFIDRPLGMKGYILNLTIRGQGVVKNQGREFVCRPGDILLFPPGEIHHYGRHPEAREWYHQWVYFRPRAYWHEWLNWPSIFANTGFFRPDEAHQPHFSDLFGQIINAGQGEGRYSELLAINLLEQLLLRRMEAINESLHPPMDNRVREACQYISDHLADSNFDIASVAQHVCLSPSRLSHLFRQQLGISVLSWREDQRISQAKLLLSTTRMPIATVGRNVGFDDQLYFSRVFKKCTGASPSEFRAGCEEKVNDVAVKLS*"
     sequencing p... 2220..2237
                     /label="TW0046"
                     /ApEinfo_revcolor="#84b0dc"
                     /ApEinfo_fwdcolor="#84b0dc"
     misc_feature    2635..2635
                     /label="originally a g in annotation"
                     /ApEinfo_revcolor="#f8d3a9"
                     /ApEinfo_fwdcolor="#f8d3a9"
     protein bind... 2711..2727
                     /label="araO2"
                     /ApEinfo_revcolor="#f6989d"
                     /ApEinfo_fwdcolor="#f6989d"
     prim_transcript 2846..2846
                     /label="pC TSS"
                     /ApEinfo_revcolor="#b1ff67"
                     /ApEinfo_fwdcolor="#b1ff67"
     protein_bind    2848..2864
                     /label="araO1"
                     /ApEinfo_revcolor="#b4abac"
                     /ApEinfo_fwdcolor="#b4abac"
     protein bind... 2869..2885
                     /label="araO1"
                     /ApEinfo_revcolor="#f6989d"
                     /ApEinfo_fwdcolor="#f6989d"
     protein bind... 2890..2911
                     /label="CAP"
                     /ApEinfo_revcolor="#f6989d"
                     /ApEinfo_fwdcolor="#f6989d"
     promoter        2890..2994
                     /label="pBAD (truncated)"
                     /ApEinfo_revcolor="#c4df9b"
                     /ApEinfo_fwdcolor="#c4df9b"
     protein bind... 2922..2938
                     /label="araI1"
                     /ApEinfo_revcolor="#f6989d"
                     /ApEinfo_fwdcolor="#f6989d"
     protein bind... 2943..2959
                     /label="araI2"
                     /ApEinfo_revcolor="#f6989d"
                     /ApEinfo_fwdcolor="#f6989d"
     -35             2956..2961
                     /label=-35
                     /ApEinfo_revcolor="#85dae9"
                     /ApEinfo_fwdcolor="#85dae9"
     -10             2980..2985
                     /label=-10
                     /ApEinfo_revcolor="#f58a5e"
                     /ApEinfo_fwdcolor="#f58a5e"
     primary tran... 2994..2994
                     /label="pBAD +1"
                     /ApEinfo_revcolor="#82ca9d"
                     /ApEinfo_fwdcolor="#82ca9d"
     5' UTR          2994..2994
                     /label="GroESL 5' UTR"
                     /ApEinfo_revcolor="#ffef86"
                     /ApEinfo_fwdcolor="#ffef86"
     USER junction   3012..3023
                     /label="USER"
                     /ApEinfo_revcolor="#c7b0e3"
                     /ApEinfo_fwdcolor="#c7b0e3"
     misc_feature    3024..3041
                     /label="RBS"
                     /ApEinfo_revcolor="#85dae9"
                     /ApEinfo_fwdcolor="#85dae9"
     USER junction   3029..3037
                     /label="USER "
                     /ApEinfo_revcolor="#c7b0e3"
                     /ApEinfo_fwdcolor="#c7b0e3"
     misc_feature    3042..3449
                     /label="AnaCA RbcX"
                     /ApEinfo_revcolor="#b7e6d7"
                     /ApEinfo_fwdcolor="#b7e6d7"
     CDS             3042..3449
                     /label="Translation 3042-3449"
                     /translation="MNLKQIAKDTAKTLQSYLTYQALRTVLAQLGETNPPLALWLHNFSAGKVQDGEKYIEELFLEKPDLALRIMTVREHIAEEIAEFLPEMVVTGIQQANMEKRRQHLERMTQVSLSHPSPESEQQQFSDPDWDNLAS*"
     USER junction   complement(3450..3464)
                     /label="USER012"
                     /ApEinfo_revcolor="#c7b0e3"
                     /ApEinfo_fwdcolor="#c7b0e3"
     terminator      3465..3503
                     /label="BBa_B1006"
                     /ApEinfo_revcolor="#f58a5e"
                     /ApEinfo_fwdcolor="#f58a5e"
     terminator      complement(3505..3538)
                     /label="BBa_B1002"
                     /ApEinfo_revcolor="#f58a5e"
                     /ApEinfo_fwdcolor="#f58a5e"
     USER junction   complement(3540..3552)
                     /label="USER007"
                     /ApEinfo_revcolor="#c7b0e3"
                     /ApEinfo_fwdcolor="#c7b0e3"
     gene            complement(3553..5199)
                     /label="GroEL"
                     /ApEinfo_revcolor="#9eafd2"
                     /ApEinfo_fwdcolor="#9eafd2"
     CDS             complement(3553..5199)
                     /label="Translation 5199-3553"
                     /translation="MAAKDVKFGNDARVKMLRGVNVLADAVKVTLGPKGRNVVLDKSFGAPTITKDGVSVAREIELEDKFENMGAQMVKEVASKANDAAGDGTTTATVLAQAIITEGLKAVAAGMNPMDLKRGIDKAVTAAVEELKALSVPCSDSKAIAQVGTISANSDETVGKLIAEAMDKVGKEGVITVEDGTGLQDELDVVEGMQFDRGYLSPYFINKPETGAVELESPFILLADKKISNIREMLPVLEAVAKAGKPLLIIAEDVEGEALATLVVNTMRGIVKVAAVKAPGFGDRRKAMLQDIATLTGGTVISEEIGMELEKATLEDLGQAKRVVINKDTTTIIDGVGEEAAIQGRVAQIRQQIEEATSDYDREKLQERVAKLAGGVAVIKVGAATEVEMKEKKARVEDALHATRAAVEEGVVAGGGVALIRVASKLADLRGQNEDQNVGIKVALRAMEAPLRQIVLNCGEEPSVVANTVKGGDGNYGYNAATEEYGNMIDMGILDPTKVTRSALQYAASVAGLMITTECMVTDLPKNDAADLGAAGGMGGMGGMGGMM*"
     gene            complement(5243..5536)
                     /label="GroES"
                     /ApEinfo_revcolor="#9eafd2"
                     /ApEinfo_fwdcolor="#9eafd2"
     CDS             complement(5243..5536)
                     /label="Translation 5536-5243"
                     /translation="MNIRPLHDRVIVKRKEVETKSAGGIVLTGSAAAKSTRGEVLAVGNGRILENGEVKPLDVKVGDIVIFNDGYGVKSEKIDNEEVLIMSESDILAIVEA*"
     RBS             complement(5537..5551)
                     /label="SD8"
                     /ApEinfo_revcolor="#75c6a9"
                     /ApEinfo_fwdcolor="#75c6a9"
     USER junction   complement(5552..5560)
                     /label="USER009"
                     /ApEinfo_revcolor="#c7b0e3"
                     /ApEinfo_fwdcolor="#c7b0e3"
     operator        complement(5617..5639)
                     /label="lacO"
                     /ApEinfo_revcolor="#f6989d"
                     /ApEinfo_fwdcolor="#f6989d"
     promoter        complement(5643..5671)
                     /label="tac promoter"
                     /ApEinfo_revcolor="#75c6a9"
                     /ApEinfo_fwdcolor="#75c6a9"
     misc_feature    5896..1803
                     /label="from pJW011d"
                     /ApEinfo_revcolor="#c6c9d1"
                     /ApEinfo_fwdcolor="#c6c9d1"
     USER junction   complement(5896..5909)
                     /label="USER"
                     /ApEinfo_revcolor="#c7b0e3"
                     /ApEinfo_fwdcolor="#c7b0e3"
     promoter        5914..5991
                     /label="lacIq promoter"
                     /ApEinfo_revcolor="#c4df9b"
                     /ApEinfo_fwdcolor="#c4df9b"
     CDS             5992..7074
                     /label="lacI"
                     /ApEinfo_revcolor="#7bcdc8"
                     /ApEinfo_fwdcolor="#7bcdc8"
     USER junction   complement(7075..7089)
                     /label="USER008"
                     /ApEinfo_revcolor="#c7b0e3"
                     /ApEinfo_fwdcolor="#c7b0e3"
     terminator      complement(7097..7141)
                     /label="rrnB1 short"
                     /ApEinfo_revcolor="#f58a5e"
                     /ApEinfo_fwdcolor="#f58a5e"
     USER junction   complement(7142..7153)
                     /label="USER006"
                     /ApEinfo_revcolor="#c7b0e3"
                     /ApEinfo_fwdcolor="#c7b0e3"
ORIGIN
        1 aggtgctaca tttgaagaga taaattgcac tgaaatctag agcggttcag tagaaaagat
       61 caaaggatct tcttgagatc ctttttttct gcgcgtaatc ttttgccctg taaacgaaaa
      121 aaccacctgg ggaggtggtt tgatcgaagg ttaagtcagt tggggaactg cttaaccgtg
      181 gtaactggct ttcgcagagc acagcaacca aatctgtcct tccagtgtag ccggactttg
      241 gcgcacactt caagagcaac cgcgtgttta gctaaacaaa tcctctgcga actcccagtt
      301 accaatggct gctgccagtg gcgttttacc gtgcttttcc gggttggact caagtgaaca
      361 gttaccggat aaggcgcagc agtcgggctg aacggggagt tcttgcttac agcccagctt
      421 ggagcgaacg acctacaccg agccgagata ccagtgtgtg agctatgaga aagcgccaca
      481 cttcccgtaa gggagaaagg cggaacaggt atccggtaaa cggcagggtc ggaacaggag
      541 agcgcaagag ggagcgaccc gccggaaacg gtggggatct ttaagtcctg tcgggtttcg
      601 cccgtactgt cagattcatg gttgagcctc acggctccca cagatgcacc ggaaaagcgt
      661 ctgtttatgt gaactctggc aggagggcgg agcctatgga aaaacgccac cggcgcggcc
      721 ctgctgtttt gcctcacatg ttagtcccct gcttatccac ggaatctgtg ggtaactttg
      781 tatgtgtccg cagcgcccgc cgcagtctca cgcccggagc gtagcgaccg agtgacggcc
      841 ttaatttggc ttatttttct aaatacattc aaatatgtat ccgctcatga gacaataacc
      901 ctgataaatg cttcaataat attgaaaaag gaagagtatg agggaagcgg tgatcgccga
      961 agtatcgact caactatcag aggtagttgg cgtcatcgag cgccatctcg aaccgacgtt
     1021 gctggccgta catttgtacg gctccgcagt ggatggcggc ctgaagccac acagtgatat
     1081 tgatttgctg gttacggtga ccgtaaggct tgatgaaaca acgcggcgag ctttgatcaa
     1141 cgaccttttg gaaacttcgg cttcccctgg agagagcgag attctccgcg ctgtagaagt
     1201 caccattgtt gtgcacgacg acatcattcc ttggcgttat ccagctaagc gcgaactgca
     1261 atttggagaa tggcagcgca atgacattct tgcaggtatc ttcgagccag ccacgatcga
     1321 cattgatctg gctatcttgc tgacaaaagc aagagaacat agcgttgcct tggtaggtcc
     1381 agcggcggag gaactctttg atccggttcc tgaacaggat ctatttgagg cgctaaatga
     1441 aaccttaacg ctatggaact cgccgcccga ctgggctggc gatgagcgaa atgtagtgct
     1501 tacgttgtcc cgcatttggt acagcgcagt aaccggcaaa atcgcgccta aggatgtcgc
     1561 tgccgactgg gcaatggagc gcctgccggc ccagtatcag cccgtcatac ttgaagctag
     1621 acaggcttat cttggacaag aagaagatcg cttggcctcg cgcgcagatc agttggaaga
     1681 atttgtccac tacgtgaaag gcgagatcac caaggtagtc ggcaaataaa cgccatgggc
     1741 attaaaaaat gccctcttgg gttatcaaga gggtcattat atttgctgag gagtgccgtt
     1801 aatttatgac aacttgacgg ctacatcatt cactttttct tcacaaccgg cacggaactc
     1861 gctcgggctg gccccggtgc attttttaaa tacccgcgag aaatagagtt gatcgtcaaa
     1921 accaacattg cgaccgacgg tggcgatagg catccgggtg gtgctcaaaa gcagcttcgc
     1981 ctggctgata cgttggtcct cgcgccagct taagacgcta atccctaact gctggcggaa
     2041 aagatgtgac agacgcgacg gcgacaagca aacatgctgt gcgacgctgg cgatatcaaa
     2101 attgctgtct gccaggtgat cgctgatgta ctgacaagcc tcgcgtaccc gattatccat
     2161 cggtggatgg agcgactcgt taatcgcttc catgcgccgc agtaacaatt gctcaagcag
     2221 atttatcgcc agcagctccg aatagcgccc ttccccttgc ccggcgttaa tgatttgccc
     2281 aaacaggtcg ctgaaatgcg gctggtgcgc ttcatccggg cgaaagaacc ccgtattggc
     2341 aaatattgac ggccagttaa gccattcatg ccagtaggcg cgcggacgaa agtaaaccca
     2401 ctggtgatac cattcgcgag cctccggatg acgaccgtag tgatgaatct ctcctggcgg
     2461 gaacagcaaa atatcacccg gtcggcaaac aaattctcgt ccctgatttt tcaccacccc
     2521 ctgaccgcga atggtgagat tgagaatata acctttcatt cccagcggtc ggtcgataaa
     2581 aaaatcgaga taaccgttgg cctcaatcgg cgttaaaccc gccaccagat gggcattaaa
     2641 cgagtatccc ggcagcaggg gatcattttg cgcttcagcc atacttttca tactcccacc
     2701 attcagagaa gaaaccaatt gtccatattg catcagacat tgccgtcact gcgtctttta
     2761 ctggctcttc tcgctaaccc aaccggtaac cccgcttatt aaaagcattc tgtaacaaag
     2821 cgggaccaaa gccatgacaa aaacgcgtaa caaaagtgtc tataatcacg gcagaaaagt
     2881 ccacattgat tatttgcacg gcgtcacact ttgctatgcc atagcatttt tatccataag
     2941 attagcggat cctacctgac gctttttatc gcaactctct actgtttctc cataCCCGTT
     3001 TTTTTACCTG Cacgcgtaca actaggagAT ATACCATggg tATGAACTTG AAACAAATCG
     3061 CTAAGGATAC GGCTAAGACT TTACAGTCCT ATCTTACATA CCAGGCGCTT CGCACAGTTC
     3121 TTGCTCAACT GGGTGAGACT AATCCACCGC TGGCCTTGTG GTTGCACAAT TTTTCTGCCG
     3181 GGAAGGTTCA GGACGGGGAA AAGTACATTG AAGAATTATT TTTGGAGAAG CCTGATCTTG
     3241 CTCTTCGTAT CATGACAGTG CGCGAGCATA TCGCTGAGGA GATCGCGGAG TTTCTGCCAG
     3301 AGATGGTAGT GACAGGCATC CAACAGGCTA ATATGGAGAA GCGCCGCCAG CATTTGGAAC
     3361 GTATGACACA AGTAAGTTTG TCCCATCCAT CGCCTGAATC AGAGCAACAG CAGTTTTCTG
     3421 ACCCAGACTG GGATAACCTT GCAAGCTAAa gtcagtaggg ccctaaaaaa aaaccccgcc
     3481 cctgacaggg cggggttttt tttggcgaaa aaaccccgct gaagcggggt tttttgcgta
     3541 cattggctcc gtTTACATCA TGCCGCCCAT GCCACCCATG CCGCCCATAC CGCCAGCAGC
     3601 GCCTAAGTCA GCTGCATCGT TTTTCGGCAG GTCGGTAACC ATGCATTCGG TGGTGATCAT
     3661 CAGGCCAGCC ACAGAAGCTG CGTACTGCAG AGCAGAACGA GTTACTTTGG TTGGATCCAG
     3721 GATACCCATG TCGATCATGT TGCCGTATTC TTCGGTTGCT GCGTTGTAAC CGTAGTTGCC
     3781 GTCGCCGCCT TTAACGGTGT TAGCAACAAC AGACGGTTCT TCGCCGCAGT TCAATACGAT
     3841 CTGACGCAGC GGAGCTTCCA TTGCACGCAG TGCAACTTTG ATACCCACGT TCTGGTCTTC
     3901 GTTCTGACCA CGCAGGTCAG CCAGTTTAGA CGCTACGCGG ATCAGCGCAA CACCACCACC
     3961 AGCAACCACG CCTTCTTCTA CCGCAGCACG GGTCGCGTGC AGGGCATCTT CAACGCGTGC
     4021 TTTTTTCTCT TTCATTTCAA CTTCGGTAGC AGCACCCACT TTGATAACTG CAACGCCGCC
     4081 TGCCAGTTTC GCTACGCGTT CCTGCAGTTT TTCACGGTCG TAGTCAGAAG TTGCTTCTTC
     4141 AATCTGCTGA CGGATCTGAG CAACACGGCC CTGGATTGCA GCTTCTTCAC CCACGCCATC
     4201 GATGATAGTG GTGGTGTCTT TGTTGATCAC AACACGTTTA GCCTGACCCA GGTCTTCCAG
     4261 GGTTGCTTTT TCCAGCTCCA TACCGATCTC TTCAGAGATC ACGGTACCGC CAGTCAGGGT
     4321 TGCGATATCC TGCAGCATAG CTTTACGACG ATCGCCGAAG CCCGGTGCTT TAACCGCAGC
     4381 GACTTTCACG ATGCCACGCA TGGTGTTAAC AACCAGAGTT GCCAGCGCTT CGCCTTCTAC
     4441 ATCTTCAGCG ATGATCAGCA GCGGTTTGCC TGCTTTGGCA ACAGCTTCCA GAACCGGCAG
     4501 CATTTCGCGG ATGTTGGAGA TTTTCTTGTC AGCCAGCAGG ATGAACGGGC TTTCCAGTTC
     4561 TACTGCGCCA GTTTCCGGCT TGTTGATGAA GTAAGGAGAC AGGTAGCCAC GGTCGAACTG
     4621 CATACCTTCA ACCACGTCCA GTTCGTCCTG CAGACCGGTA CCGTCTTCAA CGGTGATAAC
     4681 GCCTTCTTTA CCGACTTTGT CCATCGCTTC AGCGATCAGT TTACCTACGG TTTCGTCGGA
     4741 GTTAGCGGAG ATGGTACCAA CCTGAGCAAT CGCTTTAGAG TCAGAGCATG GTACGGACAG
     4801 CGCTTTCAGT TCTTCAACTG CAGCGGTAAC CGCTTTGTCG ATACCACGTT TCAGGTCCAT
     4861 CGGGTTCATG CCCGCAGCAA CAGCTTTCAG ACCTTCAGTG ATGATAGCCT GAGCCAGTAC
     4921 GGTTGCAGTG GTGGTACCGT CGCCTGCAGC GTCGTTTGCT TTAGAGGCAA CTTCTTTCAC
     4981 CATCTGCGCA CCCATATTTT CGAACTTGTC TTCCAGTTCG ATTTCACGAG CAACGGAAAC
     5041 ACCATCTTTG GTGATGGTCG GTGCACCGAA AGATTTATCC AGAACTACGT TACGGCCTTT
     5101 TGGACCGAGG GTAACTTTCA CTGCATCTGC CAGTACGTTT ACGCCGCGCA GCATTTTCAC
     5161 ACGAGCGTCG TTACCGAATT TTACGTCTTT AGCTGCCATT ATCTTTATTC CTTAAATTCG
     5221 TATGTTCAGT GTCGTGCGCG GATTACGCTT CAACAATTGC CAGAATGTCG CTTTCGGACA
     5281 TGATCAACAC TTCTTCATTG TCGATCTTCT CAGATTTCAC ACCGTAGCCA TCGTTGAAAA
     5341 TAACGATGTC GCCAACTTTC ACATCCAGCG GCTTCACTTC GCCATTTTCA AGGATACGGC
     5401 CATTGCCGAC AGCCAGCACT TCGCCGCGGG TGGATTTAGC CGCTGCAGAG CCGGTCAGAA
     5461 CGATGCCGCC AGCAGATTTA GTTTCAACTT CTTTACGCTT GACGATCACG CGATCATGCA
     5521 ATGGACGAAT ATTCATtttt ttttcctcct tactgcacct attgttggtg aagtgctcgt
     5581 gaaaacacct aaacggactg gctgtttcct gtgtgaaatt gttatccgct cacaattcca
     5641 cacattatac gagccgatga ttaattgtca acagctcatt tcagaatatt tgccagaacc
     5701 gttatgatgt cggcgcaaaa aacattatcc agaacgggag tgcgccttga gcgacacgaa
     5761 ttatgcagtg atttacgacc tgcacagcca taccacagct tccgatggct gcctgacgcc
     5821 agaagcattg gtgcaccgtg cagtcgatga taagctgtca aacatgagaa ttgtgcctaa
     5881 tgagtgagct aacttacatt aattgcgttg cgcgacacca tcgaatggtg caaaaccttt
     5941 cgcggtatgg catgatagcg cccggaagag agtcaattca gggtggtgaa tgtgaaacca
     6001 gtaacgttat acgatgtcgc agagtatgcc ggtgtctctt atcagaccgt ttcccgcgtg
     6061 gtgaaccagg ccagccacgt ttctgcgaaa acgcgggaaa aagtggaagc ggcgatggcg
     6121 gagctgaatt acattcccaa ccgcgtggca caacaactgg cgggcaaaca gtcgttgctg
     6181 attggcgttg ccacctccag tctggccctg cacgcgccgt cgcaaattgt cgcggcgatt
     6241 aaatctcgcg ccgatcaact gggtgccagc gtggtggtgt cgatggtaga acgaagcggc
     6301 gtcgaagcct gtaaagcggc ggtgcacaat cttctcgcgc aacgcgtcag tgggctgatc
     6361 attaactatc cgctggatga ccaggatgcc attgctgtgg aagctgcctg cactaatgtt
     6421 ccggcgttat ttcttgatgt ctctgaccag acacccatca acagtattat tttctcccat
     6481 gaagacggta cgcgactggg cgtggagcat ctggtcgcat tgggtcacca gcaaatcgcg
     6541 ctgttagcgg gcccattaag ttctgtctcg gcgcgtctgc gtctggctgg ctggcataaa
     6601 tatctcactc gcaatcaaat tcagccgata gcggaacggg aaggcgactg gagtgccatg
     6661 tccggttttc aacaaaccat gcaaatgctg aatgagggca tcgttcccac tgcgatgctg
     6721 gttgccaacg atcagatggc gctgggcgca atgcgcgcca ttaccgagtc cgggctgcgc
     6781 gttggtgcgg atatctcggt agtgggatac gacgataccg aagacagctc atgttatatc
     6841 ccgccgttaa ccaccatcaa acaggatttt cgcctgctgg ggcaaaccag cgtggaccgc
     6901 ttgctgcaac tctctcaggg ccaggcggtg aagggcaatc agctgttgcc cgtctcactg
     6961 gtgaaaagaa aaaccaccct ggcgcccaat acgcaaaccg cctctccccg cgcgttggcc
     7021 gattcattaa tgcagctggc acgacaggtt tcccgactgg aaagcgggca gtgaagggtc
     7081 cctaagtctc ctcagcaaaa cgaaaggccc agtctttcga ctgagccttt cgttttattt
     7141 gaccggatgt cctcttcctc ctgggctgac ttc
//
