# Supplementary material for: High-Throughput Detection of Cyanobacterial Form I Rubisco Assembly
Source: ACS Synth Biol. 2025 Dec 22;15(1):161–70. doi: 10.1021/acssynbio.5c00591 (PMC12814518; doi:10.1021/acssynbio.5c00591)
Supplement: Supplementary file 3 [file sb5c00591_si_003.zip › Supplementary File 1 - plasmids used in this work/pJW041 - ColE1 sd8 cCadC-SeRbcLS C cat.gb]

LOCUS       pJW041_-_[ColE1]_sd8_cC 4620 bp ds-DNA     circular     23-FEB-2025
DEFINITION  .
FEATURES             Location/Qualifiers
     CDS             10..489
                     /label="cadC 1-155 Leu16 TM GCN4 ZIP"
                     /ApEinfo_revcolor="#75c6a9"
                     /ApEinfo_fwdcolor="#75c6a9"
     CDS             10..489
                     /label="Translation 10-489"
                     /translation="MQQPVVRVGEWLVTPSINQISRNGRQLTLRPRLIDLLVFFAQHSGEVLSRDELIDNVWKRSIVTNHVVTQSISELRKSLKDNDEDSPVYIATVPKRGYKLMVPVIWYSEEEGEEIMLSSAAAISEAVPATDSPSHSLNIQNTATPPEQSPVKSKRGGSGG"
     gene            13..474
                     /label="cadC 1-155"
                     /ApEinfo_revcolor="#f8d3a9"
                     /ApEinfo_fwdcolor="#f8d3a9"
     misc_feature    91..99
                     /label="USER"
                     /ApEinfo_revcolor="#c7b0e3"
                     /ApEinfo_fwdcolor="#c7b0e3"
     misc_feature    97..99
                     /label="E30R"
                     /ApEinfo_revcolor="#f58a5e"
                     /ApEinfo_fwdcolor="#f58a5e"
     misc_feature    367..381
                     /label="AAAIS mutation"
                     /ApEinfo_revcolor="#f58a5e"
                     /ApEinfo_fwdcolor="#f58a5e"
     misc_feature    369..377
                     /label="USER"
                     /ApEinfo_revcolor="#c7b0e3"
                     /ApEinfo_fwdcolor="#c7b0e3"
     USER junction   480..489
                     /label="USER"
                     /ApEinfo_revcolor="#c7b0e3"
                     /ApEinfo_fwdcolor="#c7b0e3"
     CDS             490..1869
                     /label="Translation 490-1869"
                     /translation="MPKTQSAAGYKAGVKDYKLTYYTPDYTPKDTDLLAAFRFSPQPGVPADEAGAAIAAESSTGTWTTVWTDLLTDMDRYKGKCYHIEPVQGEENSYFAFIAYPLDLFEEGSVTNILTSIVGNVFGFKAIRSLRLEDIRFPVALVKTFQGPPHGIQVERDLLNKYGRPMLGCTIKPKLGLSAKNYGRAVYECLRGGLDFTKDDENINSQPFQRWRDRFLFVADAIHKSQAETGEIKGHYLNVTAPTCEEMMKRAEFAKELGMPIIMHDFLTAGFTANTTLAKWCRDNGVLLHIHRAMHAVIDRQRNHGIHFRVLAKCLRLSGGDHLHSGTVVGKLEGDKASTLGFVDLMREDHIEADRSRGVFFTQDWASMPGVLPVASGGIHVWHMPALVEIFGDDSVLQFGGGTLGHPWGNAPGATANRVALEACVQARNEGRDLYREGGDILREAGKWSPELAAALDLWK"
     CDS             490..1872
                     /label="rbcL from Synechococcus elongatus PCC 6301"
                     /ApEinfo_revcolor="#84b0dc"
                     /ApEinfo_fwdcolor="#84b0dc"
     cloning         490..1872
                     /label="from pTW343d"
                     /ApEinfo_revcolor="#c6c9d1"
                     /ApEinfo_fwdcolor="#c6c9d1"
     misc            1513..1515
                     /label="F345 (numbered re: spinach rbcL)"
                     /ApEinfo_revcolor="#75c6a9"
                     /ApEinfo_fwdcolor="#75c6a9"
     CDS             1870..1872
                     /label="Translation 1870-1872"
                     /translation="*"
     USER junction   1883..1895
                     /label="USER CORRECT"
                     /ApEinfo_revcolor="#c7b0e3"
                     /ApEinfo_fwdcolor="#c7b0e3"
     RBS             1885..1907
                     /label="RBS"
                     /ApEinfo_revcolor="#7bcdc8"
                     /ApEinfo_fwdcolor="#7bcdc8"
     CSD             1915..2250
                     /label="rbcS from Synechococcus elongatus PCC 6301"
                     /ApEinfo_revcolor="#84b0dc"
                     /ApEinfo_fwdcolor="#84b0dc"
     CDS             1915..2250
                     /label="Translation 1915-2250"
                     /translation="MSMKTLPKERRFETFSYLPPLSDRQIAAQIEYMIEQGFHPLIEFNEHSNPEEFYWTMWKLPLFDCKSPQQVLDEVRECRSEYGDCYIRVAGFDNIKQCQTVSFIVHRPGRY*"
     USER junction   2251..2262
                     /label="USER002"
                     /ApEinfo_revcolor="#c7b0e3"
                     /ApEinfo_fwdcolor="#c7b0e3"
     terminator      complement(2270..2305)
                     /label="p14/tonB bidirectional terminator"
                     /ApEinfo_revcolor="#f58a5e"
                     /ApEinfo_fwdcolor="#f58a5e"
     terminator      complement(2272..2303)
                     /label="tonB"
                     /ApEinfo_revcolor="#f58a5e"
                     /ApEinfo_fwdcolor="#f58a5e"
     USER junction   2306..2318
                     /label="USER005"
                     /ApEinfo_revcolor="#c7b0e3"
                     /ApEinfo_fwdcolor="#c7b0e3"
     cloning         2306..2318
                     /label="fragment"
                     /ApEinfo_revcolor="#c6c9d1"
                     /ApEinfo_fwdcolor="#c6c9d1"
     CDS             complement(2319..2978)
                     /label="cat"
                     /ApEinfo_revcolor="#75c6a9"
                     /ApEinfo_fwdcolor="#75c6a9"
     USER junction   complement(2348..2355)
                     /label="USER028"
                     /ApEinfo_revcolor="#c7b0e3"
                     /ApEinfo_fwdcolor="#c7b0e3"
     promoter        complement(2979..3076)
                     /label="cat promoter"
                     /ApEinfo_revcolor="#c4df9b"
                     /ApEinfo_fwdcolor="#c4df9b"
     misc_feature    3082..3092
                     /label="USER030"
                     /ApEinfo_revcolor="#c7b0e3"
                     /ApEinfo_fwdcolor="#c7b0e3"
     origin          3093..3680
                     /label="colE1"
                     /ApEinfo_revcolor="#85dae9"
                     /ApEinfo_fwdcolor="#85dae9"
     CDS             complement(4108..4299)
                     /label="Rop"
                     /ApEinfo_revcolor="#75c6a9"
                     /ApEinfo_fwdcolor="#75c6a9"
     USER junction   4396..4404
                     /label="USER021"
                     /ApEinfo_revcolor="#c7b0e3"
                     /ApEinfo_fwdcolor="#c7b0e3"
     USER junction   4398..4409
                     /label="USER006"
                     /ApEinfo_revcolor="#c7b0e3"
                     /ApEinfo_fwdcolor="#c7b0e3"
     terminator      4410..4454
                     /label="rrnB1 short"
                     /ApEinfo_revcolor="#f58a5e"
                     /ApEinfo_fwdcolor="#f58a5e"
     USER junction   4462..4476
                     /label="USER008"
                     /ApEinfo_revcolor="#c7b0e3"
                     /ApEinfo_fwdcolor="#c7b0e3"
     protein bind... 4496..4514
                     /label="tetR"
                     /ApEinfo_revcolor="#f6989d"
                     /ApEinfo_fwdcolor="#f6989d"
     promoter        4515..4550
                     /label="Ptet"
                     /ApEinfo_revcolor="#c4df9b"
                     /ApEinfo_fwdcolor="#c4df9b"
     protein bind... 4550..4568
                     /label="tetR"
                     /ApEinfo_revcolor="#f6989d"
                     /ApEinfo_fwdcolor="#f6989d"
     misc_feature    4601..4615
                     /label="USER004_BL"
                     /ApEinfo_revcolor="#c7b0e3"
                     /ApEinfo_fwdcolor="#c7b0e3"
     USER junction   4607..4615
                     /label="USER009"
                     /ApEinfo_revcolor="#c7b0e3"
                     /ApEinfo_fwdcolor="#c7b0e3"
     RBS             4616..9
                     /label="sd8"
                     /ApEinfo_revcolor="#b7e6d7"
                     /ApEinfo_fwdcolor="#b7e6d7"
ORIGIN
        1 aaaaaaaaaa tgcaacaacc tgtagttcgc gttggcgaat ggcttgttac tccgtccata
       61 aaccaaatta gccgcaatgg gcgtcaactt acccttCGTc cgagattaat cgatcttctg
      121 gttttctttg ctcaacacag tggcgaagta cttagcaggg atgaacttat cgataatgtc
      181 tggaagagaa gtattgtcac caatcacgtt gtgacgcaga gtatctcaga actacgtaag
      241 tcattaaaag ataatgatga agatagtcct gtctatatcg ctactgtacc aaagcgcggc
      301 tataaattaa tggtgccggt tatctggtac agcgaagaag agggagagga aataatgcta
      361 tcttcgGCAG CGGCTATCTC Tgaggcggtt cctgccacag attctccctc ccacagtctt
      421 aacattcaaa acaccgcaac gccacctgaa caatccccag ttaaaagcaa acgaggtggA
      481 TCTGGTGGTa tgcccaagac gcaatctgcc gcaggctata aggccggggt gaaggactac
      541 aaactcacct attacacccc cgattacacc cccaaagaca ctgacctgct ggcggctttc
      601 cgcttcagcc ctcagccggg tgtccctgct gacgaagctg gtgcggcgat cgcggctgaa
      661 tcttcgaccg gtacctggac caccgtgtgg accgacttgc tgaccgacat ggatcggtac
      721 aaaggcaagt gctaccacat cgagccggtg caaggcgaag agaactccta ctttgcgttc
      781 atcgcttacc cgctcgacct gtttgaagaa gggtcggtca ccaacatcct gacctcgatc
      841 gtcggtaacg tgtttggctt caaagctatc cgttcgctgc gtctggaaga catccgcttc
      901 cccgtcgcct tggtcaaaac cttccaaggt cctccccacg gtatccaagt cgagcgcgac
      961 ctgctgaaca agtacggccg tccgatgctg ggttgcacga tcaaaccaaa actcggtctg
     1021 tcggcgaaaa actacggtcg tgccgtctac gaatgtctgc gcggcggtct ggacttcacc
     1081 aaagacgacg aaaacatcaa ctcgcagccg ttccaacgct ggcgcgatcg cttcctgttt
     1141 gtggctgatg caatccacaa atcgcaagca gaaaccggtg aaatcaaagg tcactacctg
     1201 aacgtgaccg cgccgacctg cgaagaaatg atgaaacggg ctgagttcgc taaagaactc
     1261 ggcatgccga tcatcatgca tgacttcttg acggctggtt tcaccgccaa caccaccttg
     1321 gcaaaatggt gccgcgacaa cggcgtcctg ctgcacatcc accgtgcaat gcacgcggtg
     1381 atcgaccgtc agcgtaacca cgggattcac ttccgtgtct tggccaagtg tttgcgtctg
     1441 tccggtggtg accacctcca ctccggcacc gtcgtcggca aactggaagg cgacaaagct
     1501 tcgaccttgg gctttgttga cttgatgcgc gaagaccaca tcgaagctga ccgcagccgt
     1561 ggggtcttct tcacccaaga ttgggcgtcg atgccgggcg tgctgccggt tgcttccggt
     1621 ggtatccacg tgtggcacat gcccgcactg gtggaaatct tcggtgatga ctccgttctc
     1681 cagttcggtg gcggcacctt gggtcacccc tggggtaatg ctcctggtgc aaccgcgaac
     1741 cgtgttgcct tggaagcttg cgtccaagct cggaacgaag gtcgcgacct ctaccgtgaa
     1801 ggcggcgaca tccttcgtga agctggcaag tggtcgcctg aactggctgc tgccctcgac
     1861 ctctggaaat aagctagaaa taattttgtt taactttaag aaggagatat acatatgagc
     1921 atgaaaactc tgcccaaaga gcgtcgtttc gagactttct cgtacctgcc tcccctcagc
     1981 gatcgccaaa tcgctgcaca aatcgagtac atgatcgagc aaggcttcca ccccttgatc
     2041 gagttcaacg agcactcgaa tccggaagag ttctactgga cgatgtggaa gctccccctg
     2101 tttgactgca agagccctca gcaagtcctc gatgaagtgc gtgagtgccg cagcgaatac
     2161 ggtgattgct acatccgtgt cgctggcttc gacaacatca agcagtgcca aaccgtgagc
     2221 ttcatcgttc atcgtcccgg ccgctactaa attaacggca ctcctcagcc aagtcaaaag
     2281 cctccgaccg gaggcttttg actacatgcc catggcgttt acgccccgcc ctgccactca
     2341 tcgcagtact gttgtaattc attaagcatt ctgccgacat ggaagccatc acaaacggca
     2401 tgatgaacct gaatcgccag cggcatcagc accttgtcgc cttgcgtata atatttgccc
     2461 atagtgaaaa cgggggcgaa gaagttgtcc atattggcca cgtttaaatc aaaactggtg
     2521 aaactcaccc agggattggc tgagacgaaa aacatattct caataaaccc tttagggaaa
     2581 taggccaggt tttcaccgta acacgccaca tcttgcgaat atatgtgtag aaactgccgg
     2641 aaatcgtcgt ggtattcact ccagagcgat gaaaacgttt cagtttgctc atggaaaacg
     2701 gtgtaacaag ggtgaacact atcccatatc accagctcac cgtctttcat tgccatacgg
     2761 aactccggat gagcattcat caggcgggca agaatgtgaa taaaggccgg ataaaacttg
     2821 tgcttatttt tctttacggt ctttaaaaag gccgtaatat ccagctgaac ggtctggtta
     2881 taggtacatt gagcaactga ctgaaatgcc tcaaaatgtt ctttacgatg ccattgggat
     2941 atatcaacgg tggtatatcc agtgattttt ttctccattt tagcttcctt agctcctgaa
     3001 aatctcgata actcaaaaaa tacgcccggt agtgatctta tttcattatg gtgaaagttg
     3061 gaacctctta cgtgccattc aAAATAGGCC GTtgagatcc tttttttctg cgcgtaatct
     3121 gctgcttgca aacaaaaaaa ccaccgctac cagcggtggt ttgtttgccg gatcaagagc
     3181 taccacctct ttttccgaag gtaactggct tcagcagagc gcagatacca aatactgtcc
     3241 ttctagtgta gccgtagtta ggccaccact tcaagaactc tgtagcaccg cctacatacc
     3301 tcgctctgct aatcctgtta ccagtggctg ctgccagtgg cgataagtcg tgtcttaccg
     3361 ggttggactc aagacgatag ttaccggata aggcgcagcg gtcgggctga acggggggtt
     3421 cgtgcacaca gcccagcttg gagcgaacga cctacaccga actgagatac ctacagcgtg
     3481 agctatgaga aagcgccacg cttcccgaag ggagaaaggc ggacaggtat ccggtaagcg
     3541 gcagggtcgg aacaggagag cgcacgaggg agcttccagg gggaaacgcc tggtatcttt
     3601 atagtcctgt cgggtttcgc cacctctgac ttgagcgtcg atttttgtga tgctcgtcag
     3661 gggggcggag cctatggaaa aacgccagca acgcggcctt tttacggttc ctggcctttt
     3721 gctggccttt tgctcacatg ttctttcctg cgttatcccc tgattctgtg gataaccgta
     3781 ttaccgcctt tgagtgagct gataccgctc gccgcagccg aacgaccgag cgcagcgagt
     3841 cagtgagcga ggaagcggaa gagcgcctga tgcggtattt tctccttacg catctgtgcg
     3901 gtatttcaca ccgcatatgg tgcactctca gtacaatctg ctctgatgcc gcatagttaa
     3961 gccagtatac actccgctat cgctacgtga ctgggtcatg gctgcgcccc gacacccgcc
     4021 aacacccgct gacgcgccct gacgggcttg tctgctcccg gcatccgctt acagacaagc
     4081 tgtgaccgtc tccgggagct gcatgtgtca gaggttttca ccgtcatcac cgaaacgcgc
     4141 gaggcagctg cggtaaagct catcagcgtg gtcgtgaagc gattcacaga tgtctgcctg
     4201 ttcatccgcg tccagctcgt tgagtttctc cagaagcgtt aatgtctggc ttctgataaa
     4261 gcgggccatg ttaagggcgg ttttttcctg tttggtcact gatgcctccg tgtaaggggg
     4321 atttctgttc atgggggtaa tgataccgat gaaacgagag aggatgctca cgatacgggt
     4381 tactgatgat gaacaagagg acatccggtc aaataaaacg aaaggctcag tcgaaagact
     4441 gggcctttcg ttttgctgag gagacttagg gaccctccat cgaatggcca gatgatccct
     4501 atcagtgata gagattgaca ctctatcatt gatagagtta ttttaccact ccctatcagt
     4561 gatagagaaa agtgaaatga atagttcgac aaaaatctag acctgcAGGT GCAGTaaagg
//
