# Supplementary material for: High-Throughput Detection of Cyanobacterial Form I Rubisco Assembly
Source: ACS Synth Biol. 2025 Dec 22;15(1):161–70. doi: 10.1021/acssynbio.5c00591 (PMC12814518; doi:10.1021/acssynbio.5c00591)
Supplement: Supplementary file 3 [file sb5c00591_si_003.zip › Supplementary File 1 - plasmids used in this work/pSL012 p15a PcadBA sd8 mGL KanR.gb]

LOCUS       pSL012_[p15a]_PcadBA_sd 2811 bp ds-DNA     circular     23-FEB-2025
DEFINITION  .
FEATURES             Location/Qualifiers
     prim_transcript 72..72
                     /label="prim_transcript"
                     /ApEinfo_revcolor="#c6c9d1"
                     /ApEinfo_fwdcolor="#c6c9d1"
     promoter        433..472
                     /label="RNA I Promoter (0.96)"
                     /ApEinfo_revcolor="#c4df9b"
                     /ApEinfo_fwdcolor="#c4df9b"
     -35_signal      438..443
                     /label="-35 -35 signal"
                     /ApEinfo_revcolor="#d6b295"
                     /ApEinfo_fwdcolor="#d6b295"
     -10_signal      462..467
                     /label="-10 -10 signal"
                     /ApEinfo_revcolor="#84b0dc"
                     /ApEinfo_fwdcolor="#84b0dc"
     misc_RNA        474..577
                     /label="RNA I"
                     /ApEinfo_revcolor="#84b0dc"
                     /ApEinfo_fwdcolor="#84b0dc"
     promoter        complement(584..623)
                     /label="RNA II Promoter (0.92)"
                     /ApEinfo_revcolor="#c4df9b"
                     /ApEinfo_fwdcolor="#c4df9b"
     -10_signal      complement(589..594)
                     /label="-10 -10 signal"
                     /ApEinfo_revcolor="#75c6a9"
                     /ApEinfo_fwdcolor="#75c6a9"
     -35_signal      complement(612..617)
                     /label="-35 -35 signal"
                     /ApEinfo_revcolor="#85dae9"
                     /ApEinfo_fwdcolor="#85dae9"
     terminator      668..713
                     /label="Modded to remove elements that cause sigma70binding sites to arise with new binding sites"
                     /ApEinfo_revcolor="#f58a5e"
                     /ApEinfo_fwdcolor="#f58a5e"
     USER junction   714..725
                     /label="USER004"
                     /ApEinfo_revcolor="#c7b0e3"
                     /ApEinfo_fwdcolor="#c7b0e3"
     protein_bind    748..762
                     /label="H-NS"
                     /ApEinfo_revcolor="#c7b0e3"
                     /ApEinfo_fwdcolor="#c7b0e3"
     protein_bind    829..843
                     /label="ArcA"
                     /ApEinfo_revcolor="#f8d3a9"
                     /ApEinfo_fwdcolor="#f8d3a9"
     protein_bind    833..847
                     /label="H-NS"
                     /ApEinfo_revcolor="#f8d3a9"
                     /ApEinfo_fwdcolor="#f8d3a9"
     protein_bind    868..905
                     /label="Cad1"
                     /ApEinfo_revcolor="#d59687"
                     /ApEinfo_fwdcolor="#d59687"
     protein_bind    879..893
                     /label="H-NS"
                     /ApEinfo_revcolor="#f58a5e"
                     /ApEinfo_fwdcolor="#f58a5e"
     protein_bind    929..959
                     /label="Cad2"
                     /ApEinfo_revcolor="#faac61"
                     /ApEinfo_fwdcolor="#faac61"
     -35_signal      976..981
                     /label=-35
                     /ApEinfo_revcolor="#b4abac"
                     /ApEinfo_fwdcolor="#b4abac"
     protein_bind    976..990
                     /label="H-NS"
                     /ApEinfo_revcolor="#ff9ccd"
                     /ApEinfo_fwdcolor="#ff9ccd"
     regulatory      977..1007
                     /label="Pcad regulatory"
                     /ApEinfo_revcolor="#c7b0e3"
                     /ApEinfo_fwdcolor="#c7b0e3"
     -10_signal      1002..1007
                     /label=-10
                     /ApEinfo_revcolor="#ffef86"
                     /ApEinfo_fwdcolor="#ffef86"
     regulatory      1015..1015
                     /label="+1 sigma70"
                     /ApEinfo_revcolor="#9eafd2"
                     /ApEinfo_fwdcolor="#9eafd2"
     misc_feature    1067..1078
                     /label="USER"
                     /ApEinfo_revcolor="#c7b0e3"
                     /ApEinfo_fwdcolor="#c7b0e3"
     misc_feature    1079..1093
                     /label="SD8"
                     /ApEinfo_revcolor="#75c6a9"
                     /ApEinfo_fwdcolor="#75c6a9"
     USER junction   1094..1102
                     /label="USER019"
                     /ApEinfo_revcolor="#c7b0e3"
                     /ApEinfo_fwdcolor="#c7b0e3"
     misc_feature    1094..1813
                     /label="mGL"
                     /ApEinfo_revcolor="#75c6a9"
                     /ApEinfo_fwdcolor="#75c6a9"
     CDS             1094..1813
                     /label="Translation 1094-1813"
                     /translation="MVSKGEELFTGVVPILVELDGDVNGHKFSVRGEGEGDATNGKLTLKFICTTGKLPVPWPTLVTTLGYGVACFARYPDHMKQHDFFKSAMPEGYVQERTISFKDDGTYKTRAEVKFEGDTLVNRIVLKGIDFKEDGNILGHKLEYNFNSHKVYITADKQKNGIKANFKTRHNVEDGGVQLADHYQQNTPIGDGPVLLPDNHYLSHQSKLSKDPNEKRDHMVLKERVTAAGITHDMDELYK*"
     mutation        1184..1186
                     /label="S30R"
                     /ApEinfo_revcolor="#f58a5e"
                     /ApEinfo_fwdcolor="#f58a5e"
     mutation        1211..1213
                     /label="Y39N"
                     /ApEinfo_revcolor="#f8d3a9"
                     /ApEinfo_fwdcolor="#f8d3a9"
     mutation        1286..1288
                     /label="F64L"
                     /ApEinfo_revcolor="#f58a5e"
                     /ApEinfo_fwdcolor="#f58a5e"
     mutation        1289..1291
                     /label="S65G"
                     /ApEinfo_revcolor="#84b0dc"
                     /ApEinfo_fwdcolor="#84b0dc"
     mutation        1301..1303
                     /label="Q69A"
                     /ApEinfo_revcolor="#9eafd2"
                     /ApEinfo_fwdcolor="#9eafd2"
     mutation        1310..1312
                     /label="S72A"
                     /ApEinfo_revcolor="#85dae9"
                     /ApEinfo_fwdcolor="#85dae9"
     mutation        1391..1393
                     /label="F99S"
                     /ApEinfo_revcolor="#f58a5e"
                     /ApEinfo_fwdcolor="#f58a5e"
     mutation        1409..1411
                     /label="N105T"
                     /ApEinfo_revcolor="#b7e6d7"
                     /ApEinfo_fwdcolor="#b7e6d7"
     mutation        1466..1468
                     /label="E124V"
                     /ApEinfo_revcolor="#c6c9d1"
                     /ApEinfo_fwdcolor="#c6c9d1"
     mutation        1529..1531
                     /label="Y145F"
                     /ApEinfo_revcolor="#b7e6d7"
                     /ApEinfo_fwdcolor="#b7e6d7"
     mutation        1541..1543
                     /label="N149K"
                     /ApEinfo_revcolor="#9eafd2"
                     /ApEinfo_fwdcolor="#9eafd2"
     mutation        1553..1555
                     /label="M153T"
                     /ApEinfo_revcolor="#85dae9"
                     /ApEinfo_fwdcolor="#85dae9"
     mutation        1583..1585
                     /label="V163A"
                     /ApEinfo_revcolor="#ff9ccd"
                     /ApEinfo_fwdcolor="#ff9ccd"
     mutation        1595..1597
                     /label="I167T"
                     /ApEinfo_revcolor="#ff9ccd"
                     /ApEinfo_fwdcolor="#ff9ccd"
     mutation        1607..1609
                     /label="I171V"
                     /ApEinfo_revcolor="#75c6a9"
                     /ApEinfo_fwdcolor="#75c6a9"
     mutation        1619..1621
                     /label="S175G"
                     /ApEinfo_revcolor="#faac61"
                     /ApEinfo_fwdcolor="#faac61"
     mutation        1703..1705
                     /label="T203H"
                     /ApEinfo_revcolor="#f58a5e"
                     /ApEinfo_fwdcolor="#f58a5e"
     mutation        1712..1714
                     /label="A206K"
                     /ApEinfo_revcolor="#85dae9"
                     /ApEinfo_fwdcolor="#85dae9"
     mutation        1757..1759
                     /label="L221K"
                     /ApEinfo_revcolor="#b4abac"
                     /ApEinfo_fwdcolor="#b4abac"
     mutation        1763..1765
                     /label="F223R"
                     /ApEinfo_revcolor="#85dae9"
                     /ApEinfo_fwdcolor="#85dae9"
     mutation        1790..1792
                     /label="G232D"
                     /ApEinfo_revcolor="#b7e6d7"
                     /ApEinfo_fwdcolor="#b7e6d7"
     USER junction   1819..1830
                     /label="USER002"
                     /ApEinfo_revcolor="#c7b0e3"
                     /ApEinfo_fwdcolor="#c7b0e3"
     USER junction   1819..1830
                     /label="USER002"
                     /ApEinfo_revcolor="#c7b0e3"
                     /ApEinfo_fwdcolor="#c7b0e3"
     terminator      complement(1831..1864)
                     /label="BBa_B1002 terminator"
                     /ApEinfo_revcolor="#f6989d"
                     /ApEinfo_fwdcolor="#f6989d"
     terminator      complement(1865..1906)
                     /label="tetA/orfL bidirectional terminator"
                     /ApEinfo_revcolor="#f6989d"
                     /ApEinfo_fwdcolor="#f6989d"
     USER junction   1907..1919
                     /label="USER005"
                     /ApEinfo_revcolor="#c7b0e3"
                     /ApEinfo_fwdcolor="#c7b0e3"
     primer_bind     1907..1953
                     /label="TW0738"
                     /ApEinfo_revcolor="#84b0dc"
                     /ApEinfo_fwdcolor="#84b0dc"
     CDS             complement(1927..2742)
                     /label="KanR"
                     /ApEinfo_revcolor="#6ecff6"
                     /ApEinfo_fwdcolor="#6ecff6"
     promoter        complement(2743..2793)
                     /label="KanR promoter"
                     /ApEinfo_revcolor="#c4df9b"
                     /ApEinfo_fwdcolor="#c4df9b"
     misc_feature    2759..2803
                     /label="pr"
                     /ApEinfo_revcolor="#ff9ccd"
                     /ApEinfo_fwdcolor="#ff9ccd"
     misc_feature    2794..4
                     /label="pr"
                     /ApEinfo_revcolor="#9eafd2"
                     /ApEinfo_fwdcolor="#9eafd2"
     USER junction   2794..2803
                     /label="USER013"
                     /ApEinfo_revcolor="#c7b0e3"
                     /ApEinfo_fwdcolor="#c7b0e3"
     USER junction   2794..2803
                     /label="USER"
                     /ApEinfo_revcolor="#c7b0e3"
                     /ApEinfo_fwdcolor="#c7b0e3"
     misc_RNA        complement(2811..580)
                     /label="RNA II"
                     /ApEinfo_revcolor="#84b0dc"
                     /ApEinfo_fwdcolor="#84b0dc"
     origin          complement(2811..626)
                     /label="p15A Ori"
                     /ApEinfo_revcolor="#ffef86"
                     /ApEinfo_fwdcolor="#ffef86"
ORIGIN
        1 gggcggagat ttcctggaag atgccaggaa gatacttaac agggaagtga gagggccgcg
       61 gcaaagccgt ttttccatag gctccgcccc cctgacaagc atcacgaaat ctgacgctca
      121 aatcagtggt ggcgaaaccc gacaggacta taaagatacc aggcgtttcc ccctggcggc
      181 tccctcgtgc gctctcctgt tcctgccttt cggtttaccg gtgtcattcc gctgttatgg
      241 ccgcgtttgt ctcattccac gcctgacact cagttccggg taggcagttc gctccaagct
      301 ggactgtatg cacgaacccc ccgttcagtc cgaccgctgc gccttatccg gtaactatcg
      361 tcttgagtcc aacccggaaa gacatgcaaa agcaccactg gcagcagcca ctggtaattg
      421 atttagagga gttagtcttg aagtcatgcg ccggttaagg ctaaactgaa aggacaagtt
      481 ttggtgactg cgctcctcca agccagttac ctcggttcaa agagttggta gctcagagaa
      541 ccttcgaaaa accgccctgc aaggcggttt tttcgttttc agagcaagag attacgcgca
      601 gaccaaaacg atctcaagaa gatcatctta ttaaggagcc ccatacgata tacgagagga
      661 catccgggca aatgcaacga aaggctcagt cgaaagactg ggcctttcgt tgcagactta
      721 ggactgtaac tccgggttga tttatgctcg gaaatatttg ttgttgagtt tttgtatgtt
      781 cctgttggta taatatgttg cggcaattta tttgccgcat aatttttatt acataaattt
      841 aaccagagaa tgtcacgcaa tccattgtaa acattaaatg tttatctttt catgatatca
      901 acttgcgatc ctgatgtgtt aataaaaaac ctcaagttct cacttacaga aacttttgtg
      961 ttatttcacc taatctttag gattaatcct tttttcgtga gtaatcttat cgccagtttg
     1021 gtctggtcag gaaatagtta tacatcatga cccggactcc aaattcaaaa atgaaattAA
     1081 GGAGGAAAAA AAAATGGTGA GTAAAGGAGA AGAACTTTTC ACTGGAGTTG TCCCAATTCT
     1141 TGTTGAATTA GATGGTGATG TTAATGGGCA CAAATTTTCT GTCCGTGGAG AGGGTGAAGG
     1201 TGATGCAACA AACGGAAAAC TTACCCTTAA ATTTATTTGC ACTACTGGAA AACTACCTGT
     1261 TCCATGGCCA ACACTTGTCA CTACTCTTGG CTATGGTGTT GCATGCTTTG CCAGATACCC
     1321 AGATCATATG AAACAGCATG ACTTTTTCAA GAGTGCCATG CCTGAAGGTT ATGTACAGGA
     1381 AAGAACTATA AGTTTCAAAG ATGACGGGAC CTACAAGACA CGTGCTGAAG TCAAGTTTGA
     1441 AGGTGATACC CTTGTTAATA GAATCGTGTT AAAAGGTATT GATTTTAAAG AAGATGGAAA
     1501 CATTCTTGGA CACAAATTGG AATACAACTT TAACTCACAC AAAGTATACA TCACGGCAGA
     1561 CAAACAAAAG AATGGAATCA AAGCTAACTT CAAAACTAGA CACAACGTTG AAGATGGAGG
     1621 CGTTCAACTA GCAGACCATT ATCAACAAAA TACTCCAATT GGCGATGGCC CTGTCCTTTT
     1681 ACCAGACAAC CATTACCTGT CCCATCAATC TAAACTTTCG AAAGATCCCA ACGAAAAGAG
     1741 AGACCACATG GTCCTTAAAG AGCGTGTAAC AGCTGCTGGG ATTACACATG ACATGGATGA
     1801 ACTATACAAA TAAacttaat taacggcact GCGAAAAAAC CCCGCCGAAG CGGGGTTTTT
     1861 TGCGAAATAT AATGACCCTC TTGATAACCC AAGAGGGCAT TTTTTAatgc ccatggcgta
     1921 cggatcttag aaaaactcat cgagcatcaa atgaaactgc aatttattca tatcaggatt
     1981 atcaatacca tatttttgaa aaagccgttt ctgtaatgaa ggagaaaact caccgaggca
     2041 gttccatagg atggcaagat cctggtatcg gtctgcgatt ccgactcgtc caacatcaat
     2101 acaacctatt aatttcccct cgtcaaaaat aaggttatca agtgagaaat caccatgagt
     2161 gacgactgaa tccggtgaga atggcaaaag tttatgcatt tctttccaga cttgttcaac
     2221 aggccagcca ttacgctcgt catcaaaatc actcgcatca accaaaccgt tattcattcg
     2281 tgattgcgcc tgagcgagac gaaatacgcg atcgctgtta aaaggacaat tacaaacagg
     2341 aatcgaatgc aaccggcgca ggaacactgc cagcgcatca acaatatttt cacctgaatc
     2401 aggatattct tctaatacct ggaatgctgt tttcccgggg atcgcagtgg tgagtaacca
     2461 tgcatcatca ggagtacgga taaaatgctt gatggtcgga agaggcataa attccgtcag
     2521 ccagtttagt ctgaccatct catctgtaac atcattggca acgctacctt tgccatgttt
     2581 cagaaacaac tctggcgcat cgggcttccc atacaatcga tagattgtcg cacctgattg
     2641 cccgacatta tcgcgagccc atttataccc atataaatca gcatccatgt tggaatttaa
     2701 tcgcggccta gagcaagacg tttcccgttg aatatggctc ataacacccc ttgtattact
     2761 gtttatgtaa gcagacagtt ttattgttca tgaagagaaa cctacggatc g
//
