# Supplementary material for: High-Throughput Detection of Cyanobacterial Form I Rubisco Assembly
Source: ACS Synth Biol. 2025 Dec 22;15(1):161–70. doi: 10.1021/acssynbio.5c00591 (PMC12814518; doi:10.1021/acssynbio.5c00591)
Supplement: Supplementary file 3 [file sb5c00591_si_003.zip › Supplementary File 1 - plasmids used in this work/pJW022 - ColE1 sd8 cCadC-HnRbcL cat.gb]

LOCUS       pJW022_-_[ColE1]_sd8_cC 4281 bp ds-DNA     circular     23-FEB-2025
DEFINITION  .
FEATURES             Location/Qualifiers
     CDS             10..489
                     /label="cadC 1-155 Leu16 TM GCN4 ZIP"
                     /ApEinfo_revcolor="#75c6a9"
                     /ApEinfo_fwdcolor="#75c6a9"
     gene            13..474
                     /label="cadC 1-155"
                     /ApEinfo_revcolor="#f8d3a9"
                     /ApEinfo_fwdcolor="#f8d3a9"
     misc_feature    91..99
                     /label="USER"
                     /ApEinfo_revcolor="#c7b0e3"
                     /ApEinfo_fwdcolor="#c7b0e3"
     misc_feature    97..99
                     /label="E30R"
                     /ApEinfo_revcolor="#f58a5e"
                     /ApEinfo_fwdcolor="#f58a5e"
     misc_feature    367..381
                     /label="AAAIS mutation"
                     /ApEinfo_revcolor="#f58a5e"
                     /ApEinfo_fwdcolor="#f58a5e"
     misc_feature    369..377
                     /label="USER"
                     /ApEinfo_revcolor="#c7b0e3"
                     /ApEinfo_fwdcolor="#c7b0e3"
     USER junction   480..489
                     /label="USER"
                     /ApEinfo_revcolor="#c7b0e3"
                     /ApEinfo_fwdcolor="#c7b0e3"
     misc_feature    490..1911
                     /label="cbbL (RbcL)"
                     /ApEinfo_revcolor="#c6c9d1"
                     /ApEinfo_fwdcolor="#c6c9d1"
     USER junction   1912..1923
                     /label="USER002"
                     /ApEinfo_revcolor="#c7b0e3"
                     /ApEinfo_fwdcolor="#c7b0e3"
     terminator      complement(1931..1966)
                     /label="p14/tonB bidirectional terminator"
                     /ApEinfo_revcolor="#f58a5e"
                     /ApEinfo_fwdcolor="#f58a5e"
     terminator      complement(1933..1964)
                     /label="tonB"
                     /ApEinfo_revcolor="#f58a5e"
                     /ApEinfo_fwdcolor="#f58a5e"
     cloning         1967..1979
                     /label="fragment"
                     /ApEinfo_revcolor="#c6c9d1"
                     /ApEinfo_fwdcolor="#c6c9d1"
     USER junction   1967..1979
                     /label="USER005"
                     /ApEinfo_revcolor="#c7b0e3"
                     /ApEinfo_fwdcolor="#c7b0e3"
     CDS             complement(1980..2639)
                     /label="cat"
                     /ApEinfo_revcolor="#75c6a9"
                     /ApEinfo_fwdcolor="#75c6a9"
     USER junction   complement(2009..2016)
                     /label="USER028"
                     /ApEinfo_revcolor="#c7b0e3"
                     /ApEinfo_fwdcolor="#c7b0e3"
     promoter        complement(2640..2737)
                     /label="cat promoter"
                     /ApEinfo_revcolor="#c4df9b"
                     /ApEinfo_fwdcolor="#c4df9b"
     misc_feature    2743..2753
                     /label="USER030"
                     /ApEinfo_revcolor="#c7b0e3"
                     /ApEinfo_fwdcolor="#c7b0e3"
     origin          2754..3341
                     /label="colE1"
                     /ApEinfo_revcolor="#85dae9"
                     /ApEinfo_fwdcolor="#85dae9"
     CDS             complement(3769..3960)
                     /label="Rop"
                     /ApEinfo_revcolor="#75c6a9"
                     /ApEinfo_fwdcolor="#75c6a9"
     USER junction   4057..4065
                     /label="USER021"
                     /ApEinfo_revcolor="#c7b0e3"
                     /ApEinfo_fwdcolor="#c7b0e3"
     USER junction   4059..4070
                     /label="USER006"
                     /ApEinfo_revcolor="#c7b0e3"
                     /ApEinfo_fwdcolor="#c7b0e3"
     terminator      4071..4115
                     /label="rrnB1 short"
                     /ApEinfo_revcolor="#f58a5e"
                     /ApEinfo_fwdcolor="#f58a5e"
     USER junction   4123..4137
                     /label="USER008"
                     /ApEinfo_revcolor="#c7b0e3"
                     /ApEinfo_fwdcolor="#c7b0e3"
     protein bind... 4157..4175
                     /label="tetR"
                     /ApEinfo_revcolor="#f6989d"
                     /ApEinfo_fwdcolor="#f6989d"
     promoter        4176..4211
                     /label="Ptet"
                     /ApEinfo_revcolor="#c4df9b"
                     /ApEinfo_fwdcolor="#c4df9b"
     protein bind... 4211..4229
                     /label="tetR"
                     /ApEinfo_revcolor="#f6989d"
                     /ApEinfo_fwdcolor="#f6989d"
     misc_feature    4262..4276
                     /label="USER004_BL"
                     /ApEinfo_revcolor="#c7b0e3"
                     /ApEinfo_fwdcolor="#c7b0e3"
     USER junction   4268..4276
                     /label="USER009"
                     /ApEinfo_revcolor="#c7b0e3"
                     /ApEinfo_fwdcolor="#c7b0e3"
     RBS             4277..9
                     /label="sd8"
                     /ApEinfo_revcolor="#b7e6d7"
                     /ApEinfo_fwdcolor="#b7e6d7"
ORIGIN
        1 aaaaaaaaaa tgcaacaacc tgtagttcgc gttggcgaat ggcttgttac tccgtccata
       61 aaccaaatta gccgcaatgg gcgtcaactt acccttCGTc cgagattaat cgatcttctg
      121 gttttctttg ctcaacacag tggcgaagta cttagcaggg atgaacttat cgataatgtc
      181 tggaagagaa gtattgtcac caatcacgtt gtgacgcaga gtatctcaga actacgtaag
      241 tcattaaaag ataatgatga agatagtcct gtctatatcg ctactgtacc aaagcgcggc
      301 tataaattaa tggtgccggt tatctggtac agcgaagaag agggagagga aataatgcta
      361 tcttcgGCAG CGGCTATCTC Tgaggcggtt cctgccacag attctccctc ccacagtctt
      421 aacattcaaa acaccgcaac gccacctgaa caatccccag ttaaaagcaa acgaggtggA
      481 TCTGGTGGTa tggcagttaa aaagtatagt gctggtgtaa aagaataccg gcagacctat
      541 tggatgccgg aatacacacc gttggattcc gacatccttg catgcttcaa aatcacccca
      601 caaccgggtg ttgatcgcga agaagccgca gccgcggttg cagcagaatc ttcaaccggc
      661 acatggacca ccgtgtggac cgatttgctg accgacatgg actactacaa aggccgtgcc
      721 tatcgcattg aagacgtacc cggtgacgat gcggcattct atgcctttat cgcctaccca
      781 atcgacctgt tcgaagaagg gtcagttgtt aacgtgttta cctcactggt tggtaacgtg
      841 ttcggcttca aagcggtacg cggcctgcgt ctggaagatg ttcgcttccc actcgcctac
      901 gttaaaacct gtggcggccc accgcacggt attcaagtcg aacgcgacaa gatgaacaaa
      961 tatggtcgcc cactgttggg ttgcaccatc aagccaaaac ttggtttgtc tgcgaaaaac
     1021 tacggccgtg ccgtatacga gtgcctccgt ggcggcctcg acttcactaa agatgatgaa
     1081 aacatcaatt ctcagccgtt catgcgctgg cgcgatcgct tcttgttcgt acaagacgcg
     1141 accgaaactg ctgaagccca aaccggcgaa cgcaaaggcc attacctcaa cgtaacggcg
     1201 ccaactcctg aagaaatgta caagcgcgca gaattcgcca aagaaattgg cgcgccaatc
     1261 attatgcacg actacatcac cggtggcttc acggccaaca ctggcttggc caagtggtgt
     1321 caagacaacg gcgtactgct gcacatccac cgtgcgatgc atgcggttat cgaccgtaac
     1381 ccgaaccacg gtattcactt ccgtgttctg accaagattc tgcgtttgtc gggtggcgat
     1441 cacctgcaca ccggtaccgt tgtcggcaaa ctggaaggcg accgtgcctc tactctgggc
     1501 tggattgatt tgctccgcga atcgtttatc cctgaagatc gctcgcgcgg tatcttcttc
     1561 gatcaagact ggggttcaat gccaggcgta ttcgctgtgg cctctggtgg tattcacgta
     1621 tggcacatgc ctgcgctggt taacatcttt ggtgacgact ctgtcctcca attcggtggc
     1681 ggtacgctgg gtcatccatg gggcaacgct gccggtgctg ctgccaaccg tgttgctctg
     1741 gaagcctgcg tagaagcgcg taaccaaggc cgcgatatcg aaaaagaagg caaagaaatt
     1801 ctgactgctg ctgcacagca cagcccagaa ctgaagattg ccatggaaac ttggaaagag
     1861 atcaaattcg aatttgacac tgtcgacaaa ctcgacactc aaaatcgttg aattaacggc
     1921 actcctcagc caagtcaaaa gcctccgacc ggaggctttt gactacatgc ccatggcgtt
     1981 tacgccccgc cctgccactc atcgcagtac tgttgtaatt cattaagcat tctgccgaca
     2041 tggaagccat cacaaacggc atgatgaacc tgaatcgcca gcggcatcag caccttgtcg
     2101 ccttgcgtat aatatttgcc catagtgaaa acgggggcga agaagttgtc catattggcc
     2161 acgtttaaat caaaactggt gaaactcacc cagggattgg ctgagacgaa aaacatattc
     2221 tcaataaacc ctttagggaa ataggccagg ttttcaccgt aacacgccac atcttgcgaa
     2281 tatatgtgta gaaactgccg gaaatcgtcg tggtattcac tccagagcga tgaaaacgtt
     2341 tcagtttgct catggaaaac ggtgtaacaa gggtgaacac tatcccatat caccagctca
     2401 ccgtctttca ttgccatacg gaactccgga tgagcattca tcaggcgggc aagaatgtga
     2461 ataaaggccg gataaaactt gtgcttattt ttctttacgg tctttaaaaa ggccgtaata
     2521 tccagctgaa cggtctggtt ataggtacat tgagcaactg actgaaatgc ctcaaaatgt
     2581 tctttacgat gccattggga tatatcaacg gtggtatatc cagtgatttt tttctccatt
     2641 ttagcttcct tagctcctga aaatctcgat aactcaaaaa atacgcccgg tagtgatctt
     2701 atttcattat ggtgaaagtt ggaacctctt acgtgccatt caAAATAGGC CGTtgagatc
     2761 ctttttttct gcgcgtaatc tgctgcttgc aaacaaaaaa accaccgcta ccagcggtgg
     2821 tttgtttgcc ggatcaagag ctaccacctc tttttccgaa ggtaactggc ttcagcagag
     2881 cgcagatacc aaatactgtc cttctagtgt agccgtagtt aggccaccac ttcaagaact
     2941 ctgtagcacc gcctacatac ctcgctctgc taatcctgtt accagtggct gctgccagtg
     3001 gcgataagtc gtgtcttacc gggttggact caagacgata gttaccggat aaggcgcagc
     3061 ggtcgggctg aacggggggt tcgtgcacac agcccagctt ggagcgaacg acctacaccg
     3121 aactgagata cctacagcgt gagctatgag aaagcgccac gcttcccgaa gggagaaagg
     3181 cggacaggta tccggtaagc ggcagggtcg gaacaggaga gcgcacgagg gagcttccag
     3241 ggggaaacgc ctggtatctt tatagtcctg tcgggtttcg ccacctctga cttgagcgtc
     3301 gatttttgtg atgctcgtca ggggggcgga gcctatggaa aaacgccagc aacgcggcct
     3361 ttttacggtt cctggccttt tgctggcctt ttgctcacat gttctttcct gcgttatccc
     3421 ctgattctgt ggataaccgt attaccgcct ttgagtgagc tgataccgct cgccgcagcc
     3481 gaacgaccga gcgcagcgag tcagtgagcg aggaagcgga agagcgcctg atgcggtatt
     3541 ttctccttac gcatctgtgc ggtatttcac accgcatatg gtgcactctc agtacaatct
     3601 gctctgatgc cgcatagtta agccagtata cactccgcta tcgctacgtg actgggtcat
     3661 ggctgcgccc cgacacccgc caacacccgc tgacgcgccc tgacgggctt gtctgctccc
     3721 ggcatccgct tacagacaag ctgtgaccgt ctccgggagc tgcatgtgtc agaggttttc
     3781 accgtcatca ccgaaacgcg cgaggcagct gcggtaaagc tcatcagcgt ggtcgtgaag
     3841 cgattcacag atgtctgcct gttcatccgc gtccagctcg ttgagtttct ccagaagcgt
     3901 taatgtctgg cttctgataa agcgggccat gttaagggcg gttttttcct gtttggtcac
     3961 tgatgcctcc gtgtaagggg gatttctgtt catgggggta atgataccga tgaaacgaga
     4021 gaggatgctc acgatacggg ttactgatga tgaacaagag gacatccggt caaataaaac
     4081 gaaaggctca gtcgaaagac tgggcctttc gttttgctga ggagacttag ggaccctcca
     4141 tcgaatggcc agatgatccc tatcagtgat agagattgac actctatcat tgatagagtt
     4201 attttaccac tccctatcag tgatagagaa aagtgaaatg aatagttcga caaaaatcta
     4261 gacctgcAGG TGCAGTaaag g
//
