# Supplementary material for: High-Throughput Detection of Cyanobacterial Form I Rubisco Assembly
Source: ACS Synth Biol. 2025 Dec 22;15(1):161–70. doi: 10.1021/acssynbio.5c00591 (PMC12814518; doi:10.1021/acssynbio.5c00591)
Supplement: Supplementary file 3 [file sb5c00591_si_003.zip › Supplementary File 1 - plasmids used in this work/pJW040 - ColE1 sd8 cCadC-SeRbcL C cat.gb]

LOCUS       pJW040_-_[ColE1]_sd8_cC 4242 bp ds-DNA     circular     23-FEB-2025
DEFINITION  .
FEATURES             Location/Qualifiers
     CDS             10..489
                     /label="cadC 1-155 Leu16 TM GCN4 ZIP"
                     /ApEinfo_revcolor="#75c6a9"
                     /ApEinfo_fwdcolor="#75c6a9"
     CDS             10..489
                     /label="Translation 10-489"
                     /translation="MQQPVVRVGEWLVTPSINQISRNGRQLTLRPRLIDLLVFFAQHSGEVLSRDELIDNVWKRSIVTNHVVTQSISELRKSLKDNDEDSPVYIATVPKRGYKLMVPVIWYSEEEGEEIMLSSAAAISEAVPATDSPSHSLNIQNTATPPEQSPVKSKRGGSGG"
     gene            13..474
                     /label="cadC 1-155"
                     /ApEinfo_revcolor="#f8d3a9"
                     /ApEinfo_fwdcolor="#f8d3a9"
     misc_feature    91..99
                     /label="USER"
                     /ApEinfo_revcolor="#c7b0e3"
                     /ApEinfo_fwdcolor="#c7b0e3"
     misc_feature    97..99
                     /label="E30R"
                     /ApEinfo_revcolor="#f58a5e"
                     /ApEinfo_fwdcolor="#f58a5e"
     misc_feature    367..381
                     /label="AAAIS mutation"
                     /ApEinfo_revcolor="#f58a5e"
                     /ApEinfo_fwdcolor="#f58a5e"
     misc_feature    369..377
                     /label="USER"
                     /ApEinfo_revcolor="#c7b0e3"
                     /ApEinfo_fwdcolor="#c7b0e3"
     USER junction   480..489
                     /label="USER"
                     /ApEinfo_revcolor="#c7b0e3"
                     /ApEinfo_fwdcolor="#c7b0e3"
     misc_feature    490..1872
                     /label="SeRbcL"
                     /ApEinfo_revcolor="#d6b295"
                     /ApEinfo_fwdcolor="#d6b295"
     CDS             490..1872
                     /label="Translation 490-1872"
                     /translation="MPKTQSAAGYKAGVKDYKLTYYTPDYTPKDTDLLAAFRFSPQPGVPADEAGAAIAAESSTGTWTTVWTDLLTDMDRYKGKCYHIEPVQGEENSYFAFIAYPLDLFEEGSVTNILTSIVGNVFGFKAIRSLRLEDIRFPVALVKTFQGPPHGIQVERDLLNKYGRPMLGCTIKPKLGLSAKNYGRAVYECLRGGLDFTKDDENINSQPFQRWRDRFLFVADAIHKSQAETGEIKGHYLNVTAPTCEEMMKRAEFAKELGMPIIMHDFLTAGFTANTTLAKWCRDNGVLLHIHRAMHAVIDRQRNHGIHFRVLAKCLRLSGGDHLHSGTVVGKLEGDKASTLGFVDLMREDHIEADRSRGVFFTQDWASMPGVLPVASGGIHVWHMPALVEIFGDDSVLQFGGGTLGHPWGNAPGATANRVALEACVQARNEGRDLYREGGDILREAGKWSPELAAALDLWK*"
     misc_feature    490..1872
                     /label="From pTW335n"
                     /ApEinfo_revcolor="#c6c9d1"
                     /ApEinfo_fwdcolor="#c6c9d1"
     USER junction   1873..1884
                     /label="USER002"
                     /ApEinfo_revcolor="#c7b0e3"
                     /ApEinfo_fwdcolor="#c7b0e3"
     terminator      complement(1892..1927)
                     /label="p14/tonB bidirectional terminator"
                     /ApEinfo_revcolor="#f58a5e"
                     /ApEinfo_fwdcolor="#f58a5e"
     terminator      complement(1894..1925)
                     /label="tonB"
                     /ApEinfo_revcolor="#f58a5e"
                     /ApEinfo_fwdcolor="#f58a5e"
     USER junction   1928..1940
                     /label="USER005"
                     /ApEinfo_revcolor="#c7b0e3"
                     /ApEinfo_fwdcolor="#c7b0e3"
     cloning         1928..1940
                     /label="fragment"
                     /ApEinfo_revcolor="#c6c9d1"
                     /ApEinfo_fwdcolor="#c6c9d1"
     CDS             complement(1941..2600)
                     /label="cat"
                     /ApEinfo_revcolor="#75c6a9"
                     /ApEinfo_fwdcolor="#75c6a9"
     USER junction   complement(1970..1977)
                     /label="USER028"
                     /ApEinfo_revcolor="#c7b0e3"
                     /ApEinfo_fwdcolor="#c7b0e3"
     promoter        complement(2601..2698)
                     /label="cat promoter"
                     /ApEinfo_revcolor="#c4df9b"
                     /ApEinfo_fwdcolor="#c4df9b"
     misc_feature    2704..2714
                     /label="USER030"
                     /ApEinfo_revcolor="#c7b0e3"
                     /ApEinfo_fwdcolor="#c7b0e3"
     origin          2715..3302
                     /label="colE1"
                     /ApEinfo_revcolor="#85dae9"
                     /ApEinfo_fwdcolor="#85dae9"
     CDS             complement(3730..3921)
                     /label="Rop"
                     /ApEinfo_revcolor="#75c6a9"
                     /ApEinfo_fwdcolor="#75c6a9"
     USER junction   4018..4026
                     /label="USER021"
                     /ApEinfo_revcolor="#c7b0e3"
                     /ApEinfo_fwdcolor="#c7b0e3"
     USER junction   4020..4031
                     /label="USER006"
                     /ApEinfo_revcolor="#c7b0e3"
                     /ApEinfo_fwdcolor="#c7b0e3"
     terminator      4032..4076
                     /label="rrnB1 short"
                     /ApEinfo_revcolor="#f58a5e"
                     /ApEinfo_fwdcolor="#f58a5e"
     USER junction   4084..4098
                     /label="USER008"
                     /ApEinfo_revcolor="#c7b0e3"
                     /ApEinfo_fwdcolor="#c7b0e3"
     protein bind... 4118..4136
                     /label="tetR"
                     /ApEinfo_revcolor="#f6989d"
                     /ApEinfo_fwdcolor="#f6989d"
     promoter        4137..4172
                     /label="Ptet"
                     /ApEinfo_revcolor="#c4df9b"
                     /ApEinfo_fwdcolor="#c4df9b"
     protein bind... 4172..4190
                     /label="tetR"
                     /ApEinfo_revcolor="#f6989d"
                     /ApEinfo_fwdcolor="#f6989d"
     misc_feature    4223..4237
                     /label="USER004_BL"
                     /ApEinfo_revcolor="#c7b0e3"
                     /ApEinfo_fwdcolor="#c7b0e3"
     USER junction   4229..4237
                     /label="USER009"
                     /ApEinfo_revcolor="#c7b0e3"
                     /ApEinfo_fwdcolor="#c7b0e3"
     RBS             4238..9
                     /label="sd8"
                     /ApEinfo_revcolor="#b7e6d7"
                     /ApEinfo_fwdcolor="#b7e6d7"
ORIGIN
        1 aaaaaaaaaa tgcaacaacc tgtagttcgc gttggcgaat ggcttgttac tccgtccata
       61 aaccaaatta gccgcaatgg gcgtcaactt acccttCGTc cgagattaat cgatcttctg
      121 gttttctttg ctcaacacag tggcgaagta cttagcaggg atgaacttat cgataatgtc
      181 tggaagagaa gtattgtcac caatcacgtt gtgacgcaga gtatctcaga actacgtaag
      241 tcattaaaag ataatgatga agatagtcct gtctatatcg ctactgtacc aaagcgcggc
      301 tataaattaa tggtgccggt tatctggtac agcgaagaag agggagagga aataatgcta
      361 tcttcgGCAG CGGCTATCTC Tgaggcggtt cctgccacag attctccctc ccacagtctt
      421 aacattcaaa acaccgcaac gccacctgaa caatccccag ttaaaagcaa acgaggtggA
      481 TCTGGTGGTa tgcccaagac gcaatctgcc gcaggctata aggccggggt gaaggactac
      541 aaactcacct attacacccc cgattacacc cccaaagaca ctgacctgct ggcggctttc
      601 cgcttcagcc ctcagccggg tgtccctgct gacgaagctg gtgcggcgat cgcggctgaa
      661 tcttcgaccg gtacctggac caccgtgtgg accgacttgc tgaccgacat ggatcggtac
      721 aaaggcaagt gctaccacat cgagccggtg caaggcgaag agaactccta ctttgcgttc
      781 atcgcttacc cgctcgacct gtttgaagaa gggtcggtca ccaacatcct gacctcgatc
      841 gtcggtaacg tgtttggctt caaagctatc cgttcgctgc gtctggaaga catccgcttc
      901 cccgtcgcct tggtcaaaac cttccaaggt cctccccacg gtatccaagt cgagcgcgac
      961 ctgctgaaca agtacggccg tccgatgctg ggttgcacga tcaaaccaaa actcggtctg
     1021 tcggcgaaaa actacggtcg tgccgtctac gaatgtctgc gcggcggtct ggacttcacc
     1081 aaagacgacg aaaacatcaa ctcgcagccg ttccaacgct ggcgcgatcg cttcctgttt
     1141 gtggctgatg caatccacaa atcgcaagca gaaaccggtg aaatcaaagg tcactacctg
     1201 aacgtgaccg cgccgacctg cgaagaaatg atgaaacggg ctgagttcgc taaagaactc
     1261 ggcatgccga tcatcatgca tgacttcttg acggctggtt tcaccgccaa caccaccttg
     1321 gcaaaatggt gccgcgacaa cggcgtcctg ctgcacatcc accgtgcaat gcacgcggtg
     1381 atcgaccgtc agcgtaacca cgggattcac ttccgtgtct tggccaagtg tttgcgtctg
     1441 tccggtggtg accacctcca ctccggcacc gtcgtcggca aactggaagg cgacaaagct
     1501 tcgaccttgg gctttgttga cttgatgcgc gaagaccaca tcgaagctga ccgcagccgt
     1561 ggggtcttct tcacccaaga ttgggcgtcg atgccgggcg tgctgccggt tgcttccggt
     1621 ggtatccacg tgtggcacat gcccgcactg gtggaaatct tcggtgatga ctccgttctc
     1681 cagttcggtg gcggcacctt gggtcacccc tggggtaatg ctcctggtgc aaccgcgaac
     1741 cgtgttgcct tggaagcttg cgtccaagct cggaacgaag gtcgcgacct ctaccgtgaa
     1801 ggcggcgaca tccttcgtga agctggcaag tggtcgcctg aactggctgc tgccctcgac
     1861 ctctggaaat aaATTAACGG CACTcctcag ccaagtcaaa agcctccgac cggaggcttt
     1921 tgactacatg cccatggcgt ttacgccccg ccctgccact catcgcagta ctgttgtaat
     1981 tcattaagca ttctgccgac atggaagcca tcacaaacgg catgatgaac ctgaatcgcc
     2041 agcggcatca gcaccttgtc gccttgcgta taatatttgc ccatagtgaa aacgggggcg
     2101 aagaagttgt ccatattggc cacgtttaaa tcaaaactgg tgaaactcac ccagggattg
     2161 gctgagacga aaaacatatt ctcaataaac cctttaggga aataggccag gttttcaccg
     2221 taacacgcca catcttgcga atatatgtgt agaaactgcc ggaaatcgtc gtggtattca
     2281 ctccagagcg atgaaaacgt ttcagtttgc tcatggaaaa cggtgtaaca agggtgaaca
     2341 ctatcccata tcaccagctc accgtctttc attgccatac ggaactccgg atgagcattc
     2401 atcaggcggg caagaatgtg aataaaggcc ggataaaact tgtgcttatt tttctttacg
     2461 gtctttaaaa aggccgtaat atccagctga acggtctggt tataggtaca ttgagcaact
     2521 gactgaaatg cctcaaaatg ttctttacga tgccattggg atatatcaac ggtggtatat
     2581 ccagtgattt ttttctccat tttagcttcc ttagctcctg aaaatctcga taactcaaaa
     2641 aatacgcccg gtagtgatct tatttcatta tggtgaaagt tggaacctct tacgtgccat
     2701 tcaAAATAGG CCGTtgagat cctttttttc tgcgcgtaat ctgctgcttg caaacaaaaa
     2761 aaccaccgct accagcggtg gtttgtttgc cggatcaaga gctaccacct ctttttccga
     2821 aggtaactgg cttcagcaga gcgcagatac caaatactgt ccttctagtg tagccgtagt
     2881 taggccacca cttcaagaac tctgtagcac cgcctacata cctcgctctg ctaatcctgt
     2941 taccagtggc tgctgccagt ggcgataagt cgtgtcttac cgggttggac tcaagacgat
     3001 agttaccgga taaggcgcag cggtcgggct gaacgggggg ttcgtgcaca cagcccagct
     3061 tggagcgaac gacctacacc gaactgagat acctacagcg tgagctatga gaaagcgcca
     3121 cgcttcccga agggagaaag gcggacaggt atccggtaag cggcagggtc ggaacaggag
     3181 agcgcacgag ggagcttcca gggggaaacg cctggtatct ttatagtcct gtcgggtttc
     3241 gccacctctg acttgagcgt cgatttttgt gatgctcgtc aggggggcgg agcctatgga
     3301 aaaacgccag caacgcggcc tttttacggt tcctggcctt ttgctggcct tttgctcaca
     3361 tgttctttcc tgcgttatcc cctgattctg tggataaccg tattaccgcc tttgagtgag
     3421 ctgataccgc tcgccgcagc cgaacgaccg agcgcagcga gtcagtgagc gaggaagcgg
     3481 aagagcgcct gatgcggtat tttctcctta cgcatctgtg cggtatttca caccgcatat
     3541 ggtgcactct cagtacaatc tgctctgatg ccgcatagtt aagccagtat acactccgct
     3601 atcgctacgt gactgggtca tggctgcgcc ccgacacccg ccaacacccg ctgacgcgcc
     3661 ctgacgggct tgtctgctcc cggcatccgc ttacagacaa gctgtgaccg tctccgggag
     3721 ctgcatgtgt cagaggtttt caccgtcatc accgaaacgc gcgaggcagc tgcggtaaag
     3781 ctcatcagcg tggtcgtgaa gcgattcaca gatgtctgcc tgttcatccg cgtccagctc
     3841 gttgagtttc tccagaagcg ttaatgtctg gcttctgata aagcgggcca tgttaagggc
     3901 ggttttttcc tgtttggtca ctgatgcctc cgtgtaaggg ggatttctgt tcatgggggt
     3961 aatgataccg atgaaacgag agaggatgct cacgatacgg gttactgatg atgaacaaga
     4021 ggacatccgg tcaaataaaa cgaaaggctc agtcgaaaga ctgggccttt cgttttgctg
     4081 aggagactta gggaccctcc atcgaatggc cagatgatcc ctatcagtga tagagattga
     4141 cactctatca ttgatagagt tattttacca ctccctatca gtgatagaga aaagtgaaat
     4201 gaatagttcg acaaaaatct agacctgcAG GTGCAGTaaa gg
//
