# Supplementary material for: High-Throughput Detection of Cyanobacterial Form I Rubisco Assembly
Source: ACS Synth Biol. 2025 Dec 22;15(1):161–70. doi: 10.1021/acssynbio.5c00591 (PMC12814518; doi:10.1021/acssynbio.5c00591)
Supplement: Supplementary file 3 [file sb5c00591_si_003.zip › Supplementary File 1 - plasmids used in this work/pJW023f - ColE1 sd8 cCadC-HnRbcLS E102A cat.gb]

LOCUS       pJW023f_-_[ColE1]_sd8_c 4653 bp ds-DNA     circular     23-FEB-2025
DEFINITION  .
FEATURES             Location/Qualifiers
     CDS             10..489
                     /label="cadC 1-155 Leu16 TM GCN4 ZIP"
                     /ApEinfo_revcolor="#75c6a9"
                     /ApEinfo_fwdcolor="#75c6a9"
     CDS             10..489
                     /label="Translation 10-489"
                     /translation="MQQPVVRVGEWLVTPSINQISRNGRQLTLRPRLIDLLVFFAQHSGEVLSRDELIDNVWKRSIVTNHVVTQSISELRKSLKDNDEDSPVYIATVPKRGYKLMVPVIWYSEEEGEEIMLSSAAAISEAVPATDSPSHSLNIQNTATPPEQSPVKSKRGGSGG"
     gene            13..474
                     /label="cadC 1-155"
                     /ApEinfo_revcolor="#f8d3a9"
                     /ApEinfo_fwdcolor="#f8d3a9"
     misc_feature    91..99
                     /label="USER"
                     /ApEinfo_revcolor="#c7b0e3"
                     /ApEinfo_fwdcolor="#c7b0e3"
     misc_feature    97..99
                     /label="E30R"
                     /ApEinfo_revcolor="#f58a5e"
                     /ApEinfo_fwdcolor="#f58a5e"
     misc_feature    367..381
                     /label="AAAIS mutation"
                     /ApEinfo_revcolor="#f58a5e"
                     /ApEinfo_fwdcolor="#f58a5e"
     misc_feature    369..377
                     /label="USER"
                     /ApEinfo_revcolor="#c7b0e3"
                     /ApEinfo_fwdcolor="#c7b0e3"
     USER junction   480..489
                     /label="USER"
                     /ApEinfo_revcolor="#c7b0e3"
                     /ApEinfo_fwdcolor="#c7b0e3"
     misc_feature    490..1911
                     /label="cbbL (RbcL)"
                     /ApEinfo_revcolor="#c6c9d1"
                     /ApEinfo_fwdcolor="#c6c9d1"
     CDS             490..1911
                     /ApEinfo_revcolor="#84b0dc"
                     /ApEinfo_fwdcolor="#84b0dc"
                     /translation="MAVKKYSAGVKEYRQTYWMPEYTPLDSDILACFKITPQPGVDREEAAAAVAAESSTGTWTTVWTDLLTDMDYYKGRAYRIEDVPGDDAAFYAFIAYPIDLFAEGSVVNVFTSLVGNVFGFKAVRGLRLEDVRFPLAYVKTCGGPPHGIQVERDKMNKYGRPLLGCTIKPKLGLSAKNYGRAVYECLRGGLDFTKDDENINSQPFMRWRDRFLFVQDATETAEAQTGERKGHYLNVTAPTPEEMYKRAEFAKEIGAPIIMHDYITGGFTANTGLAKWCQDNGVLLHIHRAMHAVIDRNPNHGIHFRVLTKILRLSGGDHLHTGTVVGKLEGDRASTLGWIDLLRESFIPEDRSRGIFFDQDWGSMPGVFAVASGGIHVWHMPALVNIFGDDSVLQFGGGTLGHPWGNAAGAAANRVALEACVEARNQGRDIEKEGKEILTAAAQHSPELKIAMETWKEIKFEFDTVDKLDTQNR*"
     misc_feature    793..795
                     /label="E102A"
                     /ApEinfo_revcolor="#faac61"
                     /ApEinfo_fwdcolor="#faac61"
     misc_feature    1912..1950
                     /label="From pTW335n"
                     /ApEinfo_revcolor="#c6c9d1"
                     /ApEinfo_fwdcolor="#c6c9d1"
     USER junction   1919..1931
                     /label="USER CORRECT"
                     /ApEinfo_revcolor="#c7b0e3"
                     /ApEinfo_fwdcolor="#c7b0e3"
     RBS             1921..1943
                     /label="RBS"
                     /ApEinfo_revcolor="#7bcdc8"
                     /ApEinfo_fwdcolor="#7bcdc8"
     misc_feature    1951..2283
                     /label="cbbS"
                     /ApEinfo_revcolor="#f58a5e"
                     /ApEinfo_fwdcolor="#f58a5e"
     CDS             1951..2283
                     /ApEinfo_revcolor="#84b0dc"
                     /ApEinfo_fwdcolor="#84b0dc"
                     /translation="MAEMQDYKQSLKYETFSYLPPMNAERIRAQIKYAIAQGWSPGIEHVEVKNSMNQYWYMWKLPFFGEQNVDNVLAEIEACRSAYPTHQVKLVAYDNYAQSLGLAFVVYRGN*"
     USER junction   2284..2295
                     /label="USER002"
                     /ApEinfo_revcolor="#c7b0e3"
                     /ApEinfo_fwdcolor="#c7b0e3"
     terminator      complement(2303..2338)
                     /label="p14/tonB bidirectional terminator"
                     /ApEinfo_revcolor="#f58a5e"
                     /ApEinfo_fwdcolor="#f58a5e"
     terminator      complement(2305..2336)
                     /label="tonB"
                     /ApEinfo_revcolor="#f58a5e"
                     /ApEinfo_fwdcolor="#f58a5e"
     USER junction   2339..2351
                     /label="USER005"
                     /ApEinfo_revcolor="#c7b0e3"
                     /ApEinfo_fwdcolor="#c7b0e3"
     cloning         2339..2351
                     /label="fragment"
                     /ApEinfo_revcolor="#c6c9d1"
                     /ApEinfo_fwdcolor="#c6c9d1"
     CDS             complement(2352..3011)
                     /label="cat"
                     /ApEinfo_revcolor="#75c6a9"
                     /ApEinfo_fwdcolor="#75c6a9"
     USER junction   complement(2381..2388)
                     /label="USER028"
                     /ApEinfo_revcolor="#c7b0e3"
                     /ApEinfo_fwdcolor="#c7b0e3"
     promoter        complement(3012..3109)
                     /label="cat promoter"
                     /ApEinfo_revcolor="#c4df9b"
                     /ApEinfo_fwdcolor="#c4df9b"
     misc_feature    3115..3125
                     /label="USER030"
                     /ApEinfo_revcolor="#c7b0e3"
                     /ApEinfo_fwdcolor="#c7b0e3"
     origin          3126..3713
                     /label="colE1"
                     /ApEinfo_revcolor="#85dae9"
                     /ApEinfo_fwdcolor="#85dae9"
     CDS             complement(4141..4332)
                     /label="Rop"
                     /ApEinfo_revcolor="#75c6a9"
                     /ApEinfo_fwdcolor="#75c6a9"
     USER junction   4429..4437
                     /label="USER021"
                     /ApEinfo_revcolor="#c7b0e3"
                     /ApEinfo_fwdcolor="#c7b0e3"
     USER junction   4431..4442
                     /label="USER006"
                     /ApEinfo_revcolor="#c7b0e3"
                     /ApEinfo_fwdcolor="#c7b0e3"
     terminator      4443..4487
                     /label="rrnB1 short"
                     /ApEinfo_revcolor="#f58a5e"
                     /ApEinfo_fwdcolor="#f58a5e"
     USER junction   4495..4509
                     /label="USER008"
                     /ApEinfo_revcolor="#c7b0e3"
                     /ApEinfo_fwdcolor="#c7b0e3"
     protein bind... 4529..4547
                     /label="tetR"
                     /ApEinfo_revcolor="#f6989d"
                     /ApEinfo_fwdcolor="#f6989d"
     promoter        4548..4583
                     /label="Ptet"
                     /ApEinfo_revcolor="#c4df9b"
                     /ApEinfo_fwdcolor="#c4df9b"
     protein bind... 4583..4601
                     /label="tetR"
                     /ApEinfo_revcolor="#f6989d"
                     /ApEinfo_fwdcolor="#f6989d"
     misc_feature    4634..4648
                     /label="USER004_BL"
                     /ApEinfo_revcolor="#c7b0e3"
                     /ApEinfo_fwdcolor="#c7b0e3"
     USER junction   4640..4648
                     /label="USER009"
                     /ApEinfo_revcolor="#c7b0e3"
                     /ApEinfo_fwdcolor="#c7b0e3"
     RBS             4649..9
                     /label="sd8"
                     /ApEinfo_revcolor="#b7e6d7"
                     /ApEinfo_fwdcolor="#b7e6d7"
ORIGIN
        1 aaaaaaaaaa tgcaacaacc tgtagttcgc gttggcgaat ggcttgttac tccgtccata
       61 aaccaaatta gccgcaatgg gcgtcaactt acccttCGTc cgagattaat cgatcttctg
      121 gttttctttg ctcaacacag tggcgaagta cttagcaggg atgaacttat cgataatgtc
      181 tggaagagaa gtattgtcac caatcacgtt gtgacgcaga gtatctcaga actacgtaag
      241 tcattaaaag ataatgatga agatagtcct gtctatatcg ctactgtacc aaagcgcggc
      301 tataaattaa tggtgccggt tatctggtac agcgaagaag agggagagga aataatgcta
      361 tcttcgGCAG CGGCTATCTC Tgaggcggtt cctgccacag attctccctc ccacagtctt
      421 aacattcaaa acaccgcaac gccacctgaa caatccccag ttaaaagcaa acgaggtggA
      481 TCTGGTGGTa tggcagttaa aaagtatagt gctggtgtaa aagaataccg gcagacctat
      541 tggatgccgg aatacacacc gttggattcc gacatccttg catgcttcaa aatcacccca
      601 caaccgggtg ttgatcgcga agaagccgca gccgcggttg cagcagaatc ttcaaccggc
      661 acatggacca ccgtgtggac cgatttgctg accgacatgg actactacaa aggccgtgcc
      721 tatcgcattg aagacgtacc cggtgacgat gcggcattct atgcctttat cgcctaccca
      781 atcgacctgt tcGCGgaagg gtcagttgtt aacgtgttta cctcactggt tggtaacgtg
      841 ttcggcttca aagcggtacg cggcctgcgt ctggaagatg ttcgcttccc actcgcctac
      901 gttaaaacct gtggcggccc accgcacggt attcaagtcg aacgcgacaa gatgaacaaa
      961 tatggtcgcc cactgttggg ttgcaccatc aagccaaaac ttggtttgtc tgcgaaaaac
     1021 tacggccgtg ccgtatacga gtgcctccgt ggcggcctcg acttcactaa agatgatgaa
     1081 aacatcaatt ctcagccgtt catgcgctgg cgcgatcgct tcttgttcgt acaagacgcg
     1141 accgaaactg ctgaagccca aaccggcgaa cgcaaaggcc attacctcaa cgtaacggcg
     1201 ccaactcctg aagaaatgta caagcgcgca gaattcgcca aagaaattgg cgcgccaatc
     1261 attatgcacg actacatcac cggtggcttc acggccaaca ctggcttggc caagtggtgt
     1321 caagacaacg gcgtactgct gcacatccac cgtgcgatgc atgcggttat cgaccgtaac
     1381 ccgaaccacg gtattcactt ccgtgttctg accaagattc tgcgtttgtc gggtggcgat
     1441 cacctgcaca ccggtaccgt tgtcggcaaa ctggaaggcg accgtgcctc tactctgggc
     1501 tggattgatt tgctccgcga atcgtttatc cctgaagatc gctcgcgcgg tatcttcttc
     1561 gatcaagact ggggttcaat gccaggcgta ttcgctgtgg cctctggtgg tattcacgta
     1621 tggcacatgc ctgcgctggt taacatcttt ggtgacgact ctgtcctcca attcggtggc
     1681 ggtacgctgg gtcatccatg gggcaacgct gccggtgctg ctgccaaccg tgttgctctg
     1741 gaagcctgcg tagaagcgcg taaccaaggc cgcgatatcg aaaaagaagg caaagaaatt
     1801 ctgactgctg ctgcacagca cagcccagaa ctgaagattg ccatggaaac ttggaaagag
     1861 atcaaattcg aatttgacac tgtcgacaaa ctcgacactc aaaatcgttg aagaaataat
     1921 tttgtttaac tttaagaagg agatatacat atggctgaaa tgcaggatta caagcaaagc
     1981 ctcaaatatg agactttctc ttatcttcca cccatgaacg cggaacgcat ccgcgctcaa
     2041 atcaagtacg caattgctca aggctggagc cccggcattg agcacgtaga agtgaaaaac
     2101 tccatgaacc aatattggta catgtggaaa cttcccttct tcggcgaaca aaatgtcgac
     2161 aacgtgttgg ctgaaattga agcgtgtcgt agtgcgtatc caacacacca ggtcaaactg
     2221 gtggcttatg acaactatgc gcaaagctta ggtctggcct tcgtggtcta ccgcggcaac
     2281 taaattaacg gcactcctca gccaagtcaa aagcctccga ccggaggctt ttgactacat
     2341 gcccatggcg tttacgcccc gccctgccac tcatcgcagt actgttgtaa ttcattaagc
     2401 attctgccga catggaagcc atcacaaacg gcatgatgaa cctgaatcgc cagcggcatc
     2461 agcaccttgt cgccttgcgt ataatatttg cccatagtga aaacgggggc gaagaagttg
     2521 tccatattgg ccacgtttaa atcaaaactg gtgaaactca cccagggatt ggctgagacg
     2581 aaaaacatat tctcaataaa ccctttaggg aaataggcca ggttttcacc gtaacacgcc
     2641 acatcttgcg aatatatgtg tagaaactgc cggaaatcgt cgtggtattc actccagagc
     2701 gatgaaaacg tttcagtttg ctcatggaaa acggtgtaac aagggtgaac actatcccat
     2761 atcaccagct caccgtcttt cattgccata cggaactccg gatgagcatt catcaggcgg
     2821 gcaagaatgt gaataaaggc cggataaaac ttgtgcttat ttttctttac ggtctttaaa
     2881 aaggccgtaa tatccagctg aacggtctgg ttataggtac attgagcaac tgactgaaat
     2941 gcctcaaaat gttctttacg atgccattgg gatatatcaa cggtggtata tccagtgatt
     3001 tttttctcca ttttagcttc cttagctcct gaaaatctcg ataactcaaa aaatacgccc
     3061 ggtagtgatc ttatttcatt atggtgaaag ttggaacctc ttacgtgcca ttcaAAATAG
     3121 GCCGTtgaga tccttttttt ctgcgcgtaa tctgctgctt gcaaacaaaa aaaccaccgc
     3181 taccagcggt ggtttgtttg ccggatcaag agctaccacc tctttttccg aaggtaactg
     3241 gcttcagcag agcgcagata ccaaatactg tccttctagt gtagccgtag ttaggccacc
     3301 acttcaagaa ctctgtagca ccgcctacat acctcgctct gctaatcctg ttaccagtgg
     3361 ctgctgccag tggcgataag tcgtgtctta ccgggttgga ctcaagacga tagttaccgg
     3421 ataaggcgca gcggtcgggc tgaacggggg gttcgtgcac acagcccagc ttggagcgaa
     3481 cgacctacac cgaactgaga tacctacagc gtgagctatg agaaagcgcc acgcttcccg
     3541 aagggagaaa ggcggacagg tatccggtaa gcggcagggt cggaacagga gagcgcacga
     3601 gggagcttcc agggggaaac gcctggtatc tttatagtcc tgtcgggttt cgccacctct
     3661 gacttgagcg tcgatttttg tgatgctcgt caggggggcg gagcctatgg aaaaacgcca
     3721 gcaacgcggc ctttttacgg ttcctggcct tttgctggcc ttttgctcac atgttctttc
     3781 ctgcgttatc ccctgattct gtggataacc gtattaccgc ctttgagtga gctgataccg
     3841 ctcgccgcag ccgaacgacc gagcgcagcg agtcagtgag cgaggaagcg gaagagcgcc
     3901 tgatgcggta ttttctcctt acgcatctgt gcggtatttc acaccgcata tggtgcactc
     3961 tcagtacaat ctgctctgat gccgcatagt taagccagta tacactccgc tatcgctacg
     4021 tgactgggtc atggctgcgc cccgacaccc gccaacaccc gctgacgcgc cctgacgggc
     4081 ttgtctgctc ccggcatccg cttacagaca agctgtgacc gtctccggga gctgcatgtg
     4141 tcagaggttt tcaccgtcat caccgaaacg cgcgaggcag ctgcggtaaa gctcatcagc
     4201 gtggtcgtga agcgattcac agatgtctgc ctgttcatcc gcgtccagct cgttgagttt
     4261 ctccagaagc gttaatgtct ggcttctgat aaagcgggcc atgttaaggg cggttttttc
     4321 ctgtttggtc actgatgcct ccgtgtaagg gggatttctg ttcatggggg taatgatacc
     4381 gatgaaacga gagaggatgc tcacgatacg ggttactgat gatgaacaag aggacatccg
     4441 gtcaaataaa acgaaaggct cagtcgaaag actgggcctt tcgttttgct gaggagactt
     4501 agggaccctc catcgaatgg ccagatgatc cctatcagtg atagagattg acactctatc
     4561 attgatagag ttattttacc actccctatc agtgatagag aaaagtgaaa tgaatagttc
     4621 gacaaaaatc tagacctgcA GGTGCAGTaa agg
//
