# Supplementary material for: High-Throughput Detection of Cyanobacterial Form I Rubisco Assembly
Source: ACS Synth Biol. 2025 Dec 22;15(1):161–70. doi: 10.1021/acssynbio.5c00591 (PMC12814518; doi:10.1021/acssynbio.5c00591)
Supplement: Supplementary file 3 [file sb5c00591_si_003.zip › Supplementary File 1 - plasmids used in this work/pBL155B - ColE1 cCadC-RbcM cat.gb]

LOCUS       pBL155B_-_[ColE1]_cCadC 4260 bp ds-DNA     circular     23-FEB-2025
DEFINITION  .
FEATURES             Location/Qualifiers
     CDS             complement(428..619)
                     /label="Rop"
                     /ApEinfo_revcolor="#75c6a9"
                     /ApEinfo_fwdcolor="#75c6a9"
     USER junction   716..724
                     /label="USER021"
                     /ApEinfo_revcolor="#c7b0e3"
                     /ApEinfo_fwdcolor="#c7b0e3"
     USER junction   718..729
                     /label="USER006"
                     /ApEinfo_revcolor="#c7b0e3"
                     /ApEinfo_fwdcolor="#c7b0e3"
     terminator      730..774
                     /label="rrnB1 short"
                     /ApEinfo_revcolor="#f58a5e"
                     /ApEinfo_fwdcolor="#f58a5e"
     USER junction   782..796
                     /label="USER008"
                     /ApEinfo_revcolor="#c7b0e3"
                     /ApEinfo_fwdcolor="#c7b0e3"
     protein bind... 816..834
                     /label="tetR"
                     /ApEinfo_revcolor="#f6989d"
                     /ApEinfo_fwdcolor="#f6989d"
     promoter        835..870
                     /label="Ptet"
                     /ApEinfo_revcolor="#c4df9b"
                     /ApEinfo_fwdcolor="#c4df9b"
     protein bind... 870..888
                     /label="tetR"
                     /ApEinfo_revcolor="#f6989d"
                     /ApEinfo_fwdcolor="#f6989d"
     misc_feature    921..935
                     /label="USER004_BL"
                     /ApEinfo_revcolor="#c7b0e3"
                     /ApEinfo_fwdcolor="#c7b0e3"
     USER junction   927..935
                     /label="USER009"
                     /ApEinfo_revcolor="#c7b0e3"
                     /ApEinfo_fwdcolor="#c7b0e3"
     RBS             936..949
                     /label="sd8"
                     /ApEinfo_revcolor="#b7e6d7"
                     /ApEinfo_fwdcolor="#b7e6d7"
     CDS             950..1429
                     /label="cadC 1-155 Leu16 TM GCN4 ZIP"
                     /ApEinfo_revcolor="#75c6a9"
                     /ApEinfo_fwdcolor="#75c6a9"
     CDS             950..1429
                     /label="Translation 950-1429"
                     /translation="MQQPVVRVGEWLVTPSINQISRNGRQLTLRPRLIDLLVFFAQHSGEVLSRDELIDNVWKRSIVTNHVVTQSISELRKSLKDNDEDSPVYIATVPKRGYKLMVPVIWYSEEEGEEIMLSSAAAISEAVPATDSPSHSLNIQNTATPPEQSPVKSKRGGSGG"
     gene            953..1414
                     /label="cadC 1-155"
                     /ApEinfo_revcolor="#f8d3a9"
                     /ApEinfo_fwdcolor="#f8d3a9"
     misc_feature    1031..1039
                     /label="USER"
                     /ApEinfo_revcolor="#c7b0e3"
                     /ApEinfo_fwdcolor="#c7b0e3"
     misc_feature    1037..1039
                     /label="E30R"
                     /ApEinfo_revcolor="#f58a5e"
                     /ApEinfo_fwdcolor="#f58a5e"
     misc_feature    1307..1321
                     /label="AAAIS mutation"
                     /ApEinfo_revcolor="#f58a5e"
                     /ApEinfo_fwdcolor="#f58a5e"
     misc_feature    1309..1317
                     /label="USER"
                     /ApEinfo_revcolor="#c7b0e3"
                     /ApEinfo_fwdcolor="#c7b0e3"
     USER junction   1420..1429
                     /label="USER"
                     /ApEinfo_revcolor="#c7b0e3"
                     /ApEinfo_fwdcolor="#c7b0e3"
     gene            1430..2827
                     /label="rbcM"
                     /ApEinfo_revcolor="#85dae9"
                     /ApEinfo_fwdcolor="#85dae9"
     CDS             1430..2827
                     /label="Translation 1430-2827"
                     /translation="MDQSSRYVNLALKEEDLIAGGEHVLCAYIMKPKAGYGYVATAAHFAAESSTGTNVEVCTTDDFTRGVDALVYEVDEARELTKIAYPVALFDRNITDGKAMIASFLTLTMGNNQGMGDVEYAKMHDFYVPEAYRALFDGPSVNISALWKVLGRPEVDGGLVVGTIIKPKLGLRPKPFAEACHAFWLGGDFIKNDEPQGNQPFAPLRDTIALVADAMRRAQDETGEAKLFSANITADDPFEIIARGEYVLETFGENASHVALLVDGYVAGAAAITTARRRFPDNFLHYHRAGHGAVTSPQSKRGYTAFVHCKMARLQGASGIHTGTMGFGKMEGESSDRAIAYMLTQDEAQGPFYRQSWGGMKACTPIISGGMNALRMPGFFENLGNANVILTAGGGAFGHIDGPVAGARSLRQAWQAWRDGVPVLDYAREHKELARAFESFPGDADQIYPGWRKALGVEDTRSALPA"
     misc_feature    1700..1702
                     /label="H91D"
                     /ApEinfo_revcolor="#f58a5e"
                     /ApEinfo_fwdcolor="#f58a5e"
     misc_feature    1701..1711
                     /label="USER"
                     /ApEinfo_revcolor="#c7b0e3"
                     /ApEinfo_fwdcolor="#c7b0e3"
     USER            1925..1935
                     /label="USER"
                     /ApEinfo_revcolor="#c7b0e3"
                     /ApEinfo_fwdcolor="#c7b0e3"
     CDS             2828..2830
                     /label="Translation 2828-2830"
                     /translation="*"
     USER junction   2831..2842
                     /label="USER002"
                     /ApEinfo_revcolor="#c7b0e3"
                     /ApEinfo_fwdcolor="#c7b0e3"
     terminator      complement(2850..2885)
                     /label="p14/tonB bidirectional terminator"
                     /ApEinfo_revcolor="#f58a5e"
                     /ApEinfo_fwdcolor="#f58a5e"
     terminator      complement(2852..2883)
                     /label="tonB"
                     /ApEinfo_revcolor="#f58a5e"
                     /ApEinfo_fwdcolor="#f58a5e"
     USER junction   2886..2898
                     /label="USER005"
                     /ApEinfo_revcolor="#c7b0e3"
                     /ApEinfo_fwdcolor="#c7b0e3"
     cloning         2886..2898
                     /label="fragment"
                     /ApEinfo_revcolor="#c6c9d1"
                     /ApEinfo_fwdcolor="#c6c9d1"
     CDS             complement(2899..3558)
                     /label="cat"
                     /ApEinfo_revcolor="#75c6a9"
                     /ApEinfo_fwdcolor="#75c6a9"
     USER junction   complement(2928..2935)
                     /label="USER028"
                     /ApEinfo_revcolor="#c7b0e3"
                     /ApEinfo_fwdcolor="#c7b0e3"
     promoter        complement(3559..3656)
                     /label="cat promoter"
                     /ApEinfo_revcolor="#c4df9b"
                     /ApEinfo_fwdcolor="#c4df9b"
     misc_feature    3662..3672
                     /label="USER030"
                     /ApEinfo_revcolor="#c7b0e3"
                     /ApEinfo_fwdcolor="#c7b0e3"
     origin          3673..4260
                     /label="colE1"
                     /ApEinfo_revcolor="#85dae9"
                     /ApEinfo_fwdcolor="#85dae9"
ORIGIN
        1 aacgccagca acgcggcctt tttacggttc ctggcctttt gctggccttt tgctcacatg
       61 ttctttcctg cgttatcccc tgattctgtg gataaccgta ttaccgcctt tgagtgagct
      121 gataccgctc gccgcagccg aacgaccgag cgcagcgagt cagtgagcga ggaagcggaa
      181 gagcgcctga tgcggtattt tctccttacg catctgtgcg gtatttcaca ccgcatatgg
      241 tgcactctca gtacaatctg ctctgatgcc gcatagttaa gccagtatac actccgctat
      301 cgctacgtga ctgggtcatg gctgcgcccc gacacccgcc aacacccgct gacgcgccct
      361 gacgggcttg tctgctcccg gcatccgctt acagacaagc tgtgaccgtc tccgggagct
      421 gcatgtgtca gaggttttca ccgtcatcac cgaaacgcgc gaggcagctg cggtaaagct
      481 catcagcgtg gtcgtgaagc gattcacaga tgtctgcctg ttcatccgcg tccagctcgt
      541 tgagtttctc cagaagcgtt aatgtctggc ttctgataaa gcgggccatg ttaagggcgg
      601 ttttttcctg tttggtcact gatgcctccg tgtaaggggg atttctgttc atgggggtaa
      661 tgataccgat gaaacgagag aggatgctca cgatacgggt tactgatgat gaacaagagg
      721 acatccggtc aaataaaacg aaaggctcag tcgaaagact gggcctttcg ttttgctgag
      781 gagacttagg gaccctccat cgaatggcca gatgatccct atcagtgata gagattgaca
      841 ctctatcatt gatagagtta ttttaccact ccctatcagt gatagagaaa agtgaaatga
      901 atagttcgac aaaaatctag acctgcAGGT GCAGTaaagg aaaaaaaaaa tgcaacaacc
      961 tgtagttcgc gttggcgaat ggcttgttac tccgtccata aaccaaatta gccgcaatgg
     1021 gcgtcaactt acccttCGTc cgagattaat cgatcttctg gttttctttg ctcaacacag
     1081 tggcgaagta cttagcaggg atgaacttat cgataatgtc tggaagagaa gtattgtcac
     1141 caatcacgtt gtgacgcaga gtatctcaga actacgtaag tcattaaaag ataatgatga
     1201 agatagtcct gtctatatcg ctactgtacc aaagcgcggc tataaattaa tggtgccggt
     1261 tatctggtac agcgaagaag agggagagga aataatgcta tcttcgGCAG CGGCTATCTC
     1321 Tgaggcggtt cctgccacag attctccctc ccacagtctt aacattcaaa acaccgcaac
     1381 gccacctgaa caatccccag ttaaaagcaa acgaggtggA TCTGGTGGTA TGGACCAGTC
     1441 CTCTCGCTAC GTGAATCTGG CTTTGAAGGA AGAGGATTTA ATTGCTGGAG GAGAACATGT
     1501 ACTGTGCGCC TATATTATGA AGCCAAAAGC CGGATATGGC TACGTGGCTA CGGCAGCCCA
     1561 CTTCGCTGCT GAGTCCTCGA CCGGGACGAA CGTCGAAGTG TGCACAACTG ACGACTTTAC
     1621 CCGCGGCGTT GATGCCCTTG TTTACGAGGT GGATGAGGCA CGCGAGCTGA CGAAGATTGC
     1681 ATACCCGGTT GCTCTTTTCG ATCGTAATAT TACAGACGGA AAAGCAATGA TTGCCAGCTT
     1741 TCTGACCCTT ACCATGGGAA ACAATCAGGG AATGGGCGAT GTTGAATATG CAAAAATGCA
     1801 CGACTTTTAT GTCCCGGAAG CCTATCGTGC CCTTTTCGAC GGCCCATCAG TGAACATCAG
     1861 CGCGTTATGG AAGGTGCTTG GACGCCCCGA GGTAGACGGA GGCTTAGTCG TAGGTACAAT
     1921 CATTAAACCC AAACTTGGTT TACGCCCCAA GCCCTTTGCA GAGGCTTGCC ATGCCTTCTG
     1981 GTTGGGTGGT GATTTTATCA AAAATGACGA ACCACAAGGT AATCAACCCT TTGCCCCCTT
     2041 GCGTGACACG ATTGCATTGG TTGCGGATGC TATGCGCCGT GCACAGGACG AGACTGGAGA
     2101 AGCGAAGCTG TTCTCGGCGA ATATCACTGC TGATGACCCA TTCGAGATTA TTGCCCGCGG
     2161 GGAGTATGTT CTGGAGACCT TTGGGGAGAA CGCCTCTCAC GTAGCCTTGT TAGTCGACGG
     2221 ATACGTTGCA GGTGCTGCAG CTATCACAAC CGCTCGCCGC CGTTTCCCGG ACAATTTCCT
     2281 GCACTATCAT CGCGCAGGTC ATGGAGCCGT GACTTCGCCA CAATCGAAAC GCGGGTATAC
     2341 AGCCTTTGTG CACTGCAAAA TGGCTCGCTT ACAGGGTGCT TCTGGGATTC ATACCGGGAC
     2401 GATGGGCTTT GGAAAAATGG AAGGTGAGAG TAGTGACCGT GCTATCGCCT ATATGCTGAC
     2461 GCAAGATGAG GCGCAAGGCC CTTTTTATCG TCAATCGTGG GGGGGTATGA AAGCCTGCAC
     2521 ACCAATCATT AGTGGGGGAA TGAATGCTTT ACGCATGCCG GGTTTCTTTG AGAACCTTGG
     2581 CAACGCCAAC GTAATCTTAA CGGCAGGAGG AGGTGCTTTC GGCCACATCG ACGGGCCGGT
     2641 TGCCGGAGCG CGTTCACTGC GCCAAGCCTG GCAAGCTTGG CGTGACGGCG TTCCTGTATT
     2701 GGATTATGCC CGCGAGCACA AAGAGTTGGC ACGTGCATTT GAGTCCTTCC CTGGAGATGC
     2761 TGATCAAATT TACCCGGGTT GGCGTAAAGC CTTAGGTGTG GAGGATACCC GCAGTGCTTT
     2821 GCCCGCGtaa ATTAACGGCA CTcctcagcc aagtcaaaag cctccgaccg gaggcttttg
     2881 actacatgcc catggcgttt acgccccgcc ctgccactca tcgcagtact gttgtaattc
     2941 attaagcatt ctgccgacat ggaagccatc acaaacggca tgatgaacct gaatcgccag
     3001 cggcatcagc accttgtcgc cttgcgtata atatttgccc atagtgaaaa cgggggcgaa
     3061 gaagttgtcc atattggcca cgtttaaatc aaaactggtg aaactcaccc agggattggc
     3121 tgagacgaaa aacatattct caataaaccc tttagggaaa taggccaggt tttcaccgta
     3181 acacgccaca tcttgcgaat atatgtgtag aaactgccgg aaatcgtcgt ggtattcact
     3241 ccagagcgat gaaaacgttt cagtttgctc atggaaaacg gtgtaacaag ggtgaacact
     3301 atcccatatc accagctcac cgtctttcat tgccatacgg aactccggat gagcattcat
     3361 caggcgggca agaatgtgaa taaaggccgg ataaaacttg tgcttatttt tctttacggt
     3421 ctttaaaaag gccgtaatat ccagctgaac ggtctggtta taggtacatt gagcaactga
     3481 ctgaaatgcc tcaaaatgtt ctttacgatg ccattgggat atatcaacgg tggtatatcc
     3541 agtgattttt ttctccattt tagcttcctt agctcctgaa aatctcgata actcaaaaaa
     3601 tacgcccggt agtgatctta tttcattatg gtgaaagttg gaacctctta cgtgccattc
     3661 aAAATAGGCC GTtgagatcc tttttttctg cgcgtaatct gctgcttgca aacaaaaaaa
     3721 ccaccgctac cagcggtggt ttgtttgccg gatcaagagc taccacctct ttttccgaag
     3781 gtaactggct tcagcagagc gcagatacca aatactgtcc ttctagtgta gccgtagtta
     3841 ggccaccact tcaagaactc tgtagcaccg cctacatacc tcgctctgct aatcctgtta
     3901 ccagtggctg ctgccagtgg cgataagtcg tgtcttaccg ggttggactc aagacgatag
     3961 ttaccggata aggcgcagcg gtcgggctga acggggggtt cgtgcacaca gcccagcttg
     4021 gagcgaacga cctacaccga actgagatac ctacagcgtg agctatgaga aagcgccacg
     4081 cttcccgaag ggagaaaggc ggacaggtat ccggtaagcg gcagggtcgg aacaggagag
     4141 cgcacgaggg agcttccagg gggaaacgcc tggtatcttt atagtcctgt cgggtttcgc
     4201 cacctctgac ttgagcgtcg atttttgtga tgctcgtcag gggggcggag cctatggaaa
//
