# Supplementary material for: High-Throughput Detection of Cyanobacterial Form I Rubisco Assembly
Source: ACS Synth Biol. 2025 Dec 22;15(1):161–70. doi: 10.1021/acssynbio.5c00591 (PMC12814518; doi:10.1021/acssynbio.5c00591)
Supplement: Supplementary file 3 [file sb5c00591_si_003.zip › Supplementary File 1 - plasmids used in this work/pJW005b - ColE1 sd8 cCadC-SeRbcLS cat.gb]

LOCUS       pJW005b_-_[ColE1]_sd8_c 4656 bp ds-DNA     circular     23-FEB-2025
DEFINITION  .
FEATURES             Location/Qualifiers
     CDS             10..489
                     /label="cadC 1-155 Leu16 TM GCN4 ZIP"
                     /ApEinfo_revcolor="#75c6a9"
                     /ApEinfo_fwdcolor="#75c6a9"
     CDS             10..489
                     /label="Translation 10-489"
                     /translation="MQQPVVRVGEWLVTPSINQISRNGRQLTLRPRLIDLLVFFAQHSGEVLSRDELIDNVWKRSIVTNHVVTQSISELRKSLKDNDEDSPVYIATVPKRGYKLMVPVIWYSEEEGEEIMLSSAAAISEAVPATDSPSHSLNIQNTATPPEQSPVKSKRGGSGG"
     gene            13..474
                     /label="cadC 1-155"
                     /ApEinfo_revcolor="#f8d3a9"
                     /ApEinfo_fwdcolor="#f8d3a9"
     misc_feature    91..99
                     /label="USER"
                     /ApEinfo_revcolor="#c7b0e3"
                     /ApEinfo_fwdcolor="#c7b0e3"
     misc_feature    97..99
                     /label="E30R"
                     /ApEinfo_revcolor="#f58a5e"
                     /ApEinfo_fwdcolor="#f58a5e"
     misc_feature    367..381
                     /label="AAAIS mutation"
                     /ApEinfo_revcolor="#f58a5e"
                     /ApEinfo_fwdcolor="#f58a5e"
     misc_feature    369..377
                     /label="USER"
                     /ApEinfo_revcolor="#c7b0e3"
                     /ApEinfo_fwdcolor="#c7b0e3"
     USER junction   480..489
                     /label="USER"
                     /ApEinfo_revcolor="#c7b0e3"
                     /ApEinfo_fwdcolor="#c7b0e3"
     CDS             490..1905
                     /label="Translation 490-1905"
                     /translation="MPKTQSAAGYKAGVKDYKLTYYTPDYTPKDTDLLAAFRFSPQPGVPADEAGAAIAAESSTGTWTTVWTDLLTDMDRYKGKCYHIEPVQGEENSYFAFIAYPLDLFEEGSVTNILTSIVGNVFGFKAIRSLRLEDIRFPVALVKTFQGPPHGIQVERDLLNKYGRPMLGCTIKPKLGLSAKNYGRAVYECLRGGLDFTKDDENINSQPFQRWRDRFLFVADAIHKSQAETGEIKGHYLNVTAPTCEEMMKRAEFAKELGMPIIMHDFLTAGFTANTTLAKWCRDNGVLLHIHRAMHAVIDRQRNHGIHFRVLAKCLRLSGGDHLHSGTVVGKLEGDKASTLGFVDLMREDHIEADRSRGVFFTQDWASMPGVLPVASGGIHVWHMPALVEIFGDDSVLQFGGGTLGHPWGNAPGATANRVALEACVQARNEGRDLYREGGDILREAGKWSPELAAALDLWKEIKFEFETMDKL"
     CDS             490..1908
                     /label="rbcL from Synechococcus elongatus PCC 6301"
                     /ApEinfo_revcolor="#84b0dc"
                     /ApEinfo_fwdcolor="#84b0dc"
     cloning         490..1908
                     /label="from pTW343d"
                     /ApEinfo_revcolor="#c6c9d1"
                     /ApEinfo_fwdcolor="#c6c9d1"
     misc            1513..1515
                     /label="F345 (numbered re: spinach rbcL)"
                     /ApEinfo_revcolor="#75c6a9"
                     /ApEinfo_fwdcolor="#75c6a9"
     CDS             1906..1908
                     /label="Translation 1906-1908"
                     /translation="*"
     USER junction   1919..1931
                     /label="USER CORRECT"
                     /ApEinfo_revcolor="#c7b0e3"
                     /ApEinfo_fwdcolor="#c7b0e3"
     RBS             1921..1943
                     /label="RBS"
                     /ApEinfo_revcolor="#7bcdc8"
                     /ApEinfo_fwdcolor="#7bcdc8"
     CSD             1951..2286
                     /label="rbcS from Synechococcus elongatus PCC 6301"
                     /ApEinfo_revcolor="#84b0dc"
                     /ApEinfo_fwdcolor="#84b0dc"
     CDS             1951..2286
                     /label="Translation 1951-2286"
                     /translation="MSMKTLPKERRFETFSYLPPLSDRQIAAQIEYMIEQGFHPLIEFNEHSNPEEFYWTMWKLPLFDCKSPQQVLDEVRECRSEYGDCYIRVAGFDNIKQCQTVSFIVHRPGRY*"
     USER junction   2287..2298
                     /label="USER002"
                     /ApEinfo_revcolor="#c7b0e3"
                     /ApEinfo_fwdcolor="#c7b0e3"
     terminator      complement(2306..2341)
                     /label="p14/tonB bidirectional terminator"
                     /ApEinfo_revcolor="#f58a5e"
                     /ApEinfo_fwdcolor="#f58a5e"
     terminator      complement(2308..2339)
                     /label="tonB"
                     /ApEinfo_revcolor="#f58a5e"
                     /ApEinfo_fwdcolor="#f58a5e"
     USER junction   2342..2354
                     /label="USER005"
                     /ApEinfo_revcolor="#c7b0e3"
                     /ApEinfo_fwdcolor="#c7b0e3"
     cloning         2342..2354
                     /label="fragment"
                     /ApEinfo_revcolor="#c6c9d1"
                     /ApEinfo_fwdcolor="#c6c9d1"
     CDS             complement(2355..3014)
                     /label="cat"
                     /ApEinfo_revcolor="#75c6a9"
                     /ApEinfo_fwdcolor="#75c6a9"
     USER junction   complement(2384..2391)
                     /label="USER028"
                     /ApEinfo_revcolor="#c7b0e3"
                     /ApEinfo_fwdcolor="#c7b0e3"
     promoter        complement(3015..3112)
                     /label="cat promoter"
                     /ApEinfo_revcolor="#c4df9b"
                     /ApEinfo_fwdcolor="#c4df9b"
     misc_feature    3118..3128
                     /label="USER030"
                     /ApEinfo_revcolor="#c7b0e3"
                     /ApEinfo_fwdcolor="#c7b0e3"
     origin          3129..3716
                     /label="colE1"
                     /ApEinfo_revcolor="#85dae9"
                     /ApEinfo_fwdcolor="#85dae9"
     CDS             complement(4144..4335)
                     /label="Rop"
                     /ApEinfo_revcolor="#75c6a9"
                     /ApEinfo_fwdcolor="#75c6a9"
     USER junction   4432..4440
                     /label="USER021"
                     /ApEinfo_revcolor="#c7b0e3"
                     /ApEinfo_fwdcolor="#c7b0e3"
     USER junction   4434..4445
                     /label="USER006"
                     /ApEinfo_revcolor="#c7b0e3"
                     /ApEinfo_fwdcolor="#c7b0e3"
     terminator      4446..4490
                     /label="rrnB1 short"
                     /ApEinfo_revcolor="#f58a5e"
                     /ApEinfo_fwdcolor="#f58a5e"
     USER junction   4498..4512
                     /label="USER008"
                     /ApEinfo_revcolor="#c7b0e3"
                     /ApEinfo_fwdcolor="#c7b0e3"
     protein bind... 4532..4550
                     /label="tetR"
                     /ApEinfo_revcolor="#f6989d"
                     /ApEinfo_fwdcolor="#f6989d"
     promoter        4551..4586
                     /label="Ptet"
                     /ApEinfo_revcolor="#c4df9b"
                     /ApEinfo_fwdcolor="#c4df9b"
     protein bind... 4586..4604
                     /label="tetR"
                     /ApEinfo_revcolor="#f6989d"
                     /ApEinfo_fwdcolor="#f6989d"
     misc_feature    4637..4651
                     /label="USER004_BL"
                     /ApEinfo_revcolor="#c7b0e3"
                     /ApEinfo_fwdcolor="#c7b0e3"
     USER junction   4643..4651
                     /label="USER009"
                     /ApEinfo_revcolor="#c7b0e3"
                     /ApEinfo_fwdcolor="#c7b0e3"
     RBS             4652..9
                     /label="sd8"
                     /ApEinfo_revcolor="#b7e6d7"
                     /ApEinfo_fwdcolor="#b7e6d7"
ORIGIN
        1 aaaaaaaaaa tgcaacaacc tgtagttcgc gttggcgaat ggcttgttac tccgtccata
       61 aaccaaatta gccgcaatgg gcgtcaactt acccttCGTc cgagattaat cgatcttctg
      121 gttttctttg ctcaacacag tggcgaagta cttagcaggg atgaacttat cgataatgtc
      181 tggaagagaa gtattgtcac caatcacgtt gtgacgcaga gtatctcaga actacgtaag
      241 tcattaaaag ataatgatga agatagtcct gtctatatcg ctactgtacc aaagcgcggc
      301 tataaattaa tggtgccggt tatctggtac agcgaagaag agggagagga aataatgcta
      361 tcttcgGCAG CGGCTATCTC Tgaggcggtt cctgccacag attctccctc ccacagtctt
      421 aacattcaaa acaccgcaac gccacctgaa caatccccag ttaaaagcaa acgaggtggA
      481 TCTGGTGGTa tgcccaagac gcaatctgcc gcaggctata aggccggggt gaaggactac
      541 aaactcacct attacacccc cgattacacc cccaaagaca ctgacctgct ggcggctttc
      601 cgcttcagcc ctcagccggg tgtccctgct gacgaagctg gtgcggcgat cgcggctgaa
      661 tcttcgaccg gtacctggac caccgtgtgg accgacttgc tgaccgacat ggatcggtac
      721 aaaggcaagt gctaccacat cgagccggtg caaggcgaag agaactccta ctttgcgttc
      781 atcgcttacc cgctcgacct gtttgaagaa gggtcggtca ccaacatcct gacctcgatc
      841 gtcggtaacg tgtttggctt caaagctatc cgttcgctgc gtctggaaga catccgcttc
      901 cccgtcgcct tggtcaaaac cttccaaggt cctccccacg gtatccaagt cgagcgcgac
      961 ctgctgaaca agtacggccg tccgatgctg ggttgcacga tcaaaccaaa actcggtctg
     1021 tcggcgaaaa actacggtcg tgccgtctac gaatgtctgc gcggcggtct ggacttcacc
     1081 aaagacgacg aaaacatcaa ctcgcagccg ttccaacgct ggcgcgatcg cttcctgttt
     1141 gtggctgatg caatccacaa atcgcaagca gaaaccggtg aaatcaaagg tcactacctg
     1201 aacgtgaccg cgccgacctg cgaagaaatg atgaaacggg ctgagttcgc taaagaactc
     1261 ggcatgccga tcatcatgca tgacttcttg acggctggtt tcaccgccaa caccaccttg
     1321 gcaaaatggt gccgcgacaa cggcgtcctg ctgcacatcc accgtgcaat gcacgcggtg
     1381 atcgaccgtc agcgtaacca cgggattcac ttccgtgtct tggccaagtg tttgcgtctg
     1441 tccggtggtg accacctcca ctccggcacc gtcgtcggca aactggaagg cgacaaagct
     1501 tcgaccttgg gctttgttga cttgatgcgc gaagaccaca tcgaagctga ccgcagccgt
     1561 ggggtcttct tcacccaaga ttgggcgtcg atgccgggcg tgctgccggt tgcttccggt
     1621 ggtatccacg tgtggcacat gcccgcactg gtggaaatct tcggtgatga ctccgttctc
     1681 cagttcggtg gcggcacctt gggtcacccc tggggtaatg ctcctggtgc aaccgcgaac
     1741 cgtgttgcct tggaagcttg cgtccaagct cggaacgaag gtcgcgacct ctaccgtgaa
     1801 ggcggcgaca tccttcgtga agctggcaag tggtcgcctg aactggctgc tgccctcgac
     1861 ctctggaaag agatcaagtt cgaattcgaa acgatggaca agctctaagc tagaaataat
     1921 tttgtttaac tttaagaagg agatatacat atgagcatga aaactctgcc caaagagcgt
     1981 cgtttcgaga ctttctcgta cctgcctccc ctcagcgatc gccaaatcgc tgcacaaatc
     2041 gagtacatga tcgagcaagg cttccacccc ttgatcgagt tcaacgagca ctcgaatccg
     2101 gaagagttct actggacgat gtggaagctc cccctgtttg actgcaagag ccctcagcaa
     2161 gtcctcgatg aagtgcgtga gtgccgcagc gaatacggtg attgctacat ccgtgtcgct
     2221 ggcttcgaca acatcaagca gtgccaaacc gtgagcttca tcgttcatcg tcccggccgc
     2281 tactaaatta acggcactcc tcagccaagt caaaagcctc cgaccggagg cttttgacta
     2341 catgcccatg gcgtttacgc cccgccctgc cactcatcgc agtactgttg taattcatta
     2401 agcattctgc cgacatggaa gccatcacaa acggcatgat gaacctgaat cgccagcggc
     2461 atcagcacct tgtcgccttg cgtataatat ttgcccatag tgaaaacggg ggcgaagaag
     2521 ttgtccatat tggccacgtt taaatcaaaa ctggtgaaac tcacccaggg attggctgag
     2581 acgaaaaaca tattctcaat aaacccttta gggaaatagg ccaggttttc accgtaacac
     2641 gccacatctt gcgaatatat gtgtagaaac tgccggaaat cgtcgtggta ttcactccag
     2701 agcgatgaaa acgtttcagt ttgctcatgg aaaacggtgt aacaagggtg aacactatcc
     2761 catatcacca gctcaccgtc tttcattgcc atacggaact ccggatgagc attcatcagg
     2821 cgggcaagaa tgtgaataaa ggccggataa aacttgtgct tatttttctt tacggtcttt
     2881 aaaaaggccg taatatccag ctgaacggtc tggttatagg tacattgagc aactgactga
     2941 aatgcctcaa aatgttcttt acgatgccat tgggatatat caacggtggt atatccagtg
     3001 atttttttct ccattttagc ttccttagct cctgaaaatc tcgataactc aaaaaatacg
     3061 cccggtagtg atcttatttc attatggtga aagttggaac ctcttacgtg ccattcaAAA
     3121 TAGGCCGTtg agatcctttt tttctgcgcg taatctgctg cttgcaaaca aaaaaaccac
     3181 cgctaccagc ggtggtttgt ttgccggatc aagagctacc acctcttttt ccgaaggtaa
     3241 ctggcttcag cagagcgcag ataccaaata ctgtccttct agtgtagccg tagttaggcc
     3301 accacttcaa gaactctgta gcaccgccta catacctcgc tctgctaatc ctgttaccag
     3361 tggctgctgc cagtggcgat aagtcgtgtc ttaccgggtt ggactcaaga cgatagttac
     3421 cggataaggc gcagcggtcg ggctgaacgg ggggttcgtg cacacagccc agcttggagc
     3481 gaacgaccta caccgaactg agatacctac agcgtgagct atgagaaagc gccacgcttc
     3541 ccgaagggag aaaggcggac aggtatccgg taagcggcag ggtcggaaca ggagagcgca
     3601 cgagggagct tccaggggga aacgcctggt atctttatag tcctgtcggg tttcgccacc
     3661 tctgacttga gcgtcgattt ttgtgatgct cgtcaggggg gcggagccta tggaaaaacg
     3721 ccagcaacgc ggccttttta cggttcctgg ccttttgctg gccttttgct cacatgttct
     3781 ttcctgcgtt atcccctgat tctgtggata accgtattac cgcctttgag tgagctgata
     3841 ccgctcgccg cagccgaacg accgagcgca gcgagtcagt gagcgaggaa gcggaagagc
     3901 gcctgatgcg gtattttctc cttacgcatc tgtgcggtat ttcacaccgc atatggtgca
     3961 ctctcagtac aatctgctct gatgccgcat agttaagcca gtatacactc cgctatcgct
     4021 acgtgactgg gtcatggctg cgccccgaca cccgccaaca cccgctgacg cgccctgacg
     4081 ggcttgtctg ctcccggcat ccgcttacag acaagctgtg accgtctccg ggagctgcat
     4141 gtgtcagagg ttttcaccgt catcaccgaa acgcgcgagg cagctgcggt aaagctcatc
     4201 agcgtggtcg tgaagcgatt cacagatgtc tgcctgttca tccgcgtcca gctcgttgag
     4261 tttctccaga agcgttaatg tctggcttct gataaagcgg gccatgttaa gggcggtttt
     4321 ttcctgtttg gtcactgatg cctccgtgta agggggattt ctgttcatgg gggtaatgat
     4381 accgatgaaa cgagagagga tgctcacgat acgggttact gatgatgaac aagaggacat
     4441 ccggtcaaat aaaacgaaag gctcagtcga aagactgggc ctttcgtttt gctgaggaga
     4501 cttagggacc ctccatcgaa tggccagatg atccctatca gtgatagaga ttgacactct
     4561 atcattgata gagttatttt accactccct atcagtgata gagaaaagtg aaatgaatag
     4621 ttcgacaaaa atctagacct gcAGGTGCAG Taaagg
//
