# Supplementary material for: High-Throughput Detection of Cyanobacterial Form I Rubisco Assembly
Source: ACS Synth Biol. 2025 Dec 22;15(1):161–70. doi: 10.1021/acssynbio.5c00591 (PMC12814518; doi:10.1021/acssynbio.5c00591)
Supplement: Supplementary file 3 [file sb5c00591_si_003.zip › Supplementary File 1 - plasmids used in this work/pJH048 P15A PcadBA sd5 gIII.gb]

LOCUS       pJH048_[P15A]_PcadBA_sd 3678 bp ds-DNA     circular     23-FEB-2025
DEFINITION  .
FEATURES             Location/Qualifiers
     misc_feature    1..3678
                     /label="from pJH042"
                     /ApEinfo_revcolor="#85dae9"
                     /ApEinfo_fwdcolor="#85dae9"
     prim_transcript 72..72
                     /label="prim_transcript"
                     /ApEinfo_revcolor="#c6c9d1"
                     /ApEinfo_fwdcolor="#c6c9d1"
     promoter        433..472
                     /label="RNA I Promoter (0.96)"
                     /ApEinfo_revcolor="#c4df9b"
                     /ApEinfo_fwdcolor="#c4df9b"
     -35_signal      438..443
                     /label="-35 -35 signal"
                     /ApEinfo_revcolor="#d6b295"
                     /ApEinfo_fwdcolor="#d6b295"
     -10_signal      462..467
                     /label="-10 -10 signal"
                     /ApEinfo_revcolor="#84b0dc"
                     /ApEinfo_fwdcolor="#84b0dc"
     misc_RNA        474..577
                     /label="RNA I"
                     /ApEinfo_revcolor="#84b0dc"
                     /ApEinfo_fwdcolor="#84b0dc"
     promoter        complement(584..623)
                     /label="RNA II Promoter (0.92)"
                     /ApEinfo_revcolor="#c4df9b"
                     /ApEinfo_fwdcolor="#c4df9b"
     -10_signal      complement(589..594)
                     /label="-10 -10 signal"
                     /ApEinfo_revcolor="#75c6a9"
                     /ApEinfo_fwdcolor="#75c6a9"
     -35_signal      complement(612..617)
                     /label="-35 -35 signal"
                     /ApEinfo_revcolor="#85dae9"
                     /ApEinfo_fwdcolor="#85dae9"
     terminator      668..713
                     /label="Modded to remove elements that cause sigma70binding sites to arise with new binding sites"
                     /ApEinfo_revcolor="#f58a5e"
                     /ApEinfo_fwdcolor="#f58a5e"
     cloning         714..728
                     /label="from pTW369z"
                     /ApEinfo_revcolor="#c6c9d1"
                     /ApEinfo_fwdcolor="#c6c9d1"
     USER junction   714..728
                     /label="USER008"
                     /ApEinfo_revcolor="#c7b0e3"
                     /ApEinfo_fwdcolor="#c7b0e3"
     protein_bind    1004..1018
                     /label="H-NS"
                     /ApEinfo_revcolor="#ffef86"
                     /ApEinfo_fwdcolor="#ffef86"
     protein_bind    1061..1075
                     /label="H-NS"
                     /ApEinfo_revcolor="#c7b0e3"
                     /ApEinfo_fwdcolor="#c7b0e3"
     protein_bind    1142..1156
                     /label="ArcA"
                     /ApEinfo_revcolor="#f8d3a9"
                     /ApEinfo_fwdcolor="#f8d3a9"
     protein_bind    1146..1160
                     /label="H-NS"
                     /ApEinfo_revcolor="#f8d3a9"
                     /ApEinfo_fwdcolor="#f8d3a9"
     misc_feature    1181..1197
                     /label="Target site"
                     /ApEinfo_revcolor="#b4abac"
                     /ApEinfo_fwdcolor="#b4abac"
     protein_bind    1181..1218
                     /label="Cad1"
                     /ApEinfo_revcolor="#d59687"
                     /ApEinfo_fwdcolor="#d59687"
     protein_bind    1192..1206
                     /label="H-NS"
                     /ApEinfo_revcolor="#f58a5e"
                     /ApEinfo_fwdcolor="#f58a5e"
     protein_bind    1242..1272
                     /label="Cad2"
                     /ApEinfo_revcolor="#faac61"
                     /ApEinfo_fwdcolor="#faac61"
     -35_signal      1289..1294
                     /label=-35
                     /ApEinfo_revcolor="#b4abac"
                     /ApEinfo_fwdcolor="#b4abac"
     protein_bind    1289..1303
                     /label="H-NS"
                     /ApEinfo_revcolor="#ff9ccd"
                     /ApEinfo_fwdcolor="#ff9ccd"
     regulatory      1290..1320
                     /label="Pcad regulatory"
                     /ApEinfo_revcolor="#c7b0e3"
                     /ApEinfo_fwdcolor="#c7b0e3"
     -10_signal      1315..1320
                     /label=-10
                     /ApEinfo_revcolor="#ffef86"
                     /ApEinfo_fwdcolor="#ffef86"
     regulatory      1328..1328
                     /label="+1 sigma70"
                     /ApEinfo_revcolor="#9eafd2"
                     /ApEinfo_fwdcolor="#9eafd2"
     misc_feature    1380..1391
                     /label="USER"
                     /ApEinfo_revcolor="#c7b0e3"
                     /ApEinfo_fwdcolor="#c7b0e3"
     misc_feature    1392..1405
                     /label="sd5 RBS"
                     /ApEinfo_revcolor="#d59687"
                     /ApEinfo_fwdcolor="#d59687"
     misc_feature    1392..2697
                     /label="pBL76A4 "
                     /ApEinfo_revcolor="#75c6a9"
                     /ApEinfo_fwdcolor="#75c6a9"
     CDS             1406..2680
                     /label="gIII recoded C-term"
                     /ApEinfo_revcolor="#75c6a9"
                     /ApEinfo_fwdcolor="#75c6a9"
     misc_feature    1406..2680
                     /label="cloned from pBL76A4 but recoded gIII from pTW357b"
                     /ApEinfo_revcolor="#84b0dc"
                     /ApEinfo_fwdcolor="#84b0dc"
     CDS             1406..2680
                     /label="Translation 1406-2680"
                     /translation="MKKLLFAIPLVVPFYSHSAETVESCLAKPHTENSFTNVWKDDKTLDRYANYEGCLWNATGVVVCTGDETQCYGTWVPIGLAIPENEGGGSEGGGSEGGGSEGGGTKPPEYGDTPIPGYTYINPLDGTYPPGTEQNPANPNPSLEESQPLNTFMFQNNRFRNRQGALTVYTGTVTQGTDPVKTYYQYTPVSSKAMYDAYWNGKFRDCAFHSGFNEDPFVCEYQGQSSDLPQPPVNAGGGSGGGSGGGSEGGGSEGGGSEGGGSEGGGSGGGSGSGDFDYEKMANANKGAMTENADENALQSDAKGKLDSVATDYGAAIDGFIGDVSGLANGNGATGDFAGSNSQMAQVGDGDNSPLMNNFRQYLPSLPQSVECRPFVFGAGKPYEFSIDCDKINLFRGVFAFLLYVATFMYVFSTFANILRNKES*"
     CDS             2680..2680
                     /label="luxAB"
                     /ApEinfo_revcolor="#85dae9"
                     /ApEinfo_fwdcolor="#85dae9"
     USER junction   2686..2697
                     /label="USER002"
                     /ApEinfo_revcolor="#c7b0e3"
                     /ApEinfo_fwdcolor="#c7b0e3"
     terminator      complement(2698..2731)
                     /label="BBa_B1002 terminator"
                     /ApEinfo_revcolor="#f6989d"
                     /ApEinfo_fwdcolor="#f6989d"
     terminator      complement(2732..2773)
                     /label="tetA/orfL bidirectional terminator"
                     /ApEinfo_revcolor="#f6989d"
                     /ApEinfo_fwdcolor="#f6989d"
     USER junction   2774..2786
                     /label="USER005"
                     /ApEinfo_revcolor="#c7b0e3"
                     /ApEinfo_fwdcolor="#c7b0e3"
     CDS             complement(2794..3609)
                     /label="KanR"
                     /ApEinfo_revcolor="#6ecff6"
                     /ApEinfo_fwdcolor="#6ecff6"
     promoter        complement(3610..3660)
                     /label="KanR promoter"
                     /ApEinfo_revcolor="#c4df9b"
                     /ApEinfo_fwdcolor="#c4df9b"
     USER junction   3661..3670
                     /label="USER013"
                     /ApEinfo_revcolor="#c7b0e3"
                     /ApEinfo_fwdcolor="#c7b0e3"
ORIGIN
        1 gggcggagat ttcctggaag atgccaggaa gatacttaac agggaagtga gagggccgcg
       61 gcaaagccgt ttttccatag gctccgcccc cctgacaagc atcacgaaat ctgacgctca
      121 aatcagtggt ggcgaaaccc gacaggacta taaagatacc aggcgtttcc ccctggcggc
      181 tccctcgtgc gctctcctgt tcctgccttt cggtttaccg gtgtcattcc gctgttatgg
      241 ccgcgtttgt ctcattccac gcctgacact cagttccggg taggcagttc gctccaagct
      301 ggactgtatg cacgaacccc ccgttcagtc cgaccgctgc gccttatccg gtaactatcg
      361 tcttgagtcc aacccggaaa gacatgcaaa agcaccactg gcagcagcca ctggtaattg
      421 atttagagga gttagtcttg aagtcatgcg ccggttaagg ctaaactgaa aggacaagtt
      481 ttggtgactg cgctcctcca agccagttac ctcggttcaa agagttggta gctcagagaa
      541 ccttcgaaaa accgccctgc aaggcggttt tttcgttttc agagcaagag attacgcgca
      601 gaccaaaacg atctcaagaa gatcatctta ttaaggagcc ccatacgata tacgagagga
      661 catccgggca aatgcaacga aaggctcagt cgaaagactg ggcctttcgt tgcagactta
      721 gggaccctgc cggaattgaa caacctgtcc attatatatc aaataaaagc ggtcagtgct
      781 ctggtaaaag gtaaaacaga tgagtcttac caggcgataa atactggcat tgatcttgaa
      841 atgtcctggc taaattatgt gttgcttggc aaggtttatg aaatgaaggg gatgaaccgg
      901 gaagcagctg atgcatatct caccgccttt aatttacgcc caggggcaaa caccctttac
      961 tggattgaaa atggtatatt ccagacttct gttccttatg ttgtacctta tctcgacaaa
     1021 tttcttgctt cagaataagt aactccgggt tgatttatgc tcggaaatat ttgttgttga
     1081 gtttttgtat gttcctgttg gtataatatg ttgcggcaat ttatttgccg cataattttt
     1141 attacataaa tttaaccaga gaatgtcacg caatccattg taaacattaa atgtttatct
     1201 tttcatgata tcaacttgcg atcctgatgt gttaataaaa aacctcaagt tctcacttac
     1261 agaaactttt gtgttatttc acctaatctt taggattaat ccttttttcg tgagtaatct
     1321 tatcgccagt ttggtctggt caggaaatag ttatacatca tgacccggac tccaaattca
     1381 aaaatgaaat tAAAAAAGGA AAAAAatgaa aaaattatta ttcgcaattc ctttagttgt
     1441 tcctttctat tctcactccg ctgaaactgt tgaaagttgt ttagcaaaac cccatacaga
     1501 aaattcattt actaacgtct ggaaagacga caaaacttta gatcgttacg ctaactatga
     1561 gggctgtctg tggaatgcta caggcgttgt agtttgtact ggtgacgaaa ctcagtgtta
     1621 cggtacatgg gttcctattg ggcttgctat ccctgaaaat gagggtggtg gctctgaggg
     1681 tggtggttct gagggtggcg gttctgaggg tggcggtact aaacctcctg agtacggtga
     1741 tacacctatt ccgggctata cttatatcaa ccctctcgac ggcacttatc cgcctggtac
     1801 tgagcaaaac cccgctaatc ctaatccttc tcttgaggag tctcagcctc ttaatacttt
     1861 catgtttcag aataataggt tccgaaatag gcagggggca ttaactgttt atacgggcac
     1921 tgttactcaa ggcactgacc ccgttaaaac ttattaccag tacactcctg tatcatcaaa
     1981 agccatgtat gacgcttact ggaacggtaa attcagagac tgcgctttcc attctggctt
     2041 taatgaggat ccattcgttt gtgaatatca aggccaatcg tctgacctgc ctcaacctcc
     2101 tgtcaatgct ggcggcggct ctggtggtgg ttctggtggc ggctctgagg gtggtggctc
     2161 tgagggtggc ggttctgagg gtggcggctc tgagggaggc ggttccggtg gtggctctgg
     2221 ttccggtgat tttgattatg aaaagatggc aaacgctaat aagggggcta tgaccgaaaa
     2281 tgccgatgaa aacgcgctac agtctgacgc taaaggcaaa cttgattctg tcgctactga
     2341 ttacggtgct gctatcgatg gtttcattgg tgacgtttcc ggccttgcta atggtaatgg
     2401 tgctactggt gattttgctg gctctaattc ccaaatggct caagtcggtg acggtgataa
     2461 ttcaccttta atgaataatt tccgtcaata tttaccttcc ctccctcaat cggttgaatg
     2521 tcgccctttt gtctttggcg ctggtaaacc ttacgagttc agtatcgact gcgataagat
     2581 caacctgttc cgcggtgtct ttgcgtttct tttatatgtt gccaccttta tgtatgtatt
     2641 ttctacgttt gctaacatac tgcgtaataa ggagtcttaa acttaATTAA CGGCACTgcg
     2701 aaaaaacccc gccgaagcgg ggttttttgc gaaatataat gaccctcttg ataacccaag
     2761 agggcatttt ttaATGCCCA TGGCGTacgg atcttagaaa aactcatcga gcatcaaatg
     2821 aaactgcaat ttattcatat caggattatc aataccatat ttttgaaaaa gccgtttctg
     2881 taatgaagga gaaaactcac cgaggcagtt ccataggatg gcaagatcct ggtatcggtc
     2941 tgcgattccg actcgtccaa catcaataca acctattaat ttcccctcgt caaaaataag
     3001 gttatcaagt gagaaatcac catgagtgac gactgaatcc ggtgagaatg gcaaaagttt
     3061 atgcatttct ttccagactt gttcaacagg ccagccatta cgctcgtcat caaaatcact
     3121 cgcatcaacc aaaccgttat tcattcgtga ttgcgcctga gcgagacgaa atacgcgatc
     3181 gctgttaaaa ggacaattac aaacaggaat cgaatgcaac cggcgcagga acactgccag
     3241 cgcatcaaca atattttcac ctgaatcagg atattcttct aatacctgga atgctgtttt
     3301 cccggggatc gcagtggtga gtaaccatgc atcatcagga gtacggataa aatgcttgat
     3361 ggtcggaaga ggcataaatt ccgtcagcca gtttagtctg accatctcat ctgtaacatc
     3421 attggcaacg ctacctttgc catgtttcag aaacaactct ggcgcatcgg gcttcccata
     3481 caatcgatag attgtcgcac ctgattgccc gacattatcg cgagcccatt tatacccata
     3541 taaatcagca tccatgttgg aatttaatcg cggcctagag caagacgttt cccgttgaat
     3601 atggctcata acaccccttg tattactgtt tatgtaagca gacagtttta ttgttcatga
     3661 agagaaacct acggatcg
//
