# Supplementary material for: High-Throughput Detection of Cyanobacterial Form I Rubisco Assembly
Source: ACS Synth Biol. 2025 Dec 22;15(1):161–70. doi: 10.1021/acssynbio.5c00591 (PMC12814518; doi:10.1021/acssynbio.5c00591)
Supplement: Supplementary file 3 [file sb5c00591_si_003.zip › Supplementary File 1 - plasmids used in this work/pJW004 - ColE1 sd8 cCadC-SeRbcL cat.gb]

LOCUS       pJW004_-_[ColE1]_sd8_cC 4278 bp ds-DNA     circular     23-FEB-2025
DEFINITION  .
FEATURES             Location/Qualifiers
     CDS             10..489
                     /label="cadC 1-155 Leu16 TM GCN4 ZIP"
                     /ApEinfo_revcolor="#75c6a9"
                     /ApEinfo_fwdcolor="#75c6a9"
     CDS             10..489
                     /label="Translation 10-489"
                     /translation="MQQPVVRVGEWLVTPSINQISRNGRQLTLRPRLIDLLVFFAQHSGEVLSRDELIDNVWKRSIVTNHVVTQSISELRKSLKDNDEDSPVYIATVPKRGYKLMVPVIWYSEEEGEEIMLSSAAAISEAVPATDSPSHSLNIQNTATPPEQSPVKSKRGGSGG"
     gene            13..474
                     /label="cadC 1-155"
                     /ApEinfo_revcolor="#f8d3a9"
                     /ApEinfo_fwdcolor="#f8d3a9"
     misc_feature    91..99
                     /label="USER"
                     /ApEinfo_revcolor="#c7b0e3"
                     /ApEinfo_fwdcolor="#c7b0e3"
     misc_feature    97..99
                     /label="E30R"
                     /ApEinfo_revcolor="#f58a5e"
                     /ApEinfo_fwdcolor="#f58a5e"
     misc_feature    367..381
                     /label="AAAIS mutation"
                     /ApEinfo_revcolor="#f58a5e"
                     /ApEinfo_fwdcolor="#f58a5e"
     misc_feature    369..377
                     /label="USER"
                     /ApEinfo_revcolor="#c7b0e3"
                     /ApEinfo_fwdcolor="#c7b0e3"
     USER junction   480..489
                     /label="USER"
                     /ApEinfo_revcolor="#c7b0e3"
                     /ApEinfo_fwdcolor="#c7b0e3"
     misc_feature    490..1908
                     /label="SeRbcL"
                     /ApEinfo_revcolor="#d6b295"
                     /ApEinfo_fwdcolor="#d6b295"
     CDS             490..1908
                     /label="Translation 490-1908"
                     /translation="MPKTQSAAGYKAGVKDYKLTYYTPDYTPKDTDLLAAFRFSPQPGVPADEAGAAIAAESSTGTWTTVWTDLLTDMDRYKGKCYHIEPVQGEENSYFAFIAYPLDLFEEGSVTNILTSIVGNVFGFKAIRSLRLEDIRFPVALVKTFQGPPHGIQVERDLLNKYGRPMLGCTIKPKLGLSAKNYGRAVYECLRGGLDFTKDDENINSQPFQRWRDRFLFVADAIHKSQAETGEIKGHYLNVTAPTCEEMMKRAEFAKELGMPIIMHDFLTAGFTANTTLAKWCRDNGVLLHIHRAMHAVIDRQRNHGIHFRVLAKCLRLSGGDHLHSGTVVGKLEGDKASTLGFVDLMREDHIEADRSRGVFFTQDWASMPGVLPVASGGIHVWHMPALVEIFGDDSVLQFGGGTLGHPWGNAPGATANRVALEACVQARNEGRDLYREGGDILREAGKWSPELAAALDLWKEIKFEFETMDKL*"
     misc_feature    490..1908
                     /label="From pTW335n"
                     /ApEinfo_revcolor="#c6c9d1"
                     /ApEinfo_fwdcolor="#c6c9d1"
     USER junction   1909..1920
                     /label="USER002"
                     /ApEinfo_revcolor="#c7b0e3"
                     /ApEinfo_fwdcolor="#c7b0e3"
     terminator      complement(1928..1963)
                     /label="p14/tonB bidirectional terminator"
                     /ApEinfo_revcolor="#f58a5e"
                     /ApEinfo_fwdcolor="#f58a5e"
     terminator      complement(1930..1961)
                     /label="tonB"
                     /ApEinfo_revcolor="#f58a5e"
                     /ApEinfo_fwdcolor="#f58a5e"
     cloning         1964..1976
                     /label="fragment"
                     /ApEinfo_revcolor="#c6c9d1"
                     /ApEinfo_fwdcolor="#c6c9d1"
     USER junction   1964..1976
                     /label="USER005"
                     /ApEinfo_revcolor="#c7b0e3"
                     /ApEinfo_fwdcolor="#c7b0e3"
     CDS             complement(1977..2636)
                     /label="cat"
                     /ApEinfo_revcolor="#75c6a9"
                     /ApEinfo_fwdcolor="#75c6a9"
     USER junction   complement(2006..2013)
                     /label="USER028"
                     /ApEinfo_revcolor="#c7b0e3"
                     /ApEinfo_fwdcolor="#c7b0e3"
     promoter        complement(2637..2734)
                     /label="cat promoter"
                     /ApEinfo_revcolor="#c4df9b"
                     /ApEinfo_fwdcolor="#c4df9b"
     misc_feature    2740..2750
                     /label="USER030"
                     /ApEinfo_revcolor="#c7b0e3"
                     /ApEinfo_fwdcolor="#c7b0e3"
     origin          2751..3338
                     /label="colE1"
                     /ApEinfo_revcolor="#85dae9"
                     /ApEinfo_fwdcolor="#85dae9"
     CDS             complement(3766..3957)
                     /label="Rop"
                     /ApEinfo_revcolor="#75c6a9"
                     /ApEinfo_fwdcolor="#75c6a9"
     USER junction   4054..4062
                     /label="USER021"
                     /ApEinfo_revcolor="#c7b0e3"
                     /ApEinfo_fwdcolor="#c7b0e3"
     USER junction   4056..4067
                     /label="USER006"
                     /ApEinfo_revcolor="#c7b0e3"
                     /ApEinfo_fwdcolor="#c7b0e3"
     terminator      4068..4112
                     /label="rrnB1 short"
                     /ApEinfo_revcolor="#f58a5e"
                     /ApEinfo_fwdcolor="#f58a5e"
     USER junction   4120..4134
                     /label="USER008"
                     /ApEinfo_revcolor="#c7b0e3"
                     /ApEinfo_fwdcolor="#c7b0e3"
     protein bind... 4154..4172
                     /label="tetR"
                     /ApEinfo_revcolor="#f6989d"
                     /ApEinfo_fwdcolor="#f6989d"
     promoter        4173..4208
                     /label="Ptet"
                     /ApEinfo_revcolor="#c4df9b"
                     /ApEinfo_fwdcolor="#c4df9b"
     protein bind... 4208..4226
                     /label="tetR"
                     /ApEinfo_revcolor="#f6989d"
                     /ApEinfo_fwdcolor="#f6989d"
     misc_feature    4259..4273
                     /label="USER004_BL"
                     /ApEinfo_revcolor="#c7b0e3"
                     /ApEinfo_fwdcolor="#c7b0e3"
     USER junction   4265..4273
                     /label="USER009"
                     /ApEinfo_revcolor="#c7b0e3"
                     /ApEinfo_fwdcolor="#c7b0e3"
     RBS             4274..9
                     /label="sd8"
                     /ApEinfo_revcolor="#b7e6d7"
                     /ApEinfo_fwdcolor="#b7e6d7"
ORIGIN
        1 aaaaaaaaaa tgcaacaacc tgtagttcgc gttggcgaat ggcttgttac tccgtccata
       61 aaccaaatta gccgcaatgg gcgtcaactt acccttCGTc cgagattaat cgatcttctg
      121 gttttctttg ctcaacacag tggcgaagta cttagcaggg atgaacttat cgataatgtc
      181 tggaagagaa gtattgtcac caatcacgtt gtgacgcaga gtatctcaga actacgtaag
      241 tcattaaaag ataatgatga agatagtcct gtctatatcg ctactgtacc aaagcgcggc
      301 tataaattaa tggtgccggt tatctggtac agcgaagaag agggagagga aataatgcta
      361 tcttcgGCAG CGGCTATCTC Tgaggcggtt cctgccacag attctccctc ccacagtctt
      421 aacattcaaa acaccgcaac gccacctgaa caatccccag ttaaaagcaa acgaggtggA
      481 TCTGGTGGTa tgcccaagac gcaatctgcc gcaggctata aggccggggt gaaggactac
      541 aaactcacct attacacccc cgattacacc cccaaagaca ctgacctgct ggcggctttc
      601 cgcttcagcc ctcagccggg tgtccctgct gacgaagctg gtgcggcgat cgcggctgaa
      661 tcttcgaccg gtacctggac caccgtgtgg accgacttgc tgaccgacat ggatcggtac
      721 aaaggcaagt gctaccacat cgagccggtg caaggcgaag agaactccta ctttgcgttc
      781 atcgcttacc cgctcgacct gtttgaagaa gggtcggtca ccaacatcct gacctcgatc
      841 gtcggtaacg tgtttggctt caaagctatc cgttcgctgc gtctggaaga catccgcttc
      901 cccgtcgcct tggtcaaaac cttccaaggt cctccccacg gtatccaagt cgagcgcgac
      961 ctgctgaaca agtacggccg tccgatgctg ggttgcacga tcaaaccaaa actcggtctg
     1021 tcggcgaaaa actacggtcg tgccgtctac gaatgtctgc gcggcggtct ggacttcacc
     1081 aaagacgacg aaaacatcaa ctcgcagccg ttccaacgct ggcgcgatcg cttcctgttt
     1141 gtggctgatg caatccacaa atcgcaagca gaaaccggtg aaatcaaagg tcactacctg
     1201 aacgtgaccg cgccgacctg cgaagaaatg atgaaacggg ctgagttcgc taaagaactc
     1261 ggcatgccga tcatcatgca tgacttcttg acggctggtt tcaccgccaa caccaccttg
     1321 gcaaaatggt gccgcgacaa cggcgtcctg ctgcacatcc accgtgcaat gcacgcggtg
     1381 atcgaccgtc agcgtaacca cgggattcac ttccgtgtct tggccaagtg tttgcgtctg
     1441 tccggtggtg accacctcca ctccggcacc gtcgtcggca aactggaagg cgacaaagct
     1501 tcgaccttgg gctttgttga cttgatgcgc gaagaccaca tcgaagctga ccgcagccgt
     1561 ggggtcttct tcacccaaga ttgggcgtcg atgccgggcg tgctgccggt tgcttccggt
     1621 ggtatccacg tgtggcacat gcccgcactg gtggaaatct tcggtgatga ctccgttctc
     1681 cagttcggtg gcggcacctt gggtcacccc tggggtaatg ctcctggtgc aaccgcgaac
     1741 cgtgttgcct tggaagcttg cgtccaagct cggaacgaag gtcgcgacct ctaccgtgaa
     1801 ggcggcgaca tccttcgtga agctggcaag tggtcgcctg aactggctgc tgccctcgac
     1861 ctctggaaag agatcaagtt cgaattcgaa acgatggaca agctctaaAT TAACGGCACT
     1921 cctcagccaa gtcaaaagcc tccgaccgga ggcttttgac tacatgccca tggcgtttac
     1981 gccccgccct gccactcatc gcagtactgt tgtaattcat taagcattct gccgacatgg
     2041 aagccatcac aaacggcatg atgaacctga atcgccagcg gcatcagcac cttgtcgcct
     2101 tgcgtataat atttgcccat agtgaaaacg ggggcgaaga agttgtccat attggccacg
     2161 tttaaatcaa aactggtgaa actcacccag ggattggctg agacgaaaaa catattctca
     2221 ataaaccctt tagggaaata ggccaggttt tcaccgtaac acgccacatc ttgcgaatat
     2281 atgtgtagaa actgccggaa atcgtcgtgg tattcactcc agagcgatga aaacgtttca
     2341 gtttgctcat ggaaaacggt gtaacaaggg tgaacactat cccatatcac cagctcaccg
     2401 tctttcattg ccatacggaa ctccggatga gcattcatca ggcgggcaag aatgtgaata
     2461 aaggccggat aaaacttgtg cttatttttc tttacggtct ttaaaaaggc cgtaatatcc
     2521 agctgaacgg tctggttata ggtacattga gcaactgact gaaatgcctc aaaatgttct
     2581 ttacgatgcc attgggatat atcaacggtg gtatatccag tgattttttt ctccatttta
     2641 gcttccttag ctcctgaaaa tctcgataac tcaaaaaata cgcccggtag tgatcttatt
     2701 tcattatggt gaaagttgga acctcttacg tgccattcaA AATAGGCCGT tgagatcctt
     2761 tttttctgcg cgtaatctgc tgcttgcaaa caaaaaaacc accgctacca gcggtggttt
     2821 gtttgccgga tcaagagcta ccacctcttt ttccgaaggt aactggcttc agcagagcgc
     2881 agataccaaa tactgtcctt ctagtgtagc cgtagttagg ccaccacttc aagaactctg
     2941 tagcaccgcc tacatacctc gctctgctaa tcctgttacc agtggctgct gccagtggcg
     3001 ataagtcgtg tcttaccggg ttggactcaa gacgatagtt accggataag gcgcagcggt
     3061 cgggctgaac ggggggttcg tgcacacagc ccagcttgga gcgaacgacc tacaccgaac
     3121 tgagatacct acagcgtgag ctatgagaaa gcgccacgct tcccgaaggg agaaaggcgg
     3181 acaggtatcc ggtaagcggc agggtcggaa caggagagcg cacgagggag cttccagggg
     3241 gaaacgcctg gtatctttat agtcctgtcg ggtttcgcca cctctgactt gagcgtcgat
     3301 ttttgtgatg ctcgtcaggg gggcggagcc tatggaaaaa cgccagcaac gcggcctttt
     3361 tacggttcct ggccttttgc tggccttttg ctcacatgtt ctttcctgcg ttatcccctg
     3421 attctgtgga taaccgtatt accgcctttg agtgagctga taccgctcgc cgcagccgaa
     3481 cgaccgagcg cagcgagtca gtgagcgagg aagcggaaga gcgcctgatg cggtattttc
     3541 tccttacgca tctgtgcggt atttcacacc gcatatggtg cactctcagt acaatctgct
     3601 ctgatgccgc atagttaagc cagtatacac tccgctatcg ctacgtgact gggtcatggc
     3661 tgcgccccga cacccgccaa cacccgctga cgcgccctga cgggcttgtc tgctcccggc
     3721 atccgcttac agacaagctg tgaccgtctc cgggagctgc atgtgtcaga ggttttcacc
     3781 gtcatcaccg aaacgcgcga ggcagctgcg gtaaagctca tcagcgtggt cgtgaagcga
     3841 ttcacagatg tctgcctgtt catccgcgtc cagctcgttg agtttctcca gaagcgttaa
     3901 tgtctggctt ctgataaagc gggccatgtt aagggcggtt ttttcctgtt tggtcactga
     3961 tgcctccgtg taagggggat ttctgttcat gggggtaatg ataccgatga aacgagagag
     4021 gatgctcacg atacgggtta ctgatgatga acaagaggac atccggtcaa ataaaacgaa
     4081 aggctcagtc gaaagactgg gcctttcgtt ttgctgagga gacttaggga ccctccatcg
     4141 aatggccaga tgatccctat cagtgataga gattgacact ctatcattga tagagttatt
     4201 ttaccactcc ctatcagtga tagagaaaag tgaaatgaat agttcgacaa aaatctagac
     4261 ctgcAGGTGC AGTaaagg
//
