# Supplementary material for: High-Throughput Detection of Cyanobacterial Form I Rubisco Assembly
Source: ACS Synth Biol. 2025 Dec 22;15(1):161–70. doi: 10.1021/acssynbio.5c00591 (PMC12814518; doi:10.1021/acssynbio.5c00591)
Supplement: Supplementary file 3 [file sb5c00591_si_003.zip › Supplementary File 1 - plasmids used in this work/pJW046 - cloDF13 Pbad GroELS aadA.gb]

LOCUS       pJW046_-_[cloDF13]_Pbad 5118 bp ds-DNA     circular     23-FEB-2025
DEFINITION  .
FEATURES             Location/Qualifiers
     gene            9..302
                     /label="GroES"
                     /ApEinfo_revcolor="#9eafd2"
                     /ApEinfo_fwdcolor="#9eafd2"
     CDS             9..302
                     /label="Translation 9-302"
                     /translation="MNIRPLHDRVIVKRKEVETKSAGGIVLTGSAAAKSTRGEVLAVGNGRILENGEVKPLDVKVGDIVIFNDGYGVKSEKIDNEEVLIMSESDILAIVEA*"
     gene            346..1992
                     /label="GroEL"
                     /ApEinfo_revcolor="#9eafd2"
                     /ApEinfo_fwdcolor="#9eafd2"
     CDS             346..1992
                     /label="Translation 346-1992"
                     /translation="MAAKDVKFGNDARVKMLRGVNVLADAVKVTLGPKGRNVVLDKSFGAPTITKDGVSVAREIELEDKFENMGAQMVKEVASKANDAAGDGTTTATVLAQAIITEGLKAVAAGMNPMDLKRGIDKAVTAAVEELKALSVPCSDSKAIAQVGTISANSDETVGKLIAEAMDKVGKEGVITVEDGTGLQDELDVVEGMQFDRGYLSPYFINKPETGAVELESPFILLADKKISNIREMLPVLEAVAKAGKPLLIIAEDVEGEALATLVVNTMRGIVKVAAVKAPGFGDRRKAMLQDIATLTGGTVISEEIGMELEKATLEDLGQAKRVVINKDTTTIIDGVGEEAAIQGRVAQIRQQIEEATSDYDREKLQERVAKLAGGVAVIKVGAATEVEMKEKKARVEDALHATRAAVEEGVVAGGGVALIRVASKLADLRGQNEDQNVGIKVALRAMEAPLRQIVLNCGEEPSVVANTVKGGDGNYGYNAATEEYGNMIDMGILDPTKVTRSALQYAASVAGLMITTECMVTDLPKNDAADLGAAGGMGGMGGMGGMM*"
     USER junction   1993..2004
                     /label="USER002"
                     /ApEinfo_revcolor="#c7b0e3"
                     /ApEinfo_fwdcolor="#c7b0e3"
     misc_feature    complement(2005..2943)
                     /label="from pTW334e"
                     /ApEinfo_revcolor="#d6b295"
                     /ApEinfo_fwdcolor="#d6b295"
     terminator      complement(2012..2053)
                     /label="tetA/orfL bidirectional"
                     /ApEinfo_revcolor="#f58a5e"
                     /ApEinfo_fwdcolor="#f58a5e"
     USER junction   2054..2066
                     /label="USER005"
                     /ApEinfo_revcolor="#c7b0e3"
                     /ApEinfo_fwdcolor="#c7b0e3"
     CDS             complement(2067..2858)
                     /label="aadA"
                     /ApEinfo_revcolor="#75c6a9"
                     /ApEinfo_fwdcolor="#75c6a9"
     promoter        complement(2859..2943)
                     /label="aadA promoter"
                     /ApEinfo_revcolor="#c4df9b"
                     /ApEinfo_fwdcolor="#c4df9b"
     USER junction   2944..2952
                     /label="USER003"
                     /ApEinfo_revcolor="#c7b0e3"
                     /ApEinfo_fwdcolor="#c7b0e3"
     origin          complement(3000..3738)
                     /label="cloDF13"
                     /ApEinfo_revcolor="#85dae9"
                     /ApEinfo_fwdcolor="#85dae9"
     USER junction   3816..3827
                     /label="USER006"
                     /ApEinfo_revcolor="#c7b0e3"
                     /ApEinfo_fwdcolor="#c7b0e3"
     terminator      3828..3872
                     /label="rrnB1 short"
                     /ApEinfo_revcolor="#f58a5e"
                     /ApEinfo_fwdcolor="#f58a5e"
     USER junction   3880..3894
                     /label="USER008"
                     /ApEinfo_revcolor="#c7b0e3"
                     /ApEinfo_fwdcolor="#c7b0e3"
     CDS             complement(3895..4773)
                     /label="araC"
                     /ApEinfo_revcolor="#75c6a9"
                     /ApEinfo_fwdcolor="#75c6a9"
     operator        4802..4818
                     /label="araO2"
                     /ApEinfo_revcolor="#8493ca"
                     /ApEinfo_fwdcolor="#8493ca"
     operator        4939..4955
                     /label="araO1"
                     /ApEinfo_revcolor="#8493ca"
                     /ApEinfo_fwdcolor="#8493ca"
     operator        4960..4976
                     /label="araO1"
                     /ApEinfo_revcolor="#8493ca"
                     /ApEinfo_fwdcolor="#8493ca"
     operator        4981..5002
                     /label="CAP"
                     /ApEinfo_revcolor="#8493ca"
                     /ApEinfo_fwdcolor="#8493ca"
     promoter        4981..5096
                     /label="PBAD"
                     /ApEinfo_revcolor="#c4df9b"
                     /ApEinfo_fwdcolor="#c4df9b"
     operator        5013..5029
                     /label="araI1"
                     /ApEinfo_revcolor="#8493ca"
                     /ApEinfo_fwdcolor="#8493ca"
     operator        5034..5050
                     /label="araI2"
                     /ApEinfo_revcolor="#8493ca"
                     /ApEinfo_fwdcolor="#8493ca"
     USER junction   5103..5111
                     /label="USER009"
                     /ApEinfo_revcolor="#c7b0e3"
                     /ApEinfo_fwdcolor="#c7b0e3"
     RBS             5112..8
                     /label="SD8"
                     /ApEinfo_revcolor="#75c6a9"
                     /ApEinfo_fwdcolor="#75c6a9"
ORIGIN
        1 aaaaaaaaAT GAATATTCGT CCATTGCATG ATCGCGTGAT CGTCAAGCGT AAAGAAGTTG
       61 AAACTAAATC TGCTGGCGGC ATCGTTCTGA CCGGCTCTGC AGCGGCTAAA TCCACCCGCG
      121 GCGAAGTGCT GGCTGTCGGC AATGGCCGTA TCCTTGAAAA TGGCGAAGTG AAGCCGCTGG
      181 ATGTGAAAGT TGGCGACATC GTTATTTTCA ACGATGGCTA CGGTGTGAAA TCTGAGAAGA
      241 TCGACAATGA AGAAGTGTTG ATCATGTCCG AAAGCGACAT TCTGGCAATT GTTGAAGCGT
      301 AATCCGCGCA CGACACTGAA CATACGAATT TAAGGAATAA AGATAATGGC AGCTAAAGAC
      361 GTAAAATTCG GTAACGACGC TCGTGTGAAA ATGCTGCGCG GCGTAAACGT ACTGGCAGAT
      421 GCAGTGAAAG TTACCCTCGG TCCAAAAGGC CGTAACGTAG TTCTGGATAA ATCTTTCGGT
      481 GCACCGACCA TCACCAAAGA TGGTGTTTCC GTTGCTCGTG AAATCGAACT GGAAGACAAG
      541 TTCGAAAATA TGGGTGCGCA GATGGTGAAA GAAGTTGCCT CTAAAGCAAA CGACGCTGCA
      601 GGCGACGGTA CCACCACTGC AACCGTACTG GCTCAGGCTA TCATCACTGA AGGTCTGAAA
      661 GCTGTTGCTG CGGGCATGAA CCCGATGGAC CTGAAACGTG GTATCGACAA AGCGGTTACC
      721 GCTGCAGTTG AAGAACTGAA AGCGCTGTCC GTACCATGCT CTGACTCTAA AGCGATTGCT
      781 CAGGTTGGTA CCATCTCCGC TAACTCCGAC GAAACCGTAG GTAAACTGAT CGCTGAAGCG
      841 ATGGACAAAG TCGGTAAAGA AGGCGTTATC ACCGTTGAAG ACGGTACCGG TCTGCAGGAC
      901 GAACTGGACG TGGTTGAAGG TATGCAGTTC GACCGTGGCT ACCTGTCTCC TTACTTCATC
      961 AACAAGCCGG AAACTGGCGC AGTAGAACTG GAAAGCCCGT TCATCCTGCT GGCTGACAAG
     1021 AAAATCTCCA ACATCCGCGA AATGCTGCCG GTTCTGGAAG CTGTTGCCAA AGCAGGCAAA
     1081 CCGCTGCTGA TCATCGCTGA AGATGTAGAA GGCGAAGCGC TGGCAACTCT GGTTGTTAAC
     1141 ACCATGCGTG GCATCGTGAA AGTCGCTGCG GTTAAAGCAC CGGGCTTCGG CGATCGTCGT
     1201 AAAGCTATGC TGCAGGATAT CGCAACCCTG ACTGGCGGTA CCGTGATCTC TGAAGAGATC
     1261 GGTATGGAGC TGGAAAAAGC AACCCTGGAA GACCTGGGTC AGGCTAAACG TGTTGTGATC
     1321 AACAAAGACA CCACCACTAT CATCGATGGC GTGGGTGAAG AAGCTGCAAT CCAGGGCCGT
     1381 GTTGCTCAGA TCCGTCAGCA GATTGAAGAA GCAACTTCTG ACTACGACCG TGAAAAACTG
     1441 CAGGAACGCG TAGCGAAACT GGCAGGCGGC GTTGCAGTTA TCAAAGTGGG TGCTGCTACC
     1501 GAAGTTGAAA TGAAAGAGAA AAAAGCACGC GTTGAAGATG CCCTGCACGC GACCCGTGCT
     1561 GCGGTAGAAG AAGGCGTGGT TGCTGGTGGT GGTGTTGCGC TGATCCGCGT AGCGTCTAAA
     1621 CTGGCTGACC TGCGTGGTCA GAACGAAGAC CAGAACGTGG GTATCAAAGT TGCACTGCGT
     1681 GCAATGGAAG CTCCGCTGCG TCAGATCGTA TTGAACTGCG GCGAAGAACC GTCTGTTGTT
     1741 GCTAACACCG TTAAAGGCGG CGACGGCAAC TACGGTTACA ACGCAGCAAC CGAAGAATAC
     1801 GGCAACATGA TCGACATGGG TATCCTGGAT CCAACCAAAG TAACTCGTTC TGCTCTGCAG
     1861 TACGCAGCTT CTGTGGCTGG CCTGATGATC ACCACCGAAT GCATGGTTAC CGACCTGCCG
     1921 AAAAACGATG CAGCTGACTT AGGCGCTGCT GGCGGTATGG GCGGCATGGG TGGCATGGGC
     1981 GGCATGATGT AAattaacgg cactcctcag caaatataat gaccctcttg ataacccaag
     2041 agggcatttt ttaatgccca tggcgtttat ttgccgacta ccttggtgat ctcgcctttc
     2101 acgtagtgga caaattcttc caactgatct gcgcgcgagg ccaagcgatc ttcttcttgt
     2161 ccaagataag cctgtctagc ttcaagtatg acgggctgat actgggccgg caggcgctcc
     2221 attgcccagt cggcagcgac atccttaggc gcgattttgc cggttactgc gctgtaccaa
     2281 atgcgggaca acgtaagcac tacatttcgc tcatcgccag cccagtcggg cggcgagttc
     2341 catagcgtta aggtttcatt tagcgcctca aatagatcct gttcaggaac cggatcaaag
     2401 agttcctccg ccgctggacc taccaaggca acgctatgtt ctcttgcttt tgtcagcaag
     2461 atagccagat caatgtcgat cgtggctggc tcgaagatac ctgcaagaat gtcattgcgc
     2521 tgccattctc caaattgcag ttcgcgctta gctggataac gccaaggaat gatgtcgtcg
     2581 tgcacaacaa tggtgacttc tacagcgcgg agaatctcgc tctctccagg ggaagccgaa
     2641 gtttccaaaa ggtcgttgat caaagctcgc cgcgttgttt catcaagcct tacggtcacc
     2701 gtaaccagca aatcaatatc actgtgtggc ttcaggccgc catccactgc ggagccgtac
     2761 aaatgtacgg ccagcaacgt cggttcgaga tggcgctcga tgacgccaac tacctctgat
     2821 agttgagtcg atacttcggc gatcaccgct tccctcatac tcttcctttt tcaatattat
     2881 tgaagcattt atcagggtta ttgtctcatg agcggataca tatttgaatg tatttagaaa
     2941 aataagccaa attaaggccg tcactcggtc gctacgctcc gggcgtgaga ctgcggcggg
     3001 cgctgcggac acatacaaag ttacccacag attccgtgga taagcagggg actaacatgt
     3061 gaggcaaaac agcagggccg cgccggtggc gtttttccat aggctccgcc ctcctgccag
     3121 agttcacata aacagacgct tttccggtgc atctgtggga gccgtgaggc tcaaccatga
     3181 atctgacagt acgggcgaaa cccgacagga cttaaagatc cccaccgttt ccggcgggtc
     3241 gctccctctt gcgctctcct gttccgaccc tgccgtttac cggatacctg ttccgccttt
     3301 ctcccttacg ggaagtgtgg cgctttctca tagctcacac actggtatct cggctcggtg
     3361 taggtcgttc gctccaagct gggctgtaag caagaactcc ccgttcagcc cgactgctgc
     3421 gccttatccg gtaactgttc acttgagtcc aacccggaaa agcacggtaa aacgccactg
     3481 gcagcagcca ttggtaactg ggagttcgca gaggatttgt ttagctaaac acgcggttgc
     3541 tcttgaagtg tgcgccaaag tccggctaca ctggaaggac agatttggtt gctgtgctct
     3601 gcgaaagcca gttaccacgg ttaagcagtt ccccaactga cttaaccttc gatcaaacca
     3661 cctccccagg tggttttttc gtttacaggg caaaagatta cgcgcagaaa aaaaggatct
     3721 caagaagatc ctttgatctt ttctactgaa ccgctctaga tttcagtgca atttatctct
     3781 tcaaatgtag cacctgaagt cagcccagga ggaagaggac atccggtcaa ataaaacgaa
     3841 aggctcagtc gaaagactgg gcctttcgtt ttgctgagga gacttaggga ccctttatga
     3901 caacttgacg gctacatcat tcactttttc ttcacaaccg gcacggaact cgctcgggct
     3961 ggccccggtg cattttttaa atacccgcga gaaatagagt tgatcgtcaa aaccaacatt
     4021 gcgaccgacg gtggcgatag gcatccgggt ggtgctcaaa agcagcttcg cctggctgat
     4081 acgttggtcc tcgcgccagc ttaagacgct aatccctaac tgctggcgga aaagatgtga
     4141 cagacgcgac ggcgacaagc aaacatgctg tgcgacgctg gcgatatcaa aattgctgtc
     4201 tgccaggtga tcgctgatgt actgacaagc ctcgcgtacc cgattatcca tcggtggatg
     4261 gagcgactcg ttaatcgctt ccatgcgccg cagtaacaat tgctcaagca gatttatcgc
     4321 cagcagctcc gaatagcgcc cttccccttg cccggcgtta atgatttgcc caaacaggtc
     4381 gctgaaatgc ggctggtgcg cttcatccgg gcgaaagaac cccgtattgg caaatattga
     4441 cggccagtta agccattcat gccagtaggc gcgcggacga aagtaaaccc actggtgata
     4501 ccattcgcga gcctccggat gacgaccgta gtgatgaatc tctcctggcg ggaacagcaa
     4561 aatatcaccc ggtcggcaaa caaattctcg tccctgattt ttcaccaccc cctgaccgcg
     4621 aatggtgaga ttgagaatat aacctttcat tcccagcggt cggtcgataa aaaaatcgag
     4681 ataaccgttg gcctcaatcg gcgttaaacc cgccaccaga tgggcattaa acgagtatcc
     4741 cggcagcagg ggatcatttt gcgcttcagc catacttttc atactcccac cattcagaga
     4801 agaaaccaat tgtccatatt gcatcagaca ttgccgtcac tgcgtctttt actggctctt
     4861 ctcgctaacc caaccggtaa ccccgcttat taaaagcatt ctgtaacaaa gcgggaccaa
     4921 agccatgaca aaaacgcgta acaaaagtgt ctataatcac ggcagaaaag tccacattga
     4981 ttatttgcac ggcgtcacac tttgctatgc catagcattt ttatccataa gattagcgga
     5041 tcctacctga cgctttttat cgcaactctc tactgtttct ccatacccgt ttttttacct
     5101 gcaggtgcag taaggagg
//
