# Supplementary material for: High-Throughput Detection of Cyanobacterial Form I Rubisco Assembly
Source: ACS Synth Biol. 2025 Dec 22;15(1):161–70. doi: 10.1021/acssynbio.5c00591 (PMC12814518; doi:10.1021/acssynbio.5c00591)
Supplement: Supplementary file 3 [file sb5c00591_si_003.zip › Supplementary File 1 - plasmids used in this work/pJW019 - cloDF13 Ptac GroELS Pbad SeRbcX aadA.gb]

LOCUS       pJW019_-_[cloDF13]_Ptac 7251 bp ds-DNA     circular     23-FEB-2025
DEFINITION  .
FEATURES             Location/Qualifiers
     origin          58..796
                     /label="cloDF13"
                     /ApEinfo_revcolor="#85dae9"
                     /ApEinfo_fwdcolor="#85dae9"
     USER junction   complement(844..852)
                     /label="USER003"
                     /ApEinfo_revcolor="#c7b0e3"
                     /ApEinfo_fwdcolor="#c7b0e3"
     promoter        853..937
                     /label="aadA promoter"
                     /ApEinfo_revcolor="#c4df9b"
                     /ApEinfo_fwdcolor="#c4df9b"
     CDS             938..1729
                     /label="aadA"
                     /ApEinfo_revcolor="#75c6a9"
                     /ApEinfo_fwdcolor="#75c6a9"
     USER junction   complement(1730..1742)
                     /label="USER005"
                     /ApEinfo_revcolor="#c7b0e3"
                     /ApEinfo_fwdcolor="#c7b0e3"
     terminator      1743..1784
                     /label="tetA/orfL bidirectional"
                     /ApEinfo_revcolor="#f58a5e"
                     /ApEinfo_fwdcolor="#f58a5e"
     USER junction   complement(1792..1803)
                     /label="USER002"
                     /ApEinfo_revcolor="#c7b0e3"
                     /ApEinfo_fwdcolor="#c7b0e3"
     CDS             complement(1804..2682)
                     /label="araC"
                     /ApEinfo_revcolor="#6ecff6"
                     /ApEinfo_fwdcolor="#6ecff6"
     CDS             complement(1804..2682)
                     /ApEinfo_revcolor="#84b0dc"
                     /ApEinfo_fwdcolor="#84b0dc"
                     /translation="MAEAQNDPLLPGYSFNAHLVAGLTPIEANGYLDFFIDRPLGMKGYILNLTIRGQGVVKNQGREFVCRPGDILLFPPGEIHHYGRHPEAREWYHQWVYFRPRAYWHEWLNWPSIFANTGFFRPDEAHQPHFSDLFGQIINAGQGEGRYSELLAINLLEQLLLRRMEAINESLHPPMDNRVREACQYISDHLADSNFDIASVAQHVCLSPSRLSHLFRQQLGISVLSWREDQRISQAKLLLSTTRMPIATVGRNVGFDDQLYFSRVFKKCTGASPSEFRAGCEEKVNDVAVKLS*"
     misc_feature    1804..3011
                     /label="From pBL001"
                     /ApEinfo_revcolor="#b4abac"
                     /ApEinfo_fwdcolor="#b4abac"
     sequencing p... 2220..2237
                     /label="TW0046"
                     /ApEinfo_revcolor="#84b0dc"
                     /ApEinfo_fwdcolor="#84b0dc"
     misc_feature    2635..2635
                     /label="originally a g in annotation"
                     /ApEinfo_revcolor="#f8d3a9"
                     /ApEinfo_fwdcolor="#f8d3a9"
     protein bind... 2711..2727
                     /label="araO2"
                     /ApEinfo_revcolor="#f6989d"
                     /ApEinfo_fwdcolor="#f6989d"
     prim_transcript 2846..2846
                     /label="pC TSS"
                     /ApEinfo_revcolor="#b1ff67"
                     /ApEinfo_fwdcolor="#b1ff67"
     protein_bind    2848..2864
                     /label="araO1"
                     /ApEinfo_revcolor="#b4abac"
                     /ApEinfo_fwdcolor="#b4abac"
     protein bind... 2869..2885
                     /label="araO1"
                     /ApEinfo_revcolor="#f6989d"
                     /ApEinfo_fwdcolor="#f6989d"
     protein bind... 2890..2911
                     /label="CAP"
                     /ApEinfo_revcolor="#f6989d"
                     /ApEinfo_fwdcolor="#f6989d"
     promoter        2890..2994
                     /label="pBAD (truncated)"
                     /ApEinfo_revcolor="#c4df9b"
                     /ApEinfo_fwdcolor="#c4df9b"
     protein bind... 2922..2938
                     /label="araI1"
                     /ApEinfo_revcolor="#f6989d"
                     /ApEinfo_fwdcolor="#f6989d"
     protein bind... 2943..2959
                     /label="araI2"
                     /ApEinfo_revcolor="#f6989d"
                     /ApEinfo_fwdcolor="#f6989d"
     -35             2956..2961
                     /label=-35
                     /ApEinfo_revcolor="#85dae9"
                     /ApEinfo_fwdcolor="#85dae9"
     -10             2980..2985
                     /label=-10
                     /ApEinfo_revcolor="#f58a5e"
                     /ApEinfo_fwdcolor="#f58a5e"
     primary tran... 2994..2994
                     /label="pBAD +1"
                     /ApEinfo_revcolor="#82ca9d"
                     /ApEinfo_fwdcolor="#82ca9d"
     5' UTR          2994..2994
                     /label="GroESL 5' UTR"
                     /ApEinfo_revcolor="#ffef86"
                     /ApEinfo_fwdcolor="#ffef86"
     USER junction   3012..3023
                     /label="USER"
                     /ApEinfo_revcolor="#c7b0e3"
                     /ApEinfo_fwdcolor="#c7b0e3"
     misc_feature    3012..5974
                     /label="From pJW013"
                     /ApEinfo_revcolor="#85dae9"
                     /ApEinfo_fwdcolor="#85dae9"
     USER junction   3029..3037
                     /label="USER "
                     /ApEinfo_revcolor="#c7b0e3"
                     /ApEinfo_fwdcolor="#c7b0e3"
     misc_feature    3042..3527
                     /label="SeRbcX Syn PCC6301"
                     /ApEinfo_revcolor="#9eafd2"
                     /ApEinfo_fwdcolor="#9eafd2"
     CDS             3042..3527
                     /label="Translation 3042-3527"
                     /translation="MQFMGTASRMASTQRAKPMEMPRISRDTARMLVNYLTYQAVCVIRDQLAETNPAGAYRLQVFSAEFSFQDGEAYLAALLNHDRELGLRVMTVREHLAEHILDYLPEMTIAQIQEANINHRRALLERLTGLGAEPSLPETEVSDRPSDSATPDDASNASHAD*"
     USER junction   complement(3528..3542)
                     /label="USER012"
                     /ApEinfo_revcolor="#c7b0e3"
                     /ApEinfo_fwdcolor="#c7b0e3"
     terminator      3543..3581
                     /label="BBa_B1006"
                     /ApEinfo_revcolor="#f58a5e"
                     /ApEinfo_fwdcolor="#f58a5e"
     terminator      complement(3583..3616)
                     /label="BBa_B1002"
                     /ApEinfo_revcolor="#f58a5e"
                     /ApEinfo_fwdcolor="#f58a5e"
     USER junction   complement(3618..3630)
                     /label="USER007"
                     /ApEinfo_revcolor="#c7b0e3"
                     /ApEinfo_fwdcolor="#c7b0e3"
     gene            complement(3631..5277)
                     /label="GroEL"
                     /ApEinfo_revcolor="#9eafd2"
                     /ApEinfo_fwdcolor="#9eafd2"
     CDS             complement(3631..5277)
                     /label="Translation 5277-3631"
                     /translation="MAAKDVKFGNDARVKMLRGVNVLADAVKVTLGPKGRNVVLDKSFGAPTITKDGVSVAREIELEDKFENMGAQMVKEVASKANDAAGDGTTTATVLAQAIITEGLKAVAAGMNPMDLKRGIDKAVTAAVEELKALSVPCSDSKAIAQVGTISANSDETVGKLIAEAMDKVGKEGVITVEDGTGLQDELDVVEGMQFDRGYLSPYFINKPETGAVELESPFILLADKKISNIREMLPVLEAVAKAGKPLLIIAEDVEGEALATLVVNTMRGIVKVAAVKAPGFGDRRKAMLQDIATLTGGTVISEEIGMELEKATLEDLGQAKRVVINKDTTTIIDGVGEEAAIQGRVAQIRQQIEEATSDYDREKLQERVAKLAGGVAVIKVGAATEVEMKEKKARVEDALHATRAAVEEGVVAGGGVALIRVASKLADLRGQNEDQNVGIKVALRAMEAPLRQIVLNCGEEPSVVANTVKGGDGNYGYNAATEEYGNMIDMGILDPTKVTRSALQYAASVAGLMITTECMVTDLPKNDAADLGAAGGMGGMGGMGGMM*"
     gene            complement(5321..5614)
                     /label="GroES"
                     /ApEinfo_revcolor="#9eafd2"
                     /ApEinfo_fwdcolor="#9eafd2"
     CDS             complement(5321..5614)
                     /label="Translation 5614-5321"
                     /translation="MNIRPLHDRVIVKRKEVETKSAGGIVLTGSAAAKSTRGEVLAVGNGRILENGEVKPLDVKVGDIVIFNDGYGVKSEKIDNEEVLIMSESDILAIVEA*"
     RBS             complement(5615..5629)
                     /label="SD8"
                     /ApEinfo_revcolor="#75c6a9"
                     /ApEinfo_fwdcolor="#75c6a9"
     USER junction   complement(5630..5638)
                     /label="USER009"
                     /ApEinfo_revcolor="#c7b0e3"
                     /ApEinfo_fwdcolor="#c7b0e3"
     operator        complement(5695..5717)
                     /label="lacO"
                     /ApEinfo_revcolor="#f6989d"
                     /ApEinfo_fwdcolor="#f6989d"
     promoter        complement(5721..5749)
                     /label="tac promoter"
                     /ApEinfo_revcolor="#75c6a9"
                     /ApEinfo_fwdcolor="#75c6a9"
     misc_feature    5974..1803
                     /label="from pJW011d"
                     /ApEinfo_revcolor="#c6c9d1"
                     /ApEinfo_fwdcolor="#c6c9d1"
     USER junction   complement(5974..5987)
                     /label="USER"
                     /ApEinfo_revcolor="#c7b0e3"
                     /ApEinfo_fwdcolor="#c7b0e3"
     promoter        5992..6069
                     /label="lacIq promoter"
                     /ApEinfo_revcolor="#c4df9b"
                     /ApEinfo_fwdcolor="#c4df9b"
     CDS             6070..7152
                     /label="lacI"
                     /ApEinfo_revcolor="#7bcdc8"
                     /ApEinfo_fwdcolor="#7bcdc8"
     USER junction   complement(7153..7167)
                     /label="USER008"
                     /ApEinfo_revcolor="#c7b0e3"
                     /ApEinfo_fwdcolor="#c7b0e3"
     terminator      complement(7175..7219)
                     /label="rrnB1 short"
                     /ApEinfo_revcolor="#f58a5e"
                     /ApEinfo_fwdcolor="#f58a5e"
     USER junction   complement(7220..7231)
                     /label="USER006"
                     /ApEinfo_revcolor="#c7b0e3"
                     /ApEinfo_fwdcolor="#c7b0e3"
ORIGIN
        1 aggtgctaca tttgaagaga taaattgcac tgaaatctag agcggttcag tagaaaagat
       61 caaaggatct tcttgagatc ctttttttct gcgcgtaatc ttttgccctg taaacgaaaa
      121 aaccacctgg ggaggtggtt tgatcgaagg ttaagtcagt tggggaactg cttaaccgtg
      181 gtaactggct ttcgcagagc acagcaacca aatctgtcct tccagtgtag ccggactttg
      241 gcgcacactt caagagcaac cgcgtgttta gctaaacaaa tcctctgcga actcccagtt
      301 accaatggct gctgccagtg gcgttttacc gtgcttttcc gggttggact caagtgaaca
      361 gttaccggat aaggcgcagc agtcgggctg aacggggagt tcttgcttac agcccagctt
      421 ggagcgaacg acctacaccg agccgagata ccagtgtgtg agctatgaga aagcgccaca
      481 cttcccgtaa gggagaaagg cggaacaggt atccggtaaa cggcagggtc ggaacaggag
      541 agcgcaagag ggagcgaccc gccggaaacg gtggggatct ttaagtcctg tcgggtttcg
      601 cccgtactgt cagattcatg gttgagcctc acggctccca cagatgcacc ggaaaagcgt
      661 ctgtttatgt gaactctggc aggagggcgg agcctatgga aaaacgccac cggcgcggcc
      721 ctgctgtttt gcctcacatg ttagtcccct gcttatccac ggaatctgtg ggtaactttg
      781 tatgtgtccg cagcgcccgc cgcagtctca cgcccggagc gtagcgaccg agtgacggcc
      841 ttaatttggc ttatttttct aaatacattc aaatatgtat ccgctcatga gacaataacc
      901 ctgataaatg cttcaataat attgaaaaag gaagagtatg agggaagcgg tgatcgccga
      961 agtatcgact caactatcag aggtagttgg cgtcatcgag cgccatctcg aaccgacgtt
     1021 gctggccgta catttgtacg gctccgcagt ggatggcggc ctgaagccac acagtgatat
     1081 tgatttgctg gttacggtga ccgtaaggct tgatgaaaca acgcggcgag ctttgatcaa
     1141 cgaccttttg gaaacttcgg cttcccctgg agagagcgag attctccgcg ctgtagaagt
     1201 caccattgtt gtgcacgacg acatcattcc ttggcgttat ccagctaagc gcgaactgca
     1261 atttggagaa tggcagcgca atgacattct tgcaggtatc ttcgagccag ccacgatcga
     1321 cattgatctg gctatcttgc tgacaaaagc aagagaacat agcgttgcct tggtaggtcc
     1381 agcggcggag gaactctttg atccggttcc tgaacaggat ctatttgagg cgctaaatga
     1441 aaccttaacg ctatggaact cgccgcccga ctgggctggc gatgagcgaa atgtagtgct
     1501 tacgttgtcc cgcatttggt acagcgcagt aaccggcaaa atcgcgccta aggatgtcgc
     1561 tgccgactgg gcaatggagc gcctgccggc ccagtatcag cccgtcatac ttgaagctag
     1621 acaggcttat cttggacaag aagaagatcg cttggcctcg cgcgcagatc agttggaaga
     1681 atttgtccac tacgtgaaag gcgagatcac caaggtagtc ggcaaataaa cgccatgggc
     1741 attaaaaaat gccctcttgg gttatcaaga gggtcattat atttgctgag gagtgccgtt
     1801 aatttatgac aacttgacgg ctacatcatt cactttttct tcacaaccgg cacggaactc
     1861 gctcgggctg gccccggtgc attttttaaa tacccgcgag aaatagagtt gatcgtcaaa
     1921 accaacattg cgaccgacgg tggcgatagg catccgggtg gtgctcaaaa gcagcttcgc
     1981 ctggctgata cgttggtcct cgcgccagct taagacgcta atccctaact gctggcggaa
     2041 aagatgtgac agacgcgacg gcgacaagca aacatgctgt gcgacgctgg cgatatcaaa
     2101 attgctgtct gccaggtgat cgctgatgta ctgacaagcc tcgcgtaccc gattatccat
     2161 cggtggatgg agcgactcgt taatcgcttc catgcgccgc agtaacaatt gctcaagcag
     2221 atttatcgcc agcagctccg aatagcgccc ttccccttgc ccggcgttaa tgatttgccc
     2281 aaacaggtcg ctgaaatgcg gctggtgcgc ttcatccggg cgaaagaacc ccgtattggc
     2341 aaatattgac ggccagttaa gccattcatg ccagtaggcg cgcggacgaa agtaaaccca
     2401 ctggtgatac cattcgcgag cctccggatg acgaccgtag tgatgaatct ctcctggcgg
     2461 gaacagcaaa atatcacccg gtcggcaaac aaattctcgt ccctgatttt tcaccacccc
     2521 ctgaccgcga atggtgagat tgagaatata acctttcatt cccagcggtc ggtcgataaa
     2581 aaaatcgaga taaccgttgg cctcaatcgg cgttaaaccc gccaccagat gggcattaaa
     2641 cgagtatccc ggcagcaggg gatcattttg cgcttcagcc atacttttca tactcccacc
     2701 attcagagaa gaaaccaatt gtccatattg catcagacat tgccgtcact gcgtctttta
     2761 ctggctcttc tcgctaaccc aaccggtaac cccgcttatt aaaagcattc tgtaacaaag
     2821 cgggaccaaa gccatgacaa aaacgcgtaa caaaagtgtc tataatcacg gcagaaaagt
     2881 ccacattgat tatttgcacg gcgtcacact ttgctatgcc atagcatttt tatccataag
     2941 attagcggat cctacctgac gctttttatc gcaactctct actgtttctc cataCCCGTT
     3001 TTTTTACCTG Cacgcgtaca actaggagAT ATACCATggg tATGCAATTT ATGGGTACAG
     3061 CCTCTAGGAT GGCGTCAACG CAGAGGGCGA AGCCGATGGA GATGCCCCGC ATCAGTCGCG
     3121 ATACAGCCCG CATGTTGGTC AATTACCTGA CCTATCAAGC GGTCTGTGTG ATTCGGGATC
     3181 AATTGGCTGA GACGAATCCG GCCGGTGCAT ACCGGCTGCA GGTTTTCTCG GCTGAGTTCT
     3241 CCTTTCAGGA TGGAGAAGCT TACCTAGCAG CTCTACTCAA CCACGATCGC GAATTGGGCC
     3301 TGCGGGTGAT GACAGTACGG GAACATTTGG CCGAGCATAT TCTCGACTAC CTGCCGGAGA
     3361 TGACGATCGC TCAGATCCAG GAGGCGAATA TTAATCATCG CCGTGCTTTG CTTGAACGGC
     3421 TGACGGGTCT TGGGGCAGAG CCTAGCTTGC CGGAGACCGA GGTGAGCGAT CGCCCCAGTG
     3481 ACTCAGCCAC TCCTGATGAT GCTTCTAATG CCTCCCATGC GGATTGAagt cagtagggcc
     3541 ctaaaaaaaa accccgcccc tgacagggcg gggttttttt tggcgaaaaa accccgctga
     3601 agcggggttt tttgcgtaca ttggctccgt TTACATCATG CCGCCCATGC CACCCATGCC
     3661 GCCCATACCG CCAGCAGCGC CTAAGTCAGC TGCATCGTTT TTCGGCAGGT CGGTAACCAT
     3721 GCATTCGGTG GTGATCATCA GGCCAGCCAC AGAAGCTGCG TACTGCAGAG CAGAACGAGT
     3781 TACTTTGGTT GGATCCAGGA TACCCATGTC GATCATGTTG CCGTATTCTT CGGTTGCTGC
     3841 GTTGTAACCG TAGTTGCCGT CGCCGCCTTT AACGGTGTTA GCAACAACAG ACGGTTCTTC
     3901 GCCGCAGTTC AATACGATCT GACGCAGCGG AGCTTCCATT GCACGCAGTG CAACTTTGAT
     3961 ACCCACGTTC TGGTCTTCGT TCTGACCACG CAGGTCAGCC AGTTTAGACG CTACGCGGAT
     4021 CAGCGCAACA CCACCACCAG CAACCACGCC TTCTTCTACC GCAGCACGGG TCGCGTGCAG
     4081 GGCATCTTCA ACGCGTGCTT TTTTCTCTTT CATTTCAACT TCGGTAGCAG CACCCACTTT
     4141 GATAACTGCA ACGCCGCCTG CCAGTTTCGC TACGCGTTCC TGCAGTTTTT CACGGTCGTA
     4201 GTCAGAAGTT GCTTCTTCAA TCTGCTGACG GATCTGAGCA ACACGGCCCT GGATTGCAGC
     4261 TTCTTCACCC ACGCCATCGA TGATAGTGGT GGTGTCTTTG TTGATCACAA CACGTTTAGC
     4321 CTGACCCAGG TCTTCCAGGG TTGCTTTTTC CAGCTCCATA CCGATCTCTT CAGAGATCAC
     4381 GGTACCGCCA GTCAGGGTTG CGATATCCTG CAGCATAGCT TTACGACGAT CGCCGAAGCC
     4441 CGGTGCTTTA ACCGCAGCGA CTTTCACGAT GCCACGCATG GTGTTAACAA CCAGAGTTGC
     4501 CAGCGCTTCG CCTTCTACAT CTTCAGCGAT GATCAGCAGC GGTTTGCCTG CTTTGGCAAC
     4561 AGCTTCCAGA ACCGGCAGCA TTTCGCGGAT GTTGGAGATT TTCTTGTCAG CCAGCAGGAT
     4621 GAACGGGCTT TCCAGTTCTA CTGCGCCAGT TTCCGGCTTG TTGATGAAGT AAGGAGACAG
     4681 GTAGCCACGG TCGAACTGCA TACCTTCAAC CACGTCCAGT TCGTCCTGCA GACCGGTACC
     4741 GTCTTCAACG GTGATAACGC CTTCTTTACC GACTTTGTCC ATCGCTTCAG CGATCAGTTT
     4801 ACCTACGGTT TCGTCGGAGT TAGCGGAGAT GGTACCAACC TGAGCAATCG CTTTAGAGTC
     4861 AGAGCATGGT ACGGACAGCG CTTTCAGTTC TTCAACTGCA GCGGTAACCG CTTTGTCGAT
     4921 ACCACGTTTC AGGTCCATCG GGTTCATGCC CGCAGCAACA GCTTTCAGAC CTTCAGTGAT
     4981 GATAGCCTGA GCCAGTACGG TTGCAGTGGT GGTACCGTCG CCTGCAGCGT CGTTTGCTTT
     5041 AGAGGCAACT TCTTTCACCA TCTGCGCACC CATATTTTCG AACTTGTCTT CCAGTTCGAT
     5101 TTCACGAGCA ACGGAAACAC CATCTTTGGT GATGGTCGGT GCACCGAAAG ATTTATCCAG
     5161 AACTACGTTA CGGCCTTTTG GACCGAGGGT AACTTTCACT GCATCTGCCA GTACGTTTAC
     5221 GCCGCGCAGC ATTTTCACAC GAGCGTCGTT ACCGAATTTT ACGTCTTTAG CTGCCATTAT
     5281 CTTTATTCCT TAAATTCGTA TGTTCAGTGT CGTGCGCGGA TTACGCTTCA ACAATTGCCA
     5341 GAATGTCGCT TTCGGACATG ATCAACACTT CTTCATTGTC GATCTTCTCA GATTTCACAC
     5401 CGTAGCCATC GTTGAAAATA ACGATGTCGC CAACTTTCAC ATCCAGCGGC TTCACTTCGC
     5461 CATTTTCAAG GATACGGCCA TTGCCGACAG CCAGCACTTC GCCGCGGGTG GATTTAGCCG
     5521 CTGCAGAGCC GGTCAGAACG ATGCCGCCAG CAGATTTAGT TTCAACTTCT TTACGCTTGA
     5581 CGATCACGCG ATCATGCAAT GGACGAATAT TCATtttttt ttcctcctta ctgcacctat
     5641 tgttggtgaa gtgctcgtga aaacacctaa acggactggc tgtttcctgt gtgaaattgt
     5701 tatccgctca caattccaca cattatacga gccgatgatt aattgtcaac agctcatttc
     5761 agaatatttg ccagaaccgt tatgatgtcg gcgcaaaaaa cattatccag aacgggagtg
     5821 cgccttgagc gacacgaatt atgcagtgat ttacgacctg cacagccata ccacagcttc
     5881 cgatggctgc ctgacgccag aagcattggt gcaccgtgca gtcgatgata agctgtcaaa
     5941 catgagaatt gtgcctaatg agtgagctaa cttacattaa ttgcgttgcg cgacaccatc
     6001 gaatggtgca aaacctttcg cggtatggca tgatagcgcc cggaagagag tcaattcagg
     6061 gtggtgaatg tgaaaccagt aacgttatac gatgtcgcag agtatgccgg tgtctcttat
     6121 cagaccgttt cccgcgtggt gaaccaggcc agccacgttt ctgcgaaaac gcgggaaaaa
     6181 gtggaagcgg cgatggcgga gctgaattac attcccaacc gcgtggcaca acaactggcg
     6241 ggcaaacagt cgttgctgat tggcgttgcc acctccagtc tggccctgca cgcgccgtcg
     6301 caaattgtcg cggcgattaa atctcgcgcc gatcaactgg gtgccagcgt ggtggtgtcg
     6361 atggtagaac gaagcggcgt cgaagcctgt aaagcggcgg tgcacaatct tctcgcgcaa
     6421 cgcgtcagtg ggctgatcat taactatccg ctggatgacc aggatgccat tgctgtggaa
     6481 gctgcctgca ctaatgttcc ggcgttattt cttgatgtct ctgaccagac acccatcaac
     6541 agtattattt tctcccatga agacggtacg cgactgggcg tggagcatct ggtcgcattg
     6601 ggtcaccagc aaatcgcgct gttagcgggc ccattaagtt ctgtctcggc gcgtctgcgt
     6661 ctggctggct ggcataaata tctcactcgc aatcaaattc agccgatagc ggaacgggaa
     6721 ggcgactgga gtgccatgtc cggttttcaa caaaccatgc aaatgctgaa tgagggcatc
     6781 gttcccactg cgatgctggt tgccaacgat cagatggcgc tgggcgcaat gcgcgccatt
     6841 accgagtccg ggctgcgcgt tggtgcggat atctcggtag tgggatacga cgataccgaa
     6901 gacagctcat gttatatccc gccgttaacc accatcaaac aggattttcg cctgctgggg
     6961 caaaccagcg tggaccgctt gctgcaactc tctcagggcc aggcggtgaa gggcaatcag
     7021 ctgttgcccg tctcactggt gaaaagaaaa accaccctgg cgcccaatac gcaaaccgcc
     7081 tctccccgcg cgttggccga ttcattaatg cagctggcac gacaggtttc ccgactggaa
     7141 agcgggcagt gaagggtccc taagtctcct cagcaaaacg aaaggcccag tctttcgact
     7201 gagcctttcg ttttatttga ccggatgtcc tcttcctcct gggctgactt c
//
