# Supplementary material for: High-Throughput Detection of Cyanobacterial Form I Rubisco Assembly
Source: ACS Synth Biol. 2025 Dec 22;15(1):161–70. doi: 10.1021/acssynbio.5c00591 (PMC12814518; doi:10.1021/acssynbio.5c00591)
Supplement: Supplementary file 3 [file sb5c00591_si_003.zip › Supplementary File 1 - plasmids used in this work/pJW033LH - ColE1 Ptac HnRbcL L6 ISP HnRbcS bla.gb]

LOCUS       pJW033LH_-_{ColE1]_Ptac 7426 bp ds-DNA     circular     23-FEB-2025
DEFINITION  .
FEATURES             Location/Qualifiers
     CDS             complement(74..265)
                     /label="Rop"
                     /ApEinfo_revcolor="#75c6a9"
                     /ApEinfo_fwdcolor="#75c6a9"
     CDS             complement(1577..2659)
                     /label="lacI"
                     /ApEinfo_revcolor="#7bcdc8"
                     /ApEinfo_fwdcolor="#7bcdc8"
     promoter        complement(2660..2737)
                     /label="lacI promoter"
                     /ApEinfo_revcolor="#c4df9b"
                     /ApEinfo_fwdcolor="#c4df9b"
     USER junction   2742..2755
                     /label="USER"
                     /ApEinfo_revcolor="#c7b0e3"
                     /ApEinfo_fwdcolor="#c7b0e3"
     promoter        2980..3008
                     /label="tac promoter"
                     /ApEinfo_revcolor="#75c6a9"
                     /ApEinfo_fwdcolor="#75c6a9"
     operator        3012..3034
                     /label="lacO"
                     /ApEinfo_revcolor="#f6989d"
                     /ApEinfo_fwdcolor="#f6989d"
     USER junction   3091..3099
                     /label="USER009"
                     /ApEinfo_revcolor="#c7b0e3"
                     /ApEinfo_fwdcolor="#c7b0e3"
     RBS             3100..3112
                     /label="RBS"
                     /ApEinfo_revcolor="#82ca9d"
                     /ApEinfo_fwdcolor="#82ca9d"
     misc_feature    3113..4534
                     /label="cbbL (RbcL)"
                     /ApEinfo_revcolor="#c6c9d1"
                     /ApEinfo_fwdcolor="#c6c9d1"
     CDS             3113..4534
                     /ApEinfo_revcolor="#84b0dc"
                     /ApEinfo_fwdcolor="#84b0dc"
                     /translation="MAVKKYSAGVKEYRQTYWMPEYTPLDSDILACFKITPQPGVDREEAAAAVAAESSTGTWTTVWTDLLTDMDYYKGRAYRIEDVPGDDAAFYAFIAYPIDLFEEGSVVNVFTSLVGNVFGFKAVRGLRLEDVRFPLAYVKTCGGPPHGIQVERDKMNKYGRPLLGCTIKPKLGLSAKNYGRAVYECLRGGLDFTKDDENINSQPFMRWRDRFLFVQDATETAEAQTGERKGHYLNVTAPTPEEMYKRAEFAKEIGAPIIMHDYITGGFTANTGLAKWCQDNGVLLHIHRAMHAVIDRNPNHGIHFRVLTKILRLSGGDHLHTGTVVGKLEGISPSTLGWIDLLRESFIPEDRSRGIFFDQDWGSMPGVFAVASGGIHVWHMPALVNIFGDDSVLQFGGGTLGHPWGNAAGAAANRVALEACVEARNQGRDIEKEGKEILTAAAQHSPELKIAMETWKEIKFEFDTVDKLDTQNR*"
     misc_feature    4103..4105
                     /label="D331I"
                     /ApEinfo_revcolor="#faac61"
                     /ApEinfo_fwdcolor="#faac61"
     misc_feature    4103..4111
                     /label="ISP"
                     /ApEinfo_revcolor="#c7b0e3"
                     /ApEinfo_fwdcolor="#c7b0e3"
     misc_feature    4106..4108
                     /label="R332S"
                     /ApEinfo_revcolor="#f58a5e"
                     /ApEinfo_fwdcolor="#f58a5e"
     misc_feature    4109..4111
                     /label="A333P"
                     /ApEinfo_revcolor="#75c6a9"
                     /ApEinfo_fwdcolor="#75c6a9"
     misc_feature    4535..4573
                     /label="From pTW335n"
                     /ApEinfo_revcolor="#c6c9d1"
                     /ApEinfo_fwdcolor="#c6c9d1"
     USER junction   4542..4554
                     /label="USER CORRECT"
                     /ApEinfo_revcolor="#c7b0e3"
                     /ApEinfo_fwdcolor="#c7b0e3"
     RBS             4544..4566
                     /label="RBS"
                     /ApEinfo_revcolor="#7bcdc8"
                     /ApEinfo_fwdcolor="#7bcdc8"
     misc_feature    4574..4906
                     /label="cbbS"
                     /ApEinfo_revcolor="#f58a5e"
                     /ApEinfo_fwdcolor="#f58a5e"
     CDS             4574..4906
                     /ApEinfo_revcolor="#84b0dc"
                     /ApEinfo_fwdcolor="#84b0dc"
                     /translation="MAEMQDYKQSLKYETFSYLPPMNAERIRAQIKYAIAQGWSPGIEHVEVKNSMNQYWYMWKLPFFGEQNVDNVLAEIEACRSAYPTHQVKLVAYDNYAQSLGLAFVVYRGN*"
     USER junction   4907..4917
                     /label="USER023"
                     /ApEinfo_revcolor="#c7b0e3"
                     /ApEinfo_fwdcolor="#c7b0e3"
     USER junction   4953..4965
                     /label="USER018"
                     /ApEinfo_revcolor="#c7b0e3"
                     /ApEinfo_fwdcolor="#c7b0e3"
     USER junction   4968..4980
                     /label="USER018"
                     /ApEinfo_revcolor="#c7b0e3"
                     /ApEinfo_fwdcolor="#c7b0e3"
     terminator      4983..5030
                     /label="T7 terminator (pET)"
                     /ApEinfo_revcolor="#f58a5e"
                     /ApEinfo_fwdcolor="#f58a5e"
     promoter        5256..5450
                     /label="bla promoter"
                     /ApEinfo_revcolor="#c4df9b"
                     /ApEinfo_fwdcolor="#c4df9b"
     CDS             5649..6308
                     /label="AmpR"
                     /ApEinfo_revcolor="#7bcdc8"
                     /ApEinfo_fwdcolor="#7bcdc8"
     CDS             5649..6308
                     /label="Translation 5649-6308"
                     /translation="MSTFKVLLCGAVLSRVDAGQEQLGRRIHYSQNDLVEYSPVTEKHLTDGMTVRELCSAAITMSDNTAANLLLTTIGGPKELTAFLHNMGDHVTRLDRWEPELNEAIPNDERDTTMPAAMATTLRKLLTGELLTLASRQQLIDWMEADKVAGPLLRSALPAGWFIADKSGAGERGSRGIIAALGPDGKPSRIVVIYTTGSQATMDERNRQIAEIGASLIKHW"
     misc_feature    6166..6171
                     /label="recode"
                     /ApEinfo_revcolor="#d6b295"
                     /ApEinfo_fwdcolor="#d6b295"
     rep_origin      6406..7088
                     /label="ColE1 origin"
                     /ApEinfo_revcolor="#9eafd2"
                     /ApEinfo_fwdcolor="#9eafd2"
     origin          6466..7085
                     /label="pBR322"
                     /ApEinfo_revcolor="#85dae9"
                     /ApEinfo_fwdcolor="#85dae9"
     misc_feature    7256..7398
                     /label="color: #a6acb3"
                     /ApEinfo_revcolor="#c6c9d1"
                     /ApEinfo_fwdcolor="#c6c9d1"
ORIGIN
        1 cgccctgacg ggcttgtctg ctcccggcat ccgcttacag acaagctgtg accgtctccg
       61 ggagctgcat gtgtcagagg ttttcaccgt catcaccgaa acgcgcgagg cagctgcggt
      121 aaagctcatc agcgtggtcg tgaagcgatt cacagatgtc tgcctgttca tccgcgtcca
      181 gctcgttgag tttctccaga agcgttaatg tctggcttct gataaagcgg gccatgttaa
      241 gggcggtttt ttcctgtttg gtcactgatg cctccgtgta agggggattt ctgttcatgg
      301 gggtaatgat accgatgaaa cgagagagga tgctcacgat acgggttact gatgatgaac
      361 atgcccggtt actggaacgt tgtgagggta aacaactggc ggtatggatg cggcgggacc
      421 agagaaaaat cactcagggt caatgccagc gcttcgttaa tacagatgta ggtgttccac
      481 agggtagcca gcagcatcct gcgatgcaga tccggaacat aatggtgcag ggcgctgact
      541 tccgcgtttc cagactttac gaaacacgga aaccgaagac cattcatgtt gttgctcagg
      601 tcgcagacgt tttgcagcag cagtcgcttc acgttcgctc gcgtatcggt gattcattct
      661 gctaaccagt aaggcaaccc cgccagccta gccgggtcct caacgacagg agcacgatca
      721 tgcgcacccg tggccaggac ccaacgctgc ccgagatgcg ccgcgtgcgg ctgctggaga
      781 tggcggacgc gatggatatg ttctgccaag ggttggtttg cgcattcaca gttctccgca
      841 agaattgatt ggctccaatt cttggagtgg tgaatccgtt agcgaggtgc cgccggcttc
      901 cattcaggtc gaggtggccc ggctccatgc accgcgacgc aacgcgggga ggcagacaag
      961 gtatagggcg gcgcctacaa tccatgccaa cccgttccat gtgctcgccg aggcggcata
     1021 aatcgccgtg acgatcagcg gtccagtgat cgaagttagg ctggtaagag ccgcgagcga
     1081 tccttgaagc tgtccctgat ggtcgtcatc tacctgcctg gacagcatgg cctgcaacgc
     1141 gggcatcccg atgccgccgg aagcgagaag aatcataatg gggaaggcca tccagcctcg
     1201 cgtcgcgaac gccagcaaga cgtagcccag cgcgtcggcc gccatgccgg cgataatggc
     1261 ctgcttctcg ccgaaacgtt tggtggcggg accagtgacg aaggcttgag cgagggcgtg
     1321 caagattccg aataccgcaa gcgacaggcc gatcatcgtc gcgctccagc gaaagcggtc
     1381 ctcgccgaaa atgacccaga gcgctgccgg cacctgtcct acgagttgca tgataaagaa
     1441 gacagtcata agtgcggcga cgatagtcat gccccgcgcc caccggaagg agctgactgg
     1501 gttgaaggct ctcaagggca tcggtcgaga tcccggtgcc taatgagtga gctaacttac
     1561 attaattgcg ttgcgctcac tgcccgcttt ccagtcggga aacctgtcgt gccagctgca
     1621 ttaatgaatc ggccaacgcg cggggagagg cggtttgcgt attgggcgcc agggtggttt
     1681 ttcttttcac cagtgagacg ggcaacagct gattgccctt caccgcctgg ccctgagaga
     1741 gttgcagcaa gcggtccacg ctggtttgcc ccagcaggcg aaaatcctgt ttgatggtgg
     1801 ttaacggcgg gatataacat gagctgtctt cggtatcgtc gtatcccact accgagatat
     1861 ccgcaccaac gcgcagcccg gactcggtaa tggcgcgcat tgcgcccagc gccatctgat
     1921 cgttggcaac cagcatcgca gtgggaacga tgccctcatt cagcatttgc atggtttgtt
     1981 gaaaaccgga catggcactc cagtcgcctt cccgttccgc tatcggctga atttgattgc
     2041 gagtgagata tttatgccag ccagccagac gcagacgcgc cgagacagaa cttaatgggc
     2101 ccgctaacag cgcgatttgc tggtgaccca atgcgaccag atgctccacg cccagtcgcg
     2161 taccgtcttc atgggagaaa ataatactgt tgatgggtgt ctggtcagag acatcaagaa
     2221 ataacgccgg aacattagtg caggcagctt ccacagcaat ggcatcctgg tcatccagcg
     2281 gatagttaat gatcagccca ctgacgcgtt gcgcgagaag attgtgcacc gccgctttac
     2341 aggcttcgac gccgcttcgt tctaccatcg acaccaccac gctggcaccc agttgatcgg
     2401 cgcgagattt aatcgccgcg acaatttgcg acggcgcgtg cagggccaga ctggaggtgg
     2461 caacgccaat cagcaacgac tgtttgcccg ccagttgttg tgccacgcgg ttgggaatgt
     2521 aattcagctc cgccatcgcc gcttccactt tttcccgcgt tttcgcagaa acgtggctgg
     2581 cctggttcac cacgcgggaa acggtctgat aagagacacc ggcatactct gcgacatcgt
     2641 ataacgttac tggtttcaca ttcaccaccc tgaattgact ctcttccggg cgctatcatg
     2701 ccataccgcg aaaggttttg cAccattcga tggtgtcgcg caacgcaatt aatgtaagtt
     2761 agctcactca ttaggcacaa ttctcatgtt tgacagctta tcatcgactg cacggtgcac
     2821 caatgcttct ggcgtcaggc agccatcgga agctgtggta tggctgtgca ggtcgtaaat
     2881 cactgcataa ttcgtgtcgc tcaaggcgca ctcccgttct ggataatgtt ttttgcgccg
     2941 acatcataac ggttctggca aatattctga aatgagctgt tgacaattaa tcatcggctc
     3001 gtataatgtg tggaattgtg agcggataac aatttcacac aggaaacagc cagtccgttt
     3061 aggtgttttc acgagcactt caccaacaat AGGTGCAGTa aggagatata ccatggcagt
     3121 taaaaagtat agtgctggtg taaaagaata ccggcagacc tattggatgc cggaatacac
     3181 accgttggat tccgacatcc ttgcatgctt caaaatcacc ccacaaccgg gtgttgatcg
     3241 cgaagaagcc gcagccgcgg ttgcagcaga atcttcaacc ggcacatgga ccaccgtgtg
     3301 gaccgatttg ctgaccgaca tggactacta caaaggccgt gcctatcgca ttgaagacgt
     3361 acccggtgac gatgcggcat tctatgcctt tatcgcctac ccaatcgacc tgttcgaaga
     3421 agggtcagtt gttaacgtgt ttacctcact ggttggtaac gtgttcggct tcaaagcggt
     3481 acgcggcctg cgtctggaag atgttcgctt cccactcgcc tacgttaaaa cctgtggcgg
     3541 cccaccgcac ggtattcaag tcgaacgcga caagatgaac aaatatggtc gcccactgtt
     3601 gggttgcacc atcaagccaa aacttggttt gtctgcgaaa aactacggcc gtgccgtata
     3661 cgagtgcctc cgtggcggcc tcgacttcac taaagatgat gaaaacatca attctcagcc
     3721 gttcatgcgc tggcgcgatc gcttcttgtt cgtacaagac gcgaccgaaa ctgctgaagc
     3781 ccaaaccggc gaacgcaaag gccattacct caacgtaacg gcgccaactc ctgaagaaat
     3841 gtacaagcgc gcagaattcg ccaaagaaat tggcgcgcca atcattatgc acgactacat
     3901 caccggtggc ttcacggcca acactggctt ggccaagtgg tgtcaagaca acggcgtact
     3961 gctgcacatc caccgtgcga tgcatgcggt tatcgaccgt aacccgaacc acggtattca
     4021 cttccgtgtt ctgaccaaga ttctgcgttt gtcgggtggc gatcacctgc acaccggtac
     4081 cgttgtcggc aaactggaag gcATTAGCCC Gtctactctg ggctggattg atttgctccg
     4141 cgaatcgttt atccctgaag atcgctcgcg cggtatcttc ttcgatcaag actggggttc
     4201 aatgccaggc gtattcgctg tggcctctgg tggtattcac gtatggcaca tgcctgcgct
     4261 ggttaacatc tttggtgacg actctgtcct ccaattcggt ggcggtacgc tgggtcatcc
     4321 atggggcaac gctgccggtg ctgctgccaa ccgtgttgct ctggaagcct gcgtagaagc
     4381 gcgtaaccaa ggccgcgata tcgaaaaaga aggcaaagaa attctgactg ctgctgcaca
     4441 gcacagccca gaactgaaga ttgccatgga aacttggaaa gagatcaaat tcgaatttga
     4501 cactgtcgac aaactcgaca ctcaaaatcg ttgaagaaat aattttgttt aactttaaga
     4561 aggagatata catatggctg aaatgcagga ttacaagcaa agcctcaaat atgagacttt
     4621 ctcttatctt ccacccatga acgcggaacg catccgcgct caaatcaagt acgcaattgc
     4681 tcaaggctgg agccccggca ttgagcacgt agaagtgaaa aactccatga accaatattg
     4741 gtacatgtgg aaacttccct tcttcggcga acaaaatgtc gacaacgtgt tggctgaaat
     4801 tgaagcgtgt cgtagtgcgt atccaacaca ccaggtcaaa ctggtggctt atgacaacta
     4861 tgcgcaaagc ttaggtctgg ccttcgtggt ctaccgcggc aactaaATCC GGCTGCTaac
     4921 aaagcccgaa aggaagctga gtggctgctg ccaccgctga gcaataaacc gctgagcaat
     4981 aactagcata accccttggg gcctctaaac gggtcttgag gggttttttg ctgaaaggag
     5041 gaactatatc cggatatccc gcaagaggcc cggcagtacc ggcataacca agcctatgcc
     5101 tacagcatcc agggtgacgg tgccgaggat gacgatgagc gcattgttag atttcataca
     5161 cggtgcctga ctgcgttagc aatttaactg tgataaacta ccgcattaaa gcttatcgat
     5221 gataagctgt caaacatgag aattcttgaa gacgaaaggg cctcgtgata cgcctatttt
     5281 tataggttaa tgtcatgata ataatggttt cttagacgtc aggtggcact tttcggggaa
     5341 atgtgcgcgg aacccctatt tgtttatttt tctaaataca ttcaaatatg tatccgctca
     5401 tgagacaata accctgataa atgcttcaat aatattgaaa aaggaagagt atgagtattc
     5461 aacatttccg tgtcgccctt attccctttt ttgcggcatt ttgccttcct gtttttgctc
     5521 acccagaaac gctggtgaaa gtaaaagatg ctgaagatca gttgggtgca cgagtgggtt
     5581 acatcgaact ggatctcaac agcggtaaga tccttgagag ttttcgcccc gaagaacgtt
     5641 ttccaatgat gagcactttt aaagttctgc tatgtggcgc ggtattatcc cgtgttgacg
     5701 ccgggcaaga gcaactcggt cgccgcatac actattctca gaatgacttg gttgagtact
     5761 caccagtcac agaaaagcat cttacggatg gcatgacagt aagagaatta tgcagtgctg
     5821 ccataaccat gagtgataac actgcggcca acttacttct gacaacgatc ggaggaccga
     5881 aggagctaac cgcttttttg cacaacatgg gggatcatgt aactcgcctt gatcgttggg
     5941 aaccggagct gaatgaagcc ataccaaacg acgagcgtga caccacgatg cctgcagcaa
     6001 tggcaacaac gttgcgcaaa ctattaactg gcgaactact tactctagct tcccggcaac
     6061 aattaataga ctggatggag gcggataaag ttgcaggacc acttctgcgc tcggcccttc
     6121 cggctggctg gtttattgct gataaatctg gagccggtga gcgtggatct cgcggtatca
     6181 ttgcagcact ggggccagat ggtaagccct cccgtatcgt agttatctac acgacgggga
     6241 gtcaggcaac tatggatgaa cgaaatagac agatcgctga gataggtgcc tcactgatta
     6301 agcattggta actgtcagac caagtttact catatatact ttagattgat ttaaaacttc
     6361 atttttaatt taaaaggatc taggtgaaga tcctttttga taatctcatg accaaaatcc
     6421 cttaacgtga gttttcgttc cactgagcgt cagaccccgt agaaaagatc aaaggatctt
     6481 cttgagatcc tttttttctg cgcgtaatct gctgcttgca aacaaaaaaa ccaccgctac
     6541 cagcggtggt ttgtttgccg gatcaagagc taccaactct ttttccgaag gtaactggct
     6601 tcagcagagc gcagatacca aatactgtcc ttctagtgta gccgtagtta ggccaccact
     6661 tcaagaactc tgtagcaccg cctacatacc tcgctctgct aatcctgtta ccagtggctg
     6721 ctgccagtgg cgataagtcg tgtcttaccg ggttggactc aagacgatag ttaccggata
     6781 aggcgcagcg gtcgggctga acggggggtt cgtgcacaca gcccagcttg gagcgaacga
     6841 cctacaccga actgagatac ctacagcgtg agctatgaga aagcgccacg cttcccgaag
     6901 ggagaaaggc ggacaggtat ccggtaagcg gcagggtcgg aacaggagag cgcacgaggg
     6961 agcttccagg gggaaacgcc tggtatcttt atagtcctgt cgggtttcgc cacctctgac
     7021 ttgagcgtcg atttttgtga tgctcgtcag gggggcggag cctatggaaa aacgccagca
     7081 acgcggcctt tttacggttc ctggcctttt gctggccttt tgctcacatg ttctttcctg
     7141 cgttatcccc tgattctgtg gataaccgta ttaccgcctt tgagtgagct gataccgctc
     7201 gccgcagccg aacgaccgag cgcagcgagt cagtgagcga ggaagcggaa gagcgcctga
     7261 tgcggtattt tctccttacg catctgtgcg gtatttcaca ccgcatatat ggtgcactct
     7321 cagtacaatc tgctctgatg ccgcatagtt aagccagtat acactccgct atcgctacgt
     7381 gactgggtca tggctgcgcc ccgacacccg ccaacacccg ctgacg
//
